# Supplementary material for: Genomics and phenomics of body mass index reveals a complex disease network
Source: Nat Commun. 2022 Dec 29;13:7973. doi: 10.1038/s41467-022-35553-2 (PMC9798356; doi:10.1038/s41467-022-35553-2)
Supplement: Supplementary file 3 — Supplementary Data 1-9 [file 41467_2022_35553_MOESM3_ESM.xlsx]

## Sheet: SData1_EUR_SignificantLoci 
Supplementary Data 1: Genome-wide significant loci in BMI meta-analysis of European ancestry combining the MVP, the UK Biobank, and the GIANT Consortium
Note: All associations were examined using two-sided tests. The statistical significance was corected for multple testing with genome-wide significance threshold of p-value less than 5×10-8 in the meta-analysis of MVP, UK Biobank and GIANT.
Locus	rsID	chr	pos	nearest gene	EA	NEA	Type	MVP					UK Biobank					GIANT Consortium					Meta-analysis MVP + UK Biobank						Meta-analysis MVP + UK Biobank + GIANT
								N	EAF	BETA	SE	P	N	EAF	BETA	SE	P	N	EAF	BETA	SE	P	BETA	SE	P	Direction	HetISq	HetPVal	BETA	SE	P	Direction	HetISq	HetPVal
1	rs79113395	1	1590521	CDK11B	G	A	Known	215734	0.733878	0.015372	0.00349101	1.06607e-05	450006	0.736976	0.0193018	0.00222428	4e-18	NA	NA	NA	NA	NA	0.0182	0.0019	3.506e-22	++	0	0.3424	0.0182	0.0019	3.506e-22	++?	0	0.3424
1	rs6603803	1	1812688	GNB1	G	A	Known	215734	0.496295	0.00244247	0.00313954	0.436588	456426	0.509071	0.0139466	0.00194634	7.7e-13	316157	0.5169	0.015	0.0031	1.037e-06	0.0108	0.0017	8.027e-11	++	89.7	0.001843	0.0117	0.0015	1.122e-15	+++	82.1	0.003772
2	rs10910078	1	2390588	PLCH2	C	T	Known	215734	0.509845	0.009	0.00314722	0.00424083	443125	0.505448	0.00893592	0.00197525	6.1e-06	190093	0.5167	0.0057	0.0042	0.1747	0.009	0.0017	8.701e-08	++	0	0.9862	0.0085	0.0016	4.394e-08	+++	0	0.7717
2	rs7535528	1	2444414	PANK4	G	A	Known	215734	0.635994	0.0134801	0.00329884	4.38271e-05	447091	0.629367	0.0145514	0.00203401	8.4e-13	183615	0.5833	0.0183	0.0044	3.195e-05	0.0143	0.0017	1.808e-16	++	0	0.7822	0.0148	0.0016	4.106e-20	+++	0	0.6677
2	rs2234167	1	2494330	TNFRSF14	G	A	Known	215734	0.866041	-0.00947282	0.00467737	0.0428421	456426	0.866815	-0.0107816	0.00286095	0.00016	449889	0.8582	-0.012	0.0034	0.00055	-0.0104	0.0024	1.941e-05	--	0	0.8113	-0.011	0.002	3.234e-08	---	0	0.9055
3	rs6577584	1	6715390	DNAJC11	G	T	Known	215734	0.346385	0.0196654	0.00321404	9.44157e-10	455706	0.341038	0.0130736	0.00205547	2e-10	233956	0.3417	0.0123	0.0038	0.001209	0.015	0.0017	4.936e-18	++	66.5	0.08402	0.0145	0.0016	3.03e-20	+++	41.2	0.1827
3	rs2275907	1	7068367	CAMTA1	C	T	Known	215734	0.666414	-0.0113934	0.00328086	0.000515298	454326	0.677552	-0.00786089	0.00208527	0.00016	234005	0.6339	-0.0116	0.004	0.003732	-0.0089	0.0018	4.553e-07	--	0	0.3635	-0.0093	0.0016	7.25e-09	---	0	0.545
4	rs1891215	1	7727854	CAMTA1	C	T	Known	215734	0.447639	0.0127814	0.00313481	4.55707e-05	448342	0.456858	0.012151	0.00197064	7e-10	233981	0.4831	0.01	0.0038	0.008499	0.0123	0.0017	1.466e-13	++	0	0.8648	0.012	0.0015	5.091e-15	+++	0	0.8419
4	rs6682378	1	8131757	RP11-431K24.1	C	T	Known	215734	0.571755	0.0147451	0.00317897	3.51234e-06	450943	0.570979	0.00755275	0.00197748	0.00013	233757	0.5333	0.0112	0.0038	0.003205	0.0096	0.0017	1.248e-08	++	72.9	0.05472	0.0098	0.0015	1.568e-10	+++	48	0.1461
4	rs11121210	1	8708529	RERE	C	T	Known	215734	0.619514	0.0100385	0.00314521	0.00141448	455058	0.642604	0.00998316	0.00202914	8.7e-07	233952	0.7167	0.0134	0.0038	0.0004214	0.01	0.0017	4.506e-09	++	0	0.9882	0.0106	0.0016	1.09e-11	+++	0	0.7165
5	rs284262	1	10743363	CASZ1	C	T	Known	215734	0.556688	-0.00680537	0.00315311	0.0309043	452021	0.545558	-0.0108556	0.0019596	3e-08	189369	0.4917	-0.0054	0.0043	0.2092	-0.0097	0.0017	5.086e-09	--	16	0.2753	-0.0092	0.0016	3.556e-09	---	3.4	0.3551
5	rs10779751	1	11284336	MTOR	G	A	Known	215734	0.725298	-0.00689824	0.00355841	0.0525531	456080	0.731465	-0.0131634	0.00219743	2.1e-09	321851	0.7083	-0.0151	0.0034	8.537e-06	-0.0114	0.0019	9.63e-10	--	55.4	0.1341	-0.0123	0.0016	6.448e-14	---	36.2	0.2084
6	rs1203632	1	14087114	PRDM2	C	A	Novel	215734	0.251209	-0.0167234	0.00357585	2.91424e-06	456003	0.260013	-0.00928246	0.00221637	2.8e-05	233899	0.2083	-0.0067	0.0043	0.1192	-0.0113	0.0019	1.705e-09	--	68	0.07694	-0.0106	0.0017	8.116e-10	---	51.3	0.1282
7	rs3766160	1	15808872	CELA2B	G	A	Known	215734	0.751337	0.00729389	0.00351178	0.0378033	456426	0.744362	0.00963685	0.00222613	1.5e-05	449889	0.7525	0.014	0.0025	8.2e-08	0.009	0.0019	1.858e-06	++	0	0.5731	0.0108	0.0015	7.139e-13	+++	31.2	0.2336
8	rs12069239	1	16577908	FBXO42	G	C	Known	215734	0.633471	0.0123008	0.00315967	9.89821e-05	456426	0.617296	0.00513041	0.00200006	0.01	449889	1.5e-05	0.0089	0.0023	8.7e-05	0.0072	0.0017	2.142e-05	++	72.8	0.05518	0.0078	0.0014	1.092e-08	+++	50.5	0.1327
8	rs696606	1	16828640	CROCCP3	G	A	Known	215734	0.466589	-0.00932065	0.00319028	0.00348267	455695	0.502609	-0.00979919	0.001944	4.6e-07	203719	0.4667	-0.0074	0.0046	0.1077	-0.0097	0.0017	5.718e-09	--	0	0.8981	-0.0094	0.0016	1.691e-09	---	0	0.8906
8	rs2284746	1	17306675	RP1-37C10.3	G	C	Known	215734	0.519244	-0.00880994	0.00304938	0.00386353	456426	0.522275	-0.0111587	0.00194494	9.6e-09	449889	0.5	-0.0087	0.0022	9.7e-05	-0.0105	0.0016	1.651e-10	--	0	0.5161	-0.0098	0.0013	7.031e-14	---	0	0.6563
9	rs559737125	1	23338646	C1orf234	C	T	Known	215734	0.999651	-1.45501	0.253109	9.00034e-09	NA	NA	NA	NA	NA	NA	NA	NA	NA	NA	-1.455	0.2531	9.001e-09	-?	0	1	-1.455	0.2531	9.001e-09	-??	0	1
9	rs3765407	1	23419374	LUZP1	G	T	Known	215734	0.16953	0.0203699	0.00405161	4.96651e-07	456426	0.163399	0.0182395	0.00262779	3.9e-12	449889	0.1636	0.017	0.003	3.4e-08	0.0189	0.0022	1.137e-17	++	0	0.6591	0.0182	0.0018	1.15e-24	+++	0	0.7997
9	rs11587694	1	23477511	LUZP1	C	T	Known	215734	0.175797	-0.0146981	0.00407763	0.000312665	455925	0.177279	-0.0102598	0.00254501	5.5e-05	233999	0.1897	-0.0105	0.0048	0.02871	-0.0115	0.0022	9.907e-08	--	0	0.3558	-0.0113	0.002	8.572e-09	---	0	0.6411
10	rs12407884	1	29546469	MECR	C	T	Novel	215734	0.0863311	0.0244418	0.00564366	1.48541e-05	456182	0.081891	0.0145693	0.00354587	4e-05	217554	0.04464	0.0213	0.01	0.03317	0.0174	0.003	7.333e-09	++	54.4	0.1385	0.0177	0.0029	7.682e-10	+++	14.4	0.311
11	rs4949457	1	32140053	COL16A1	C	T	Novel	215734	0.653602	0.0140819	0.00332732	2.31417e-05	452821	0.643071	0.00843928	0.00203686	3.4e-05	232396	0.7583	0.0136	0.004	0.0006739	0.01	0.0017	9.281e-09	++	52.2	0.1481	0.0106	0.0016	3.534e-11	+++	28.1	0.2488
11	rs2228550	1	32164206	COL16A1	G	T	Novel	215734	0.657748	0.00795915	0.00321388	0.0132679	449115	0.650871	0.0125859	0.00205757	9.5e-10	449889	1	0.013	0.0024	1.4e-07	0.0112	0.0017	8.765e-11	++	32	0.2253	0.0118	0.0014	3.454e-17	+++	0	0.4019
11	rs114789247	1	32292022	SPOCD1	G	A	Novel	215734	0.977409	-0.0401643	0.0117719	0.00064514	456426	0.97415	-0.0268763	0.00612587	1.1e-05	NA	NA	NA	NA	NA	-0.0297	0.0054	4.58e-08	--	0.3	0.3167	-0.0297	0.0054	4.58e-08	--?	0.3	0.3167
12	rs785278	1	33307987	S100PBP	T	A	Known	215734	0.824987	0.00484932	0.00409619	0.236468	456115	0.832553	0.0174863	0.00260436	1.9e-11	232576	0.8333	0.0108	0.0049	0.02752	0.0138	0.0022	2.954e-10	++	85.2	0.00923	0.0133	0.002	2.904e-11	+++	71.8	0.02873
12	rs4653125	1	33870572	PHC2	C	T	Known	215734	0.669698	0.0122708	0.00345456	0.000382225	455881	0.672081	0.0128239	0.00207138	6e-10	232395	0.6	0.0099	0.004	0.01332	0.0127	0.0018	9.588e-13	++	0	0.8908	0.0122	0.0016	5.208e-14	+++	0	0.8099
12	rs10379	1	34330067	HMGB4	C	A	Known	215734	0.755119	-0.00342604	0.00353601	0.332595	456426	0.755422	-0.0116058	0.00226233	2.9e-07	449889	0.7702	-0.0082	0.0026	0.0016	-0.0092	0.0019	1.276e-06	--	73.7	0.05135	-0.0089	0.0015	7.884e-09	---	48.7	0.1423
12	rs12031634	1	34584393	CSMD2	G	A	Known	215734	0.7247	0.00371463	0.00371641	0.317541	450011	0.70392	0.0139603	0.00214451	7.5e-11	NA	NA	NA	NA	NA	0.0114	0.0019	8.359e-10	++	82.5	0.01695	0.0114	0.0019	8.359e-10	++?	82.5	0.01695
12	rs6696541	1	34877447	RP4-657M3.2	G	A	Known	215734	0.391668	-0.013277	0.00318202	3.01267e-05	454628	0.401451	-0.00798205	0.00198782	5.9e-05	NA	NA	NA	NA	NA	-0.0095	0.0017	1.952e-08	--	49.8	0.1582	-0.0095	0.0017	1.952e-08	--?	49.8	0.1582
12	rs7549758	1	34935035	RP4-657M3.2	C	T	Known	215734	0.78702	0.0135544	0.00379703	0.000357354	453031	0.786042	0.0101703	0.00237769	1.9e-05	222232	0.8083	0.0078	0.0047	0.097	0.0111	0.002	3.393e-08	++	0	0.45	0.0106	0.0019	1.021e-08	+++	0	0.6087
13	rs61744853	1	35453651	ZMYM6	C	A	Novel	215734	0.00709063	0.0836406	0.0181693	4.15648e-06	456426	0.009325	0.0437429	0.0101102	1.5e-05	449889	0.004917	0.018	0.013	0.18	0.0532	0.0088	1.754e-09	++	72.8	0.05501	0.0421	0.0073	8.586e-09	+++	77	0.01297
14	rs11577094	1	38026600	DNALI1	C	T	Known	215734	0.921275	-0.0173767	0.00565046	0.00210311	456379	0.915515	-0.016601	0.00349988	2.1e-06	306816	0.925	-0.0222	0.0056	8.058e-05	-0.0168	0.003	1.588e-08	--	0	0.9071	-0.018	0.0026	7.329e-12	---	0	0.6927
15	rs41270807	1	39801815	MACF1	C	A	Known	215734	0.219446	0.0192399	0.00367807	1.68623e-07	456426	0.211639	0.0180838	0.00238211	3.2e-14	449889	0.2177	0.015	0.003	3.8e-07	0.0184	0.002	3.1e-20	++	0	0.7919	0.0174	0.0017	1.605e-25	+++	0	0.615
15	rs1569053	1	39952822	MACF1	C	T	Known	215734	0.799797	0.0105016	0.00528034	0.0467215	456074	0.896201	0.0185937	0.00318514	5.3e-09	449889	0.8887	0.011	0.0038	0.0032	0.0164	0.0027	1.682e-09	++	41.9	0.1894	0.0146	0.0022	4.599e-11	+++	34.9	0.2152
15	rs116401702	1	40089425	HEYL	G	T	Known	215734	0.9555	-0.0242284	0.00850676	0.00439771	456426	0.952471	-0.0223257	0.00456608	1e-06	NA	NA	NA	NA	NA	-0.0228	0.004	1.558e-08	--	0	0.8438	-0.0228	0.004	1.558e-08	--?	0	0.8438
16	rs35042446	1	40703244	RLF	G	A	Novel	215734	0.970228	-0.0400507	0.00898789	8.34761e-06	456426	0.972801	-0.0323351	0.00597701	6.3e-08	449889	0.96844	-0.024	0.0062	7.2e-05	-0.0347	0.005	3.118e-12	--	0	0.4747	-0.0305	0.0039	3.83e-15	---	13.9	0.3131
17	rs1109255	1	42091708	HIVEP3	C	T	Novel	215734	0.442332	0.00814646	0.00312191	0.00906874	456232	0.430563	0.00744155	0.00196343	0.00015	322099	0.4655	0.0116	0.0031	0.0001447	0.0076	0.0017	4.275e-06	++	0	0.8484	0.0085	0.0015	5.883e-09	+++	0	0.5212
17	rs591088	1	42438196		C	T	Novel	215734	0.438699	0.00499195	0.00312865	0.110587	455406	0.434904	0.00940193	0.00196549	1.7e-06	233954	0.431	0.0107	0.0037	0.003829	0.0082	0.0017	9.618e-07	++	29.8	0.2326	0.0086	0.0015	1.564e-08	+++	0	0.4028
18	rs946526	1	46487168	MAST2	C	T	Known	215734	0.967652	0.011308	0.00937919	0.227955	455840	0.95648	0.0331288	0.0047691	3.7e-12	217697	0.95	0.0245	0.0096	0.01071	0.0286	0.0043	1.6e-11	++	76.7	0.0381	0.028	0.0039	6.257e-13	+++	55.1	0.1077
18	rs1768816	1	46528599	PIK3R3	C	T	Known	215734	0.441262	0.00767687	0.00308586	0.0128551	454515	0.436303	0.00918603	0.0019638	2.9e-06	253187	0.3707	0.0158	0.0035	5.76e-06	0.0088	0.0017	1.278e-07	++	0	0.6799	0.01	0.0015	2.006e-11	+++	42.6	0.1752
19	rs2984618	1	47690438	TAL1	G	T	Known	215734	0.585946	-0.0176505	0.00315431	2.19766e-08	454279	0.583764	-0.0169934	0.00197774	8.5e-18	321753	0.5254	-0.0169	0.0031	6.494e-08	-0.0172	0.0017	1.156e-24	--	0	0.8599	-0.0171	0.0015	3.611e-31	---	0	0.9815
20	rs11205573	1	49399948	AGBL4	G	T	Known	215734	0.151979	-0.00896012	0.00439794	0.0416154	455468	0.148306	-0.0124073	0.0027373	5.8e-06	233996	0.15	-0.0145	0.0052	0.005296	-0.0114	0.0023	8.447e-07	--	0	0.5058	-0.012	0.0021	1.762e-08	---	0	0.694
20	rs3127553	1	49438005	AGBL4	G	A	Known	215734	0.373132	0.0108915	0.00314114	0.000525566	455876	0.363387	0.0169585	0.00201876	4.4e-17	449889	0.3429	0.018	0.0023	6.9e-15	0.0152	0.0017	3.84e-19	++	62.1	0.1042	0.0162	0.0014	2.373e-32	+++	44.6	0.1645
20	rs72684863	1	49786277	AGBL4	G	A	Known	215734	0.955022	-0.0172171	0.0109464	0.115753	456426	0.935833	-0.0217543	0.00396327	4e-08	NA	NA	NA	NA	NA	-0.0212	0.0037	1.222e-08	--	0	0.6967	-0.0212	0.0037	1.222e-08	--?	0	0.6967
20	rs11583200	1	50559820	ELAVL4	C	T	Known	215734	0.398976	0.0130765	0.00333011	8.61045e-05	451168	0.386006	0.0142439	0.00200769	1.3e-12	322095	0.375	0.0177	0.0031	1.479e-08	0.0139	0.0017	5.349e-16	++	0	0.764	0.0148	0.0015	6.477e-23	+++	0	0.5435
20	rs76596133	1	50698760	RP11-567C20.3	G	A	Known	215734	0.680508	0.00990642	0.00332814	0.00291501	452562	0.687874	0.014321	0.00210883	1.1e-11	NA	NA	NA	NA	NA	0.0131	0.0018	2.31e-13	++	20.3	0.2625	0.0131	0.0018	2.31e-13	++?	20.3	0.2625
20	rs3789586	1	51054322	FAF1	C	T	Known	215734	0.837941	-0.0216249	0.00435351	6.79146e-07	454725	0.848217	-0.0111907	0.00271625	3.8e-05	233978	0.8475	-0.0102	0.0052	0.04982	-0.0141	0.0023	9.084e-10	--	75.8	0.04201	-0.0135	0.0021	1.613e-10	---	56.6	0.09984
21	rs7551758	1	52274078	NRD1	G	T	Novel	215734	0.538334	-0.0123179	0.00310351	7.2165e-05	454037	0.533182	-0.00708625	0.00195396	0.00029	233961	0.5583	-0.0069	0.0037	0.0622	-0.0086	0.0017	2.176e-07	--	50.9	0.1537	-0.0083	0.0015	3.941e-08	---	9.3	0.332
22	rs3766431	1	54730036	SSBP3	G	A	Novel	215734	0.5624	-0.00752611	0.00309367	0.0149849	453861	0.547312	-0.011293	0.00196066	8.4e-09	311536	0.5583	-0.0117	0.0032	0.0002152	-0.0102	0.0017	6.946e-10	--	5.5	0.3037	-0.0105	0.0015	8.2e-13	---	0	0.5412
23	rs17114036	1	56962821	PPAP2B	G	A	Novel	215734	0.0910473	0.00914883	0.00528948	0.083697	456426	0.092561	0.0158689	0.00335887	2.3e-06	449889	0.1213	0.012	0.0039	0.0015	0.0139	0.0028	8.856e-07	++	13.1	0.2835	0.0133	0.0023	7.245e-09	+++	0	0.519
24	rs17424278	1	57846394	DAB1	C	A	Novel	215734	0.105947	0.00872328	0.00500969	0.0816342	455800	0.102891	0.0187219	0.00320303	5.1e-09	222111	0.08333	0.0116	0.0064	0.06991	0.0158	0.0027	4.559e-09	++	64.6	0.09266	0.0152	0.0025	1.021e-09	+++	37.4	0.2022
25	rs7541587	1	61392240	NFIA	C	T	Novel	215734	0.158262	-0.0143416	0.00442957	0.00120498	450664	0.154883	-0.0128343	0.00270718	2.1e-06	NA	NA	NA	NA	NA	-0.0132	0.0023	9.833e-09	--	0	0.7715	-0.0132	0.0023	9.833e-09	--?	0	0.7715
26	rs1332630	1	62492215	INADL	G	T	Known	215734	0.427972	-0.00660505	0.00320089	0.0390649	443218	0.413136	-0.0139882	0.00200228	2.8e-12	233837	0.4083	-0.0087	0.0038	0.02205	-0.0119	0.0017	2.265e-12	--	73.8	0.05052	-0.0114	0.0015	2.124e-13	---	54.7	0.1097
26	rs12140153	1	62579891	INADL	G	T	Known	215734	0.918166	0.0261014	0.006335	3.78549e-05	441149	0.911694	0.0350272	0.00348493	9.1e-24	449889	0	0.032	0.005	2.1e-10	0.033	0.0031	3.74e-27	++	34.4	0.217	0.0327	0.0026	4.166e-36	+++	0	0.4606
26	rs4915604	1	62668694	L1TD1	G	A	Known	215734	0.400479	0.00239116	0.00317257	0.45103	455100	0.40625	0.0117586	0.00198008	2.9e-09	233879	0.4474	0.0067	0.0038	0.07787	0.0091	0.0017	5.424e-08	++	84.1	0.01225	0.0087	0.0015	1.304e-08	+++	69.8	0.03657
27	rs1496023	1	64778399	UBE2U	G	T	Novel	215734	0.456994	0.0113491	0.00311946	0.0002746	451113	0.471554	0.00952497	0.00195781	1.1e-06	233826	0.5517	0.0061	0.0037	0.09922	0.01	0.0017	1.406e-09	++	0	0.6204	0.0094	0.0015	5.664e-10	+++	0	0.5516
27	rs61731122	1	65098309	CACHD1	G	A	Novel	215734	0.969707	-0.0245116	0.00894175	0.00612044	456426	0.970398	-0.0275069	0.0057386	1.6e-06	NA	NA	NA	NA	NA	-0.0266	0.0048	3.496e-08	--	0	0.778	-0.0266	0.0048	3.496e-08	--?	0	0.778
28	rs11208659	1	65979280	LEPR	C	T	Known	215734	0.0935	0.0260637	0.0056659	4.22296e-06	454899	0.081266	0.0228446	0.00356135	1.4e-10	233553	0.05	0.0189	0.0067	0.004789	0.0238	0.003	3.304e-15	++	0	0.6305	0.0229	0.0027	7.274e-17	+++	0	0.716
28	rs55953331	1	66150510	LEPR	G	A	Known	215734	0.861452	0.00260154	0.00476963	0.585453	441586	0.856788	0.0175629	0.0028215	4.8e-10	NA	NA	NA	NA	NA	0.0137	0.0024	1.749e-08	++	86.3	0.006938	0.0137	0.0024	1.749e-08	++?	86.3	0.006938
28	rs6690398	1	66447394	PDE4B	G	A	Known	215734	0.434685	-0.00207525	0.00311317	0.505026	448474	0.439682	-0.0129346	0.00197951	6.4e-11	233930	0.475	-0.0087	0.0037	0.01871	-0.0098	0.0017	4.315e-09	--	88.5	0.003245	-0.0096	0.0015	2.631e-10	---	77.1	0.01266
29	rs2801321	1	72448799	NEGR1	G	T	Known	215734	0.888904	0.0214867	0.00499121	1.67053e-05	454382	0.886403	0.012286	0.00306929	6.3e-05	233850	0.9	0.0264	0.0058	5.321e-06	0.0148	0.0026	1.472e-08	++	59.4	0.1164	0.0168	0.0024	1.994e-12	+++	65.4	0.05546
29	rs1342862	1	72657058	NEGR1	C	T	Known	215734	0.057949	0.0254179	0.00652429	9.78422e-05	456426	0.0603726	0.0186691	0.00407966	4.7e-06	287363	0.05085	0.0261	0.0075	0.000483	0.0206	0.0035	2.755e-09	++	0	0.3805	0.0215	0.0031	7.058e-12	+++	0	0.5439
29	rs12127789	1	72740073	NEGR1	G	T	Known	215734	0.881613	-0.0204679	0.00481267	2.11002e-05	454002	0.88023	-0.0148368	0.00299976	7.6e-07	250638	0.875	-0.0255	0.0061	2.972e-05	-0.0164	0.0025	1.141e-10	--	0	0.3207	-0.0178	0.0023	4.04e-14	---	30.5	0.2374
29	rs2568958	1	72765116	RPL31P12	G	A	Known	215734	0.373587	-0.0304128	0.00314504	4.04012e-22	456426	0.397976	-0.0241478	0.00198496	4.8e-34	449889	0.3579	-0.029	0.0023	1.5e-37	-0.0259	0.0017	7.671e-54	--	64.8	0.09207	-0.027	0.0014	3.202e-88	---	50	0.1354
29	rs72684636	1	72878664	RPL31P12	G	C	Known	215734	0.969714	0.045077	0.0111747	5.4868e-05	456426	0.963971	0.0290328	0.00522215	2.7e-08	NA	NA	NA	NA	NA	0.0319	0.0047	1.535e-11	++	40.9	0.1933	0.0319	0.0047	1.535e-11	++?	40.9	0.1933
29	rs6692386	1	72954883	RPL31P12	G	T	Known	215734	0.924512	-0.0191678	0.00790927	0.0153737	444432	0.893195	-0.0108485	0.00318891	0.00067	316700	0.8839	-0.0223	0.0054	3.489e-05	-0.012	0.003	4.879e-05	--	0	0.3293	-0.0144	0.0026	2.926e-08	---	46.6	0.1538
29	rs79852272	1	73009445	RNU6-1246P	G	A	Known	215734	0.943107	0.0241091	0.00724069	0.000869499	456426	0.931182	0.0215957	0.00383441	1.8e-08	NA	NA	NA	NA	NA	0.0221	0.0034	6.339e-11	++	0	0.759	0.0221	0.0034	6.339e-11	++?	0	0.759
30	rs11210325	1	74139105	RP4-788P17.1	C	T	Novel	215734	0.743439	-0.0171971	0.00354713	1.24598e-06	453670	0.743161	-0.00655183	0.00223425	0.0034	231716	0.7917	-0.0107	0.0044	0.01502	-0.0096	0.0019	4.081e-07	--	84.5	0.01111	-0.0098	0.0017	1.98e-08	---	69.2	0.03871
31	rs1514175	1	74991644	TNNI3K	G	A	Known	215734	0.57477	-0.00606755	0.00307528	0.0484943	456426	0.57442	-0.0152328	0.00196631	9.4e-15	449889	0.5716	-0.019	0.0023	3.1e-17	-0.0126	0.0017	3.208e-14	--	84.1	0.01204	-0.0148	0.0013	4.437e-28	---	82.5	0.003271
31	rs11210490	1	75097426	C1orf173	G	C	Known	215734	0.47787	0.00152386	0.0030454	0.616808	456426	0.465113	0.0111889	0.00194846	9.3e-09	449889	0.4845	0.0084	0.0022	0.00017	0.0084	0.0016	3.277e-07	++	86	0.007511	0.0084	0.0013	1.814e-10	+++	72	0.02806
32	rs1883776	1	77421888	ST6GALNAC5	G	A	Known	215734	0.9085	-0.00831201	0.00529244	0.116289	456426	0.898598	-0.0167472	0.00321907	2e-07	206679	0.85	-0.019	0.0086	0.02715	-0.0145	0.0028	1.433e-07	--	46.1	0.1733	-0.0149	0.0026	1.316e-08	---	5	0.3489
32	rs11162297	1	77700928	PIGK	G	A	Known	215734	0.499964	0.0134952	0.00320532	2.55089e-05	454260	0.503904	0.00844315	0.00194753	1.5e-05	233204	0.5508	0.0091	0.0038	0.01663	0.0098	0.0017	3.833e-09	++	44.9	0.178	0.0097	0.0015	2.056e-10	+++	0	0.3979
32	rs17378915	1	77804242	AK5	G	A	Known	215734	0.156263	0.0254636	0.0043334	4.19989e-09	451904	0.163028	0.0170611	0.0026459	1.1e-10	316359	0.2333	0.0189	0.0043	9.66e-06	0.0193	0.0023	1.076e-17	++	63.5	0.09794	0.0192	0.002	6.15e-22	+++	27.2	0.2532
32	rs11162351	1	77944732	AK5	G	C	Known	215734	0.372048	0.0147501	0.00321037	4.33746e-06	453635	0.394762	0.0171452	0.00198953	6.8e-18	233114	0.3333	0.0138	0.0038	0.0002817	0.0165	0.0017	1.931e-22	++	0	0.526	0.016	0.0015	3.056e-25	+++	0	0.6645
32	rs7514041	1	77964269	AK5	G	A	Known	215734	0.334026	0.0135676	0.00324294	2.86775e-05	454708	0.328033	0.0150764	0.00207525	3.7e-13	232756	0.375	0.0153	0.004	0.0001308	0.0146	0.0017	5.557e-17	++	0	0.6951	0.0147	0.0016	3.41e-20	+++	0	0.9155
32	rs116202774	1	78008499	AK5	C	A	Known	215734	0.986596	-0.0462113	0.0191624	0.0158845	448824	0.986577	-0.0431676	0.00851885	4e-07	NA	NA	NA	NA	NA	-0.0437	0.0078	2.023e-08	--	0	0.8846	-0.0437	0.0078	2.023e-08	--?	0	0.8846
32	rs145001183	1	78251924	FAM73A	C	T	Known	215734	0.964223	0.0298695	0.0104488	0.00425441	454937	0.952039	0.023391	0.00455542	2.8e-07	NA	NA	NA	NA	NA	0.0244	0.0042	4.936e-09	++	0	0.5698	0.0244	0.0042	4.936e-09	++?	0	0.5698
32	rs540742	1	78585086	GIPC2	C	T	Known	215734	0.214824	-0.0132083	0.00370374	0.000362178	456426	0.216344	-0.0161144	0.00236419	9.4e-12	449889	0.2266	-0.015	0.0026	1.6e-08	-0.0153	0.002	1.801e-14	--	0	0.5084	-0.0152	0.0016	8.599e-22	---	0	0.8008
32	rs17391694	1	78623626	RNFT1P2	C	T	Known	215734	0.875192	-0.034081	0.00459842	1.2492e-13	456426	0.861639	-0.0322547	0.00281095	1.8e-30	449889	0.9036	-0.033	0.0033	2.9e-24	-0.0328	0.0024	1.863e-42	--	0	0.7347	-0.0328	0.0019	2.909e-64	---	0	0.9425
32	rs149600839	1	78646808	RNFT1P2	C	T	Known	215734	0.99167	-0.10344	0.0213199	1.22361e-06	454052	0.993759	-0.0648165	0.0123856	1.7e-07	NA	NA	NA	NA	NA	-0.0746	0.0107	3.349e-12	--	59.2	0.1172	-0.0746	0.0107	3.349e-12	--?	59.2	0.1172
32	rs11162479	1	78850701	PTGFR	G	T	Known	215734	0.731279	-0.00777859	0.00357518	0.0295763	451571	0.713844	-0.0124912	0.00216313	7.7e-09	233794	0.7119	-0.0125	0.0042	0.002919	-0.0112	0.0019	1.304e-09	--	21.4	0.2594	-0.0114	0.0017	1.459e-11	---	0	0.5095
32	rs35586449	1	78955441	PTGFR	C	A	Known	215734	0.13599	0.0192896	0.00497716	0.000106349	437453	0.130505	0.0136176	0.00295015	3.9e-06	NA	NA	NA	NA	NA	0.0151	0.0025	2.732e-09	++	0	0.3269	0.0151	0.0025	2.732e-09	++?	0	0.3269
32	rs6424780	1	79056297	IFI44L	G	A	Known	215734	0.078373	0.00661174	0.00566492	0.243154	455586	0.0789582	0.0138586	0.00361091	0.00012	449889	0.0656	0.018	0.0043	2.6e-05	0.0118	0.003	0.0001117	++	14.1	0.2807	0.0138	0.0025	2.513e-08	+++	22	0.2775
33	rs2154297	1	80791708	AL606519.1	C	T	Known	215734	0.283627	0.00232494	0.00348378	0.504541	454681	0.295449	0.0125357	0.0021329	4.2e-09	233998	0.2583	0.0074	0.0042	0.07809	0.0098	0.0018	8.279e-08	++	84	0.01243	0.0094	0.0017	1.914e-08	+++	69.3	0.03854
34	rs284227	1	82379446	LPHN2	C	T	Known	215734	0.24132	0.00821439	0.00368924	0.0259754	453074	0.243013	0.0147561	0.00227338	8.5e-11	322084	0.3583	0.0143	0.0035	4.287e-05	0.013	0.0019	2.172e-11	++	56.1	0.1311	0.0133	0.0017	4.683e-15	+++	16.4	0.3024
35	rs11580836	1	84333310	TTLL7	C	T	Novel	215734	0.471353	-0.0110305	0.00320204	0.000571373	454191	0.456504	-0.00961988	0.00195755	8.9e-07	NA	NA	NA	NA	NA	-0.01	0.0017	2.103e-09	--	0	0.707	-0.01	0.0017	2.103e-09	--?	0	0.707
36	rs7539132	1	88487225	RP5-1027O11.1	C	T	Novel	215734	0.646528	-0.0128334	0.00325398	8.01673e-05	453415	0.652657	-0.00947162	0.00204874	3.8e-06	NA	NA	NA	NA	NA	-0.0104	0.0017	1.814e-09	--	0	0.382	-0.0104	0.0017	1.814e-09	--?	0	0.382
37	rs6696987	1	91226447	RP4-665J23.1	C	T	Novel	215734	0.0944365	-0.015387	0.00521335	0.00316272	456426	0.091229	-0.0135617	0.00338268	6.1e-05	218641	0.0678	-0.0194	0.0072	0.007051	-0.0141	0.0028	6.705e-07	--	0	0.769	-0.0148	0.0026	2.005e-08	---	0	0.7577
37	rs6428601	1	91231085	RP4-665J23.1	C	A	Novel	215734	0.547852	0.00858159	0.00327553	0.00879532	451996	0.545203	0.00862199	0.00196198	1.1e-05	223767	0.5917	0.0106	0.0041	0.009728	0.0086	0.0017	3.117e-07	++	0	0.9916	0.0089	0.0016	1.099e-08	+++	0	0.9042
37	rs1188903	1	91346513	PHKA1P1	G	A	Novel	215734	0.134922	-0.0217686	0.00484255	6.948e-06	453903	0.128646	-0.00971024	0.00291096	0.00085	233686	0.1207	-0.0126	0.0057	0.02707	-0.0129	0.0025	2.28e-07	--	78	0.03283	-0.0129	0.0023	1.833e-08	---	56.1	0.1024
38	rs7515577	1	93009438	EVI5	C	A	Known	215734	0.201783	0.00952812	0.00390861	0.01478	454389	0.20431	0.0154519	0.00240947	1.4e-10	449889	0.1928	0.0094	0.0028	0.00086	0.0138	0.0021	1.603e-11	++	39.9	0.197	0.0123	0.0017	1.173e-13	+++	39.1	0.1933
39	rs4950045	1	95803673	RP11-14O19.1	C	T	Known	215734	0.899521	0.0186129	0.00525188	0.000394039	455022	0.895591	0.0154685	0.00318514	1.2e-06	NA	NA	NA	NA	NA	0.0163	0.0027	2.095e-09	++	0	0.6087	0.0163	0.0027	2.095e-09	++?	0	0.6087
39	rs1876750	1	96033265	RP11-286B14.1	G	A	Known	215734	0.832316	0.0163798	0.00416992	8.56209e-05	455918	0.840276	0.0106664	0.00265494	5.9e-05	230055	0.8833	0.0213	0.0064	0.0008743	0.0123	0.0022	3.828e-08	++	25.1	0.2478	0.0133	0.0021	3.189e-10	+++	35.3	0.2131
39	rs11584409	1	96185298	RP11-286B14.1	G	T	Known	215734	0.857206	-0.0262934	0.00499829	1.43678e-07	437299	0.858075	-0.0135369	0.0028483	2e-06	217025	0.8417	-0.0167	0.0061	0.006187	-0.0167	0.0025	1.654e-11	--	79.7	0.0266	-0.0167	0.0023	3.622e-13	---	59.3	0.08557
39	rs1361739	1	96289734	RP11-286B14.1	G	A	Known	215734	0.667291	0.0184329	0.00331345	2.65087e-08	453252	0.670544	0.0176114	0.00207743	2.3e-17	233944	0.7368	0.018	0.0041	1.132e-05	0.0178	0.0018	3.762e-24	++	0	0.8336	0.0179	0.0016	2.257e-28	+++	0	0.9776
39	rs12125523	1	96501963	RP11-147C23.1	T	A	Known	215734	0.860106	-0.0148514	0.00465378	0.00141654	453199	0.855374	-0.013078	0.00277254	2.4e-06	233429	0.8729	-0.0171	0.0052	0.001007	-0.0135	0.0024	1.303e-08	--	0	0.7434	-0.0142	0.0022	6.208e-11	---	0	0.7811
39	rs12130426	1	96603035	RNU1-130P	C	T	Known	215734	0.425873	-0.0143157	0.00313484	4.9558e-06	446330	0.422918	-0.0140198	0.00199295	2e-12	321121	0.4492	-0.0126	0.0033	0.0001193	-0.0141	0.0017	5.005e-17	--	0	0.9365	-0.0138	0.0015	3.389e-20	---	0	0.9178
39	rs76589258	1	96723805	RP5-898J17.1	G	A	Known	215734	0.963334	-0.020429	0.00980837	0.037268	456426	0.957984	-0.0256759	0.00484198	1.1e-07	NA	NA	NA	NA	NA	-0.0246	0.0043	1.371e-08	--	0	0.6315	-0.0246	0.0043	1.371e-08	--?	0	0.6315
39	rs11165614	1	96853504	RP4-736I12.1	G	T	Known	215734	0.835695	-0.0143624	0.00477598	0.00263654	455012	0.855053	-0.0128903	0.00276733	3.2e-06	233661	0.8667	-0.0088	0.0052	0.09059	-0.0133	0.0024	3.059e-08	--	0	0.7897	-0.0125	0.0022	9.572e-09	---	0	0.7124
39	rs531190	1	96859446	RP4-736I12.1	G	T	Known	215734	0.960204	0.0321641	0.00814234	7.80755e-05	454412	0.958015	0.0284158	0.00485602	4.9e-09	230033	0.975	0.0324	0.0089	0.0002722	0.0294	0.0042	1.801e-12	++	0	0.6926	0.0299	0.0038	2.231e-15	+++	0	0.8827
39	rs1967768	1	96894180	UBE2WP1	C	T	Known	215734	0.0646872	-0.0197065	0.00708453	0.0054088	456426	0.066648	-0.0283894	0.00389289	3e-13	NA	NA	NA	NA	NA	-0.0264	0.0034	1.068e-14	--	13.3	0.2828	-0.0264	0.0034	1.068e-14	--?	13.3	0.2828
39	rs11165643	1	96924097	EEF1A1P11	C	T	Known	215734	0.416581	-0.0166396	0.00316874	1.51132e-07	454860	0.408433	-0.0199081	0.00198032	8.9e-24	320730	0.425	-0.0218	0.0031	2.07e-12	-0.019	0.0017	1.197e-29	--	0	0.3817	-0.0196	0.0015	2.56e-40	---	0	0.4965
39	rs6671669	1	97423794	AL592205.2	G	A	Known	215734	0.562689	0.0137645	0.00312201	1.03919e-05	455214	0.5561	0.0133162	0.00195931	1.1e-11	233854	0.5424	0.0174	0.0038	4.673e-06	0.0134	0.0017	5.485e-16	++	0	0.9032	0.0141	0.0015	2.126e-20	+++	0	0.6295
40	rs17377638	1	98025817	DPYD	G	A	Known	215734	0.892814	-0.0169007	0.00496736	0.000668093	455681	0.894528	-0.0116717	0.00316989	0.00023	211914	0.8814	-0.0187	0.0065	0.004016	-0.0132	0.0027	8.049e-07	--	0	0.3749	-0.014	0.0025	1.536e-08	---	0	0.4958
40	rs1801265	1	98348885	DPYD	G	A	Known	215734	0.22351	0.00714607	0.00364007	0.0496263	456426	0.216735	0.014573	0.00236093	6.7e-10	449889	0.2212	0.014	0.0026	3.7e-08	0.0124	0.002	4.185e-10	++	65.9	0.08693	0.013	0.0016	1.836e-16	+++	37.1	0.2042
41	rs1497675	1	104820780	FTLP17	C	T	Novel	215734	0.465341	-0.0112329	0.0030938	0.000282571	455849	0.474472	-0.00732791	0.00194579	0.00017	233457	0.4333	-0.0073	0.0037	0.0485	-0.0084	0.0016	3.04e-07	--	12.4	0.2853	-0.0082	0.0015	4.236e-08	---	0	0.5433
42	rs1730859	1	107617707	PRMT6	G	A	Known	215734	0.334123	0.0154729	0.00346438	7.95909e-06	449548	0.341792	0.0123124	0.00207116	2.8e-09	322075	0.3833	0.0104	0.0033	0.001541	0.0131	0.0018	1.423e-13	++	0	0.4336	0.0125	0.0016	1.201e-15	+++	0	0.5629
42	rs12035149	1	107885018	NTNG1	G	C	Known	215734	0.229205	0.0243426	0.00368045	3.7401e-11	455177	0.212154	0.0137477	0.00238214	7.9e-09	234013	0.2273	0.0178	0.0046	0.000109	0.0169	0.002	3.209e-17	++	82.9	0.01566	0.017	0.0018	1.667e-20	+++	66	0.05302
42	rs17531363	1	107977075	NTNG1	C	A	Known	215734	0.287397	-0.0143966	0.00357751	5.71718e-05	451838	0.296402	-0.0138072	0.00213945	1.1e-10	233883	0.2917	-0.0111	0.0041	0.006783	-0.014	0.0018	2.867e-14	--	0	0.8876	-0.0135	0.0017	8.516e-16	---	0	0.8082
42	rs76965144	1	108350176	VAV3	T	A	Known	215734	0.893563	-0.0202202	0.0049769	4.84849e-05	456156	0.893026	-0.0123042	0.00314592	9.2e-05	NA	NA	NA	NA	NA	-0.0146	0.0027	4.329e-08	--	44.7	0.1788	-0.0146	0.0027	4.329e-08	--?	44.7	0.1788
42	rs1781065	1	108616138	RP11-356N1.2	G	A	Known	215734	0.346133	-0.00920318	0.00328533	0.00508982	445935	0.333546	-0.0081933	0.00208714	8.7e-05	308287	0.3729	-0.0107	0.0034	0.001621	-0.0085	0.0018	1.467e-06	--	0	0.7953	-0.009	0.0016	1.043e-08	---	0	0.8178
43	rs111751551	1	109242056	PRPF38B	G	A	Known	215734	0.989451	0.0470614	0.0149212	0.00161054	456426	0.989047	0.0273734	0.00933587	0.0034	449889	0.98991	0.04	0.011	0.00023	0.0329	0.0079	3.203e-05	++	20.1	0.2633	0.0353	0.0064	3.811e-08	+++	0	0.4666
43	rs74920406	1	109704525	KIAA1324	C	T	Known	215734	0.954909	-0.0112842	0.00736125	0.125297	456426	0.954301	-0.0221033	0.00465527	2.1e-06	449889	0.95653	-0.025	0.0052	1.8e-06	-0.019	0.0039	1.35e-06	--	35.2	0.2142	-0.0212	0.0031	1.435e-11	---	16.2	0.3033
43	rs3820667	1	109968410	PSMA5	C	A	Known	215734	0.522276	-0.00914826	0.00328677	0.00537986	454693	0.535002	-0.0109007	0.00195332	2.4e-08	321562	0.5333	-0.0076	0.0031	0.01231	-0.0104	0.0017	4.993e-10	--	0	0.6467	-0.0098	0.0015	3.217e-11	---	0	0.6503
43	rs7550711	1	110082886	RP5-1160K1.8	C	T	Known	215734	0.971925	-0.0435803	0.00921118	2.2315e-06	455563	0.974291	-0.0643773	0.00614642	1.1e-25	449889	0.9702	-0.067	0.0064	7.1e-26	-0.058	0.0051	8.46e-30	--	71.6	0.06037	-0.0615	0.004	1.827e-53	---	57.8	0.09337
43	rs6537837	1	110119732	GNAI3	C	T	Known	215734	0.820789	-0.00559562	0.00396377	0.158041	456426	0.818292	-0.00906893	0.00251841	0.00032	449889	0.829	-0.016	0.0028	3.7e-08	-0.0081	0.0021	0.0001468	--	0	0.4595	-0.011	0.0017	9.23e-11	---	64.5	0.05974
44	rs12033257	1	112318484	KCND3	G	A	Known	215734	0.379718	-0.0118203	0.00313853	0.000165751	442842	0.379852	-0.0142544	0.00203364	2.4e-12	219079	0.2759	-0.0162	0.0046	0.0004287	-0.0135	0.0017	2.185e-15	--	0	0.5151	-0.0139	0.0016	4.711e-18	---	0	0.6981
44	rs2788610	1	112346989	KCND3	C	T	Known	215734	0.854193	-0.00443788	0.00473638	0.348771	456426	0.862132	-0.0167016	0.00281876	3.1e-09	220065	0.8814	-0.0079	0.0057	0.1658	-0.0135	0.0024	2.535e-08	--	79.8	0.02608	-0.0126	0.0022	1.435e-08	---	65.3	0.05595
45	rs6696332	1	115300370	CSDE1	C	T	Novel	215734	0.2093	0.0109348	0.00379219	0.00393291	455863	0.210226	0.0120769	0.00238625	4.2e-07	234000	0.1864	0.0059	0.0046	0.1996	0.0118	0.002	5.911e-09	++	0	0.7988	0.0108	0.0018	5.098e-09	+++	0	0.4911
46	rs1498113	1	116444094	RP11-12L8.2	C	T	Novel	215734	0.677551	-0.00751888	0.00327901	0.021846	455418	0.692459	-0.00980185	0.00210904	3.4e-06	234005	0.7833	-0.0085	0.004	0.03359	-0.0091	0.0018	2.615e-07	--	0	0.5582	-0.009	0.0016	2.568e-08	---	0	0.8337
47	rs12731372	1	118852975	RNA5SP56	C	T	Known	215734	0.766088	-0.0117446	0.00387627	0.00244649	453213	0.757475	-0.0113525	0.0022759	6.1e-07	321972	0.713	-0.0122	0.0036	0.0006859	-0.0115	0.002	5.36e-09	--	0	0.9305	-0.0116	0.0017	1.522e-11	---	0	0.9798
47	rs61806207	1	119496425	TBX15	G	A	Known	215734	0.889713	0.0167322	0.00488827	0.000619509	456237	0.888895	0.0173534	0.00309128	2e-08	NA	NA	NA	NA	NA	0.0172	0.0026	4.897e-11	++	0	0.9145	0.0172	0.0026	4.897e-11	++?	0	0.9145
47	rs984222	1	119503843	TBX15	G	C	Known	215734	0.604741	-0.0153727	0.00311819	8.22318e-07	456426	0.611525	-0.0119139	0.00199917	2.5e-09	449889	0.6083	-0.012	0.0024	5.8e-07	-0.0129	0.0017	1.619e-14	--	0	0.3504	-0.0126	0.0014	5.341e-20	---	0	0.6155
48	rs142315514	1	147050816	BCL9	C	A	Novel	215734	0.967592	-0.0311065	0.00958968	0.00117967	451165	0.966991	-0.0313747	0.00547254	9.9e-09	NA	NA	NA	NA	NA	-0.0313	0.0048	4.485e-11	--	0	0.9806	-0.0313	0.0048	4.485e-11	--?	0	0.9806
48	rs3737843	1	147087721	BCL9	T	A	Novel	215734	0.484404	0.0137955	0.00318381	1.4708e-05	452310	0.480925	0.00620566	0.00195448	0.0015	267453	0.4397	0.0077	0.0034	0.02281	0.0083	0.0017	6.599e-07	++	75.8	0.04219	0.0082	0.0015	4.707e-08	+++	51.8	0.1255
49	rs143703694	1	150606111	ENSA	G	A	Known	215734	0.966524	-0.0227077	0.00949138	0.0167361	453239	0.966018	-0.0320955	0.0053847	2.5e-09	NA	NA	NA	NA	NA	-0.0298	0.0047	1.955e-10	--	0	0.3896	-0.0298	0.0047	1.955e-10	--?	0	0.3896
49	rs15740	1	151040435	MLLT11	G	A	Known	215734	0.219283	0.0123459	0.00392457	0.00165638	456426	0.219045	0.017106	0.00234889	3.3e-13	233867	0.2333	0.0178	0.0044	5.222e-05	0.0159	0.002	3.708e-15	++	7.7	0.298	0.0162	0.0018	1.003e-18	+++	0	0.5365
49	rs62621412	1	151089885	GABPB2	G	C	Known	215734	0.977321	-0.0154457	0.0102257	0.130923	456426	0.978124	-0.0322431	0.00665114	1.2e-06	449889	0.97658	-0.03	0.0071	1.8e-05	-0.0272	0.0056	1.022e-06	--	47.3	0.1685	-0.0283	0.0044	1.093e-10	---	0	0.3699
50	rs1218582	1	154834183	KCNN3	G	A	Known	215734	0.451162	-0.00777099	0.00318323	0.0146374	448380	0.440443	-0.0100764	0.00197694	3.5e-07	233211	0.4492	-0.0118	0.0038	0.001901	-0.0094	0.0017	1.934e-08	--	0	0.5384	-0.0098	0.0015	1.62e-10	---	0	0.7038
50	rs3753639	1	154986091	ZBTB7B	C	T	Known	215734	0.241921	0.0120387	0.00365896	0.0010012	449440	0.241841	0.0181539	0.00228914	2.2e-15	NA	NA	NA	NA	NA	0.0164	0.0019	2.493e-17	++	50.2	0.1565	0.0164	0.0019	2.493e-17	++?	50.2	0.1565
50	rs141845046	1	154987704	ZBTB7B	C	T	Known	215734	0.977911	-0.0297596	0.0104475	0.0043928	NA	NA	NA	NA	NA	449889	0.97253	-0.047	0.0065	4.2e-13	-0.0298	0.0104	0.004393	-?	0	1	-0.0422	0.0055	2.102e-14	-?-	49.1	0.1612
50	rs4745	1	155106227	EFNA1	T	A	Known	215734	0.515275	0.0105363	0.00304266	0.000534436	456426	0.521128	0.00791065	0.00194607	4.8e-05	449889	0.5357	0.0099	0.0023	1.4e-05	0.0087	0.0016	1.222e-07	++	0	0.4672	0.0091	0.0013	1.002e-11	+++	0	0.6986
50	rs11465205	1	155160941	MUC1	C	T	Known	215734	0.972372	-0.0157001	0.00929435	0.0911792	452599	0.970786	-0.0331165	0.00579924	1.1e-08	449889	0	-0.026	0.0071	0.00021	-0.0282	0.0049	9.526e-09	--	60.4	0.1119	-0.0275	0.004	1.026e-11	---	22.9	0.2733
50	rs2297792	1	156011444	UBQLN4	C	T	Known	215734	0.612747	0.0148638	0.00312831	2.02032e-06	456426	0.627554	0.00957293	0.00201249	2e-06	449889	0.6468	0.014	0.0023	8.6e-10	0.0111	0.0017	4.995e-11	++	50.6	0.1549	0.0121	0.0014	5.573e-19	+++	34.2	0.2188
50	rs61813324	1	156049877	MEX3A	C	T	Known	215734	0.865822	-0.0212282	0.00446696	2.01141e-06	443236	0.869181	-0.0287121	0.00292452	9.4e-23	NA	NA	NA	NA	NA	-0.0265	0.0024	2.861e-27	--	49.1	0.161	-0.0265	0.0024	2.861e-27	--?	49.1	0.161
50	rs545731	1	156111290	LMNA	G	A	Known	215734	0.938275	0.0250986	0.00678127	0.000214605	450977	0.93888	0.017088	0.0040852	2.9e-05	NA	NA	NA	NA	NA	0.0192	0.0035	3.955e-08	++	2.3	0.3116	0.0192	0.0035	3.955e-08	++?	2.3	0.3116
50	rs76102184	1	156171486	SLC25A44	C	T	Known	215734	0.978987	-0.0417872	0.0118832	0.000437297	450459	0.978921	-0.0516471	0.00681382	3.5e-14	NA	NA	NA	NA	NA	-0.0492	0.0059	8.456e-17	--	0	0.4716	-0.0492	0.0059	8.456e-17	--?	0	0.4716
50	rs11264483	1	156406381	C1orf61	G	C	Known	215734	0.399176	-0.013449	0.0034889	0.000115826	444463	0.391205	-0.0128883	0.00201693	1.7e-10	211454	0.4492	-0.0173	0.0042	3.804e-05	-0.013	0.0017	8.559e-14	--	0	0.8893	-0.0137	0.0016	2.433e-17	---	0	0.6373
50	rs745596	1	156504579	IQGAP3	C	T	Known	215734	0.918975	0.0149108	0.00580999	0.0102757	455296	0.925686	0.0199412	0.00370597	7.4e-08	233960	0.94068	0.0114	0.007	0.1034	0.0185	0.0031	3.285e-09	++	0	0.4654	0.0173	0.0029	1.306e-09	+++	0	0.4997
51	rs138791425	1	162482366	UHMK1	G	C	Novel	215734	0.996684	0.07955	0.0266516	0.00283754	456426	0.995184	0.050002	0.0140485	0.00037	449889	0.997449	0.067	0.019	0.0005	0.0564	0.0124	5.614e-06	++	0	0.3267	0.0596	0.0104	1.004e-08	+++	0	0.5547
52	rs34720381	1	171455322	PRRC2C	C	T	Novel	215734	0.910057	-0.0106079	0.00560102	0.0582354	454647	0.908755	-0.0226051	0.00338264	2.3e-11	NA	NA	NA	NA	NA	-0.0194	0.0029	2.091e-11	--	70.3	0.06672	-0.0194	0.0029	2.091e-11	--?	70.3	0.06672
52	rs12759907	1	171459507	PRRC2C	G	A	Novel	215734	0.164995	-0.0124838	0.00429278	0.0036364	453560	0.159537	-0.0119689	0.00266398	7e-06	233997	0.175	-0.0136	0.0049	0.005512	-0.0121	0.0023	8.75e-08	--	0	0.9188	-0.0124	0.0021	1.727e-09	---	0	0.9577
53	rs2301455	1	172418268	C1orf105	C	T	Novel	215734	0.437584	-0.0109601	0.00309523	0.000398651	449125	0.440116	-0.00765085	0.00197131	0.0001	234015	0.45	-0.0074	0.0037	0.0455	-0.0086	0.0017	2.27e-07	--	0	0.3672	-0.0084	0.0015	3.012e-08	---	0	0.6371
54	rs77779886	1	173740028	KLHL20	G	A	Known	215734	0.977837	0.0199259	0.0113023	0.0779022	455365	0.977376	0.0397986	0.00654384	1.2e-09	NA	NA	NA	NA	NA	0.0348	0.0057	7.913e-10	++	56.8	0.1281	0.0348	0.0057	7.913e-10	++?	56.8	0.1281
54	rs9425748	1	173786299	CENPL	T	A	Known	215734	0.21704	-0.020075	0.00410247	9.91119e-07	447927	0.228148	-0.00851319	0.00233816	0.00027	NA	NA	NA	NA	NA	-0.0113	0.002	2.319e-08	--	83.3	0.01435	-0.0113	0.002	2.319e-08	--?	83.3	0.01435
54	rs61828641	1	174321997	RABGAP1L	G	A	Known	215734	0.88835	-0.022217	0.00544102	4.44111e-05	455793	0.891662	-0.0236289	0.0031279	4.2e-14	NA	NA	NA	NA	NA	-0.0233	0.0027	9.146e-18	--	0	0.822	-0.0233	0.0027	9.146e-18	--?	0	0.822
54	rs12122361	1	174933414	RABGAP1L	G	A	Known	215734	0.24425	-0.019323	0.00388069	6.3826e-07	450083	0.265137	-0.0140307	0.00221728	2.5e-10	NA	NA	NA	NA	NA	-0.0153	0.0019	1.659e-15	--	28.7	0.2364	-0.0153	0.0019	1.659e-15	--?	28.7	0.2364
54	rs10489330	1	174984885	MRPS14	G	A	Known	215734	0.11595	-0.0111284	0.00512632	0.0299433	453406	0.11947	-0.0169073	0.00300685	1.9e-08	233946	0.075	-0.0095	0.0058	0.1014	-0.0154	0.0026	2.707e-09	--	0	0.3309	-0.0144	0.0024	1.068e-09	---	0	0.4033
55	rs10913118	1	175954755	RFWD2	C	A	Novel	215734	0.339763	0.0130647	0.00364543	0.000338549	456255	0.334816	0.00759976	0.00206127	0.00023	322087	0.275	0.014	0.0033	2.184e-05	0.0089	0.0018	6.579e-07	++	41.3	0.1919	0.0101	0.0016	1.597e-10	+++	43.3	0.1713
56	rs742791	1	177399118	RP1-35C21.2	G	C	Known	215734	0.90234	-0.0190299	0.0054093	0.000434824	454216	0.905272	-0.0179735	0.00332693	6.6e-08	233916	0.91667	-0.0203	0.0069	0.003261	-0.0183	0.0028	1.158e-10	--	0	0.8679	-0.0186	0.0026	1.449e-12	---	0	0.9502
56	rs17625634	1	177629723	RP11-63B19.1	C	T	Known	215734	0.818232	-0.0102465	0.00406196	0.0116511	454262	0.803747	-0.00965474	0.00245175	8.2e-05	233683	0.7583	-0.0149	0.0047	0.001523	-0.0098	0.0021	2.941e-06	--	0	0.9007	-0.0107	0.0019	2.677e-08	---	0	0.6089
56	rs3922649	1	177766616	RP11-63B19.1	G	A	Known	215734	0.459987	-0.00598622	0.00312342	0.0552939	455953	0.446787	-0.0129347	0.00195407	3.6e-11	321678	0.4444	-0.0117	0.0031	0.0001594	-0.011	0.0017	3.399e-11	--	71.9	0.0593	-0.0111	0.0015	2.447e-14	---	44.4	0.1654
56	rs72717429	1	177769090	RP11-63B19.1	G	A	Known	215734	0.027427	0.0345736	0.00934403	0.000215541	456426	0.030628	0.0385216	0.00564412	8.8e-12	NA	NA	NA	NA	NA	0.0375	0.0048	8.828e-15	++	0	0.7176	0.0375	0.0048	8.828e-15	++?	0	0.7176
56	rs543874	1	177889480	RP4-798P15.3	G	A	Known	215734	0.194597	0.0334339	0.00383842	3.02955e-18	456426	0.206123	0.046578	0.00240576	1.6e-83	449889	0.1869	0.044	0.0028	1.7e-56	0.0429	0.002	3.42e-98	++	88.1	0.003713	0.0433	0.0016	6.9e-152	+++	76.5	0.01409
56	rs58689292	1	177890387	RP4-798P15.3	G	A	Known	215734	0.649278	0.0147673	0.00338437	1.28059e-05	435462	0.647457	0.012704	0.00208538	1.1e-09	NA	NA	NA	NA	NA	0.0133	0.0018	7.698e-14	++	0	0.6037	0.0133	0.0018	7.698e-14	++?	0	0.6037
56	rs631250	1	177892560	RP4-798P15.3	T	A	Known	215734	0.940509	0.0125443	0.0068156	0.0656898	455896	0.943421	0.0171647	0.00420958	4.6e-05	228154	0.94643	0.0275	0.0077	0.000355	0.0159	0.0036	9.15e-06	++	0	0.5641	0.018	0.0032	3.226e-08	+++	9.2	0.3325
56	rs3828137	1	177920754	RP4-798P15.3	G	A	Known	215734	0.586808	0.00825257	0.00321513	0.0102644	444906	0.591173	0.0169463	0.00200384	2.7e-17	322037	0.6417	0.0169	0.0032	1.431e-07	0.0145	0.0017	1.405e-17	++	81	0.02175	0.015	0.0015	1.31e-23	+++	64.9	0.05786
56	rs34246968	1	177929501	SEC16B	G	C	Known	215734	0.0262164	0.0230649	0.00955532	0.0157859	456426	0.031104	0.0445946	0.00559877	1.7e-15	NA	NA	NA	NA	NA	0.0391	0.0048	5.842e-16	++	73.5	0.05189	0.0391	0.0048	5.842e-16	++?	73.5	0.05189
56	rs4650985	1	177931532	RP4-798P15.3	C	A	Known	215734	0.716692	0.0070577	0.00349972	0.0437323	453841	0.717047	0.0125579	0.00216543	6.7e-09	321754	0.7833	0.0103	0.0034	0.002492	0.011	0.0018	2.064e-09	++	44	0.1814	0.0109	0.0016	1.917e-11	+++	0	0.4021
56	rs11584600	1	177981560	RP11-568K15.1	G	A	Known	215734	0.683728	-0.0164911	0.00333647	7.70583e-07	454547	0.679211	-0.0155763	0.00208734	8.5e-14	233167	0.6583	-0.0154	0.0041	0.0001726	-0.0158	0.0018	3.629e-19	--	0	0.8162	-0.0158	0.0016	2.91e-22	---	0	0.9688
57	rs2024764	1	184653521	EDEM3	G	A	Novel	215734	0.455553	0.00490222	0.00312314	0.116497	453989	0.458193	0.00979508	0.00195365	5.3e-07	449889	0.4364	0.0054	0.0024	0.024	0.0084	0.0017	3.715e-07	++	43.3	0.1841	0.0074	0.0014	4.722e-08	+++	29.5	0.2422
58	rs284077	1	188465943	RP11-669M2.1	C	T	Novel	215734	0.299977	0.00652475	0.00339118	0.0543499	450965	0.302663	0.0109526	0.00212831	2.7e-07	233895	0.275	0.0057	0.0041	0.1645	0.0097	0.0018	7.382e-08	++	18.2	0.2688	0.0091	0.0017	4.111e-08	+++	1.1	0.364
59	rs10920678	1	190239907	RP11-547I7.1	G	A	Known	215734	0.575659	-0.0247595	0.0032258	1.64821e-14	453391	0.561573	-0.0160276	0.00196531	3.5e-16	321241	0.6	-0.0147	0.0031	1.434e-06	-0.0184	0.0017	6.085e-28	--	81.3	0.0208	-0.0176	0.0015	1.272e-32	---	68.9	0.03995
59	rs814953	1	190522976	RP11-161I10.1	G	T	Known	215734	0.129155	-0.00949643	0.00548504	0.0833921	444543	0.134272	-0.0140171	0.00288855	1.2e-06	315123	0.1583	-0.0177	0.0049	0.0003079	-0.013	0.0026	3.39e-07	--	0	0.4659	-0.014	0.0023	5.913e-10	---	0	0.5368
59	rs2489676	1	190804630	RP11-463J7.2	G	T	Known	215734	0.55806	0.00962631	0.00322593	0.0028447	453627	0.555357	0.00974183	0.00196271	6.9e-07	233761	0.55	0.0111	0.0038	0.003489	0.0097	0.0017	6.983e-09	++	0	0.9756	0.0099	0.0015	9.315e-11	+++	0	0.9451
60	rs12141968	1	195039047	AL357932.1	G	A	Known	215734	0.627642	0.0103415	0.00315872	0.00106052	455800	0.627901	0.0135751	0.00201129	1.5e-11	234013	0.7182	0.0083	0.0038	0.02895	0.0126	0.0017	9.213e-14	++	0	0.3879	0.0119	0.0015	1.417e-14	+++	0	0.3996
60	rs1999981	1	195088871	AL357932.1	G	T	Known	215734	0.414372	-0.00983678	0.00317392	0.00194008	453279	0.422663	-0.0101645	0.00197592	2.7e-07	233920	0.45	-0.008	0.0038	0.03527	-0.0101	0.0017	1.913e-09	--	0	0.9302	-0.0097	0.0015	2.242e-10	---	0	0.8795
61	rs1009188	1	197257090	CRB1	C	T	Known	215734	0.276911	-0.0169123	0.00350841	1.4319e-06	453429	0.272242	-0.0130168	0.00219092	2.8e-09	233939	0.35	-0.013	0.0041	0.001521	-0.0141	0.0019	3.134e-14	--	0	0.3463	-0.0139	0.0017	1.961e-16	---	0	0.6226
62	rs997474	1	201645609	NAV1	G	C	Known	215734	0.850301	-0.0170116	0.00496285	0.000608508	444663	0.87143	-0.0133572	0.0029452	5.8e-06	221862	0.8729	-0.0138	0.0063	0.02849	-0.0143	0.0025	1.609e-08	--	0	0.5266	-0.0142	0.0023	1.371e-09	---	0	0.816
62	rs7527583	1	201733944	IPO9-AS1	G	A	Known	215734	0.641976	0.00999888	0.00333711	0.00273302	445638	0.63734	0.0094137	0.00204532	4.2e-06	233107	0.5625	0.0052	0.004	0.1936	0.0096	0.0017	4.022e-08	++	0	0.8812	0.0089	0.0016	2.825e-08	+++	0	0.5984
62	rs903676	1	201754720	IPO9-AS1	G	A	Known	215734	0.784721	0.0190283	0.0041017	3.49862e-06	437068	0.795355	0.0106862	0.00246503	1.5e-05	233993	0.7667	0.0095	0.0046	0.0389	0.0129	0.0021	1.025e-09	++	67.1	0.08129	0.0123	0.0019	1.454e-10	+++	42.7	0.1747
62	rs2250377	1	201860626	SHISA4	G	A	Known	215734	0.674178	-0.0178481	0.00324104	3.65177e-08	456426	0.661865	-0.0236384	0.00205418	1.2e-30	449889	0.6903	-0.023	0.0023	8.6e-23	-0.022	0.0017	8.929e-37	--	56.1	0.1313	-0.0223	0.0014	1.443e-58	---	16.8	0.3008
62	rs2644127	1	201886884	LMOD1	C	T	Known	215734	0.0273191	0.025648	0.0110226	0.0199728	455552	0.029183	0.0243344	0.00578109	2.6e-05	205885	0.03333	0.0406	0.0137	0.003042	0.0246	0.0051	1.521e-06	++	0	0.9159	0.0266	0.0048	2.997e-08	+++	0	0.5474
62	rs4648	1	201934578	TIMM17A	G	A	Known	215734	0.905911	-0.0205431	0.00521001	8.04666e-05	456426	0.909387	-0.0140039	0.0033819	3.5e-05	449889	0.90607	-0.012	0.0038	0.002	-0.0159	0.0028	1.908e-08	--	9.8	0.2924	-0.0145	0.0023	1.63e-10	---	0	0.4067
62	rs12731187	1	202013757	RP11-510N19.3	C	T	Known	215734	0.640416	0.00931755	0.00355823	0.00882941	443535	0.645301	0.00968362	0.00206276	2.7e-06	233885	0.625	0.0087	0.0041	0.03384	0.0096	0.0018	7.671e-08	++	0	0.9291	0.0094	0.0016	7.697e-09	+++	0	0.9764
62	rs4623766	1	202116957	PTPN7	T	A	Known	215734	0.674892	0.010825	0.00335735	0.00126301	444869	0.672676	0.012554	0.00209976	2.2e-09	214792	0.6583	0.0186	0.0046	5.266e-05	0.0121	0.0018	1.212e-11	++	0	0.6624	0.0129	0.0017	7.184e-15	+++	0	0.3782
63	rs60226453	1	203489683	OPTC	C	T	Novel	215734	0.820754	-0.012475	0.00397361	0.00169265	456426	0.823159	-0.0158709	0.0025479	4.7e-10	NA	NA	NA	NA	NA	-0.0149	0.0021	3.97e-12	--	0	0.4719	-0.0149	0.0021	3.97e-12	--?	0	0.4719
63	rs2821231	1	203518382	OPTC	C	T	Novel	215734	0.533354	0.00871394	0.0032123	0.00667416	444384	0.538107	0.00831219	0.00197745	2.6e-05	137529	0.5083	0.0107	0.0047	0.02324	0.0084	0.0017	5.684e-07	++	0	0.9152	0.0087	0.0016	4.34e-08	+++	0	0.8961
63	rs2802780	1	203557873	ATP2B4	C	T	Novel	215734	0.493054	-0.0130884	0.00314999	3.25224e-05	444001	0.489037	-0.00970654	0.00197155	8.5e-07	NA	NA	NA	NA	NA	-0.0107	0.0017	1.797e-10	--	0	0.3628	-0.0107	0.0017	1.797e-10	--?	0	0.3628
64	rs823074	1	205774839	SLC41A1	C	T	Known	215734	0.411415	-0.00945887	0.00313936	0.00258688	453102	0.41582	-0.0102077	0.00198011	2.5e-07	233879	0.5	-0.0145	0.0038	0.0001357	-0.01	0.0017	2.407e-09	--	0	0.8401	-0.0107	0.0015	2.565e-12	---	0	0.544
65	rs11576725	1	208706936	RP11-565N2.1	G	A	Known	215734	0.701387	0.00731253	0.00347358	0.0352752	442958	0.712023	0.0102664	0.00217823	2.4e-06	232151	0.6333	0.0119	0.0044	0.00684	0.0094	0.0018	3.197e-07	++	0	0.4713	0.0098	0.0017	8.427e-09	+++	0	0.6749
65	rs11119208	1	209211968	RP5-1051D14.1	G	A	Known	215734	0.612002	-0.00405825	0.00316543	0.199824	454637	0.614667	-0.0110968	0.00199925	2.8e-08	322069	0.5917	-0.0065	0.0031	0.03907	-0.0091	0.0017	7.554e-08	--	71.7	0.06011	-0.0085	0.0015	1.034e-08	---	50.9	0.1305
65	rs17014375	1	209543560	RP11-372M18.2	G	T	Known	215734	0.13791	0.0101954	0.00452467	0.0242411	455046	0.131751	0.0186703	0.00287997	9e-11	233648	0.1167	0.0124	0.0056	0.02681	0.0162	0.0024	2.408e-11	++	59.9	0.1141	0.0156	0.0022	2.411e-12	+++	30.8	0.2358
65	rs12140373	1	210086539	SYT14	G	A	Known	215734	0.425542	-0.0142764	0.00314483	5.63501e-06	454962	0.415728	-0.0103993	0.00197521	1.4e-07	321994	0.3917	-0.0105	0.0031	0.0005936	-0.0115	0.0017	6.288e-12	--	8.3	0.2965	-0.0113	0.0015	1.903e-14	---	0	0.5571
65	rs6695101	1	210098466	SYT14	G	A	Known	215734	0.840849	-0.010204	0.0041693	0.0143885	456426	0.837711	-0.0155269	0.00263443	3.8e-09	NA	NA	NA	NA	NA	-0.014	0.0022	3.178e-10	--	14.2	0.2805	-0.014	0.0022	3.178e-10	--?	14.2	0.2805
66	rs2841427	1	213385065	RPS6KC1	C	T	Novel	215734	0.704186	-0.0103204	0.00359983	0.00414488	449174	0.707506	-0.0102467	0.00215509	2e-06	233736	0.7119	-0.0072	0.0042	0.08648	-0.0103	0.0018	2.823e-08	--	0	0.986	-0.0098	0.0017	7.826e-09	---	0	0.7998
67	rs2785990	1	219687432	RP11-95P13.2	C	T	Known	215734	0.329432	0.0184663	0.00323969	1.19791e-08	454064	0.345322	0.0100511	0.00204881	9.3e-07	449889	0.328	0.01	0.0024	2.3e-05	0.0125	0.0017	6.343e-13	++	79.3	0.02814	0.0116	0.0014	1.328e-16	+++	63.7	0.06368
68	rs2738755	1	221057646	HLX	C	T	Novel	215734	0.662057	0.00238239	0.00321393	0.45853	456426	0.669787	0.00935543	0.0020681	6.1e-06	449889	0.6516	0.0087	0.0023	0.00013	0.0073	0.0017	2.608e-05	++	70	0.06807	0.0078	0.0014	1.743e-08	+++	43.8	0.1686
69	rs17011141	1	222112634	RP11-815M8.1	G	A	Novel	215734	0.196671	-0.0112908	0.00398696	0.00462695	449326	0.197998	-0.011781	0.00245921	1.7e-06	233980	0.2119	-0.0069	0.0046	0.1336	-0.0116	0.0021	2.636e-08	--	0	0.9167	-0.0108	0.0019	1.303e-08	---	0	0.6399
70	rs11584996	1	225722821	ENAH	C	A	Known	215734	0.28411	-0.00332437	0.00337185	0.324173	456426	0.273889	-0.0122819	0.00218246	1.8e-08	222256	0.3136	-0.0098	0.0043	0.02266	-0.0096	0.0018	1.44e-07	--	79.9	0.02574	-0.0097	0.0017	9.901e-09	---	59.8	0.08312
70	rs2615075	1	225934295	RP11-145A3.1	G	A	Known	215734	0.376984	0.00673287	0.00328962	0.0406876	448232	0.376165	0.0111887	0.00202493	3.3e-08	233581	0.4211	0.0086	0.004	0.03156	0.01	0.0017	7.544e-09	++	24.8	0.2487	0.0098	0.0016	7.394e-10	+++	0	0.4895
71	rs9424465	1	232787805	RNU6-1211P	G	T	Novel	215734	0.339701	0.0115346	0.00322448	0.000347293	455949	0.341126	0.0086172	0.00205149	2.7e-05	NA	NA	NA	NA	NA	0.0095	0.0017	4.65e-08	++	0	0.4452	0.0095	0.0017	4.65e-08	++?	0	0.4452
72	rs2153204	1	235580382	TBCE	G	A	Novel	215734	0.606379	0.0115198	0.00316441	0.000272173	455396	0.60606	0.00764858	0.00198989	0.00012	233206	0.5763	0.0087	0.004	0.02963	0.0087	0.0017	2.083e-07	++	6.8	0.3004	0.0087	0.0016	1.813e-08	+++	0	0.5849
72	rs1874129	1	235700023	MTND6P14	G	T	Novel	215734	0.133414	0.01541	0.00455254	0.000712007	454619	0.126809	0.0136518	0.0029274	3.1e-06	221941	0.1083	0.0143	0.0058	0.01368	0.0142	0.0025	8.754e-09	++	0	0.7453	0.0142	0.0023	3.868e-10	+++	0	0.9484
73	rs1439524	1	242531619	PLD5	G	A	Known	215734	0.10185	0.00994919	0.00503267	0.0480504	455145	0.0993014	0.0147823	0.00325582	5.6e-06	322061	0.1167	0.0133	0.0052	0.01035	0.0134	0.0027	1.03e-06	++	0	0.4201	0.0133	0.0024	3.49e-08	+++	0	0.7224
73	rs2491864	1	242986063	RSL24D1P4	G	A	Known	215734	0.784056	-0.0111255	0.00371683	0.00275995	455918	0.781107	-0.01301	0.00235372	3.2e-08	232545	0.8509	-0.0162	0.0047	0.0005673	-0.0125	0.002	3.582e-10	--	0	0.6684	-0.013	0.0018	1.09e-12	---	0	0.6985
73	rs12042959	1	243533273	SDCCAG8	G	A	Known	215734	0.145801	-0.0107139	0.00445578	0.0161948	449239	0.141465	-0.0144168	0.00280949	2.9e-07	233983	0.1186	-0.0142	0.0052	0.006319	-0.0134	0.0024	1.875e-08	--	0	0.4821	-0.0135	0.0022	4.12e-10	---	0	0.7728
73	rs946824	1	243684019	AKT3	C	T	Known	215734	0.866362	-0.0111688	0.00457715	0.0146824	454617	0.870277	-0.0201228	0.00290265	4.1e-12	233070	0.8559	-0.0226	0.0057	7.342e-05	-0.0176	0.0025	7.987e-13	--	63.4	0.09852	-0.0183	0.0023	3.786e-16	---	41	0.1836
74	rs115810765	2	120900	FAM110C	C	A	Known	215734	0.00873406	-0.0970268	0.0243315	6.67173e-05	448418	0.010745	-0.0444309	0.009511	3e-06	NA	NA	NA	NA	NA	-0.0514	0.0089	6.525e-09	--	75.3	0.04408	-0.0514	0.0089	6.525e-09	--?	75.3	0.04408
74	rs6548221	2	295255	AC079779.4	G	A	Known	215734	0.775211	-0.00706048	0.00364674	0.0528547	456426	0.781918	-0.0157463	0.00235153	2.1e-11	321898	0.7583	-0.0141	0.0038	0.0001803	-0.0132	0.002	2.441e-11	--	75	0.04531	-0.0134	0.0018	2.246e-14	---	50.6	0.1319
74	rs13416560	2	348177	AC079779.6	C	A	Known	215734	0.526195	-0.0137578	0.0030815	8.02011e-06	452713	0.520372	-0.0131708	0.00195085	1.5e-11	222165	0.4833	-0.0133	0.004	0.0008842	-0.0133	0.0016	5.849e-16	--	0	0.8721	-0.0133	0.0015	2.155e-18	---	0	0.9871
74	rs62106258	2	417167	AC105393.1	C	T	Known	215734	0.0464543	-0.0680226	0.00725945	7.2385e-21	456426	0.048402	-0.0926523	0.00452664	4.1e-93	NA	NA	NA	NA	NA	-0.0858	0.0038	2.06e-110	--	87.9	0.00399	-0.0858	0.0038	2.06e-110	--?	87.9	0.00399
74	rs2685230	2	437664	AC105393.2	G	A	Known	215734	0.356129	0.0172205	0.00318289	6.29071e-08	456426	0.373096	0.0193132	0.00201002	7.4e-22	322070	0.3417	0.0143	0.0032	9.841e-06	0.0187	0.0017	3.31e-28	++	0	0.5783	0.0177	0.0015	2.99e-32	+++	0	0.4076
74	rs184991221	2	454985	AC105393.2	G	A	Known	215734	0.99563	0.144365	0.0276768	1.82724e-07	454393	0.996202	0.122479	0.0157882	8.7e-15	NA	NA	NA	NA	NA	0.1279	0.0137	1.132e-20	++	0	0.4922	0.1279	0.0137	1.132e-20	++?	0	0.4922
74	rs11904800	2	458757	AC093326.1	G	A	Known	215734	0.077514	0.0147961	0.0060695	0.0147777	453315	0.067718	0.0183467	0.00388291	2.3e-06	227825	0.0333	0.0179	0.0082	0.02904	0.0173	0.0033	1.197e-07	++	0	0.6222	0.0174	0.003	1.029e-08	+++	0	0.8837
74	rs2724862	2	477100	AC093326.1	G	A	Known	215734	0.807775	-0.0152646	0.00400885	0.000140242	450936	0.809715	-0.0159825	0.00249096	1.4e-10	NA	NA	NA	NA	NA	-0.0158	0.0021	8.689e-14	--	0	0.8791	-0.0158	0.0021	8.689e-14	--?	0	0.8791
74	rs34861526	2	522583	AC093326.2	G	A	Known	215734	0.800026	-0.0127379	0.00385748	0.000959567	453517	0.806587	-0.0125012	0.00246711	4e-07	NA	NA	NA	NA	NA	-0.0126	0.0021	1.467e-09	--	0	0.9588	-0.0126	0.0021	1.467e-09	--?	0	0.9588
74	rs13411762	2	554109	AC093326.3	C	T	Known	215734	0.92123	0.031499	0.00568052	2.93785e-08	456157	0.927447	0.0315915	0.00374509	3.3e-17	311703	0.925	0.0325	0.0057	1.076e-08	0.0316	0.0031	5.826e-24	++	0	0.9892	0.0318	0.0027	4.481e-31	+++	0	0.9896
74	rs114053538	2	597374	AC093326.3	G	A	Known	215734	0.992206	0.0550853	0.020403	0.00693684	454370	0.988599	0.0514969	0.00915838	1.9e-08	NA	NA	NA	NA	NA	0.0521	0.0084	4.505e-10	++	0	0.8725	0.0521	0.0084	4.505e-10	++?	0	0.8725
74	rs6710140	2	621006	AC093326.3	C	T	Known	215734	0.662023	-0.0190184	0.00332082	1.02209e-08	450199	0.668416	-0.0194836	0.00207301	5.5e-21	228886	0.7	-0.0213	0.0044	1.292e-06	-0.0194	0.0018	3.597e-28	--	0	0.9054	-0.0196	0.0016	2.926e-33	---	0	0.9126
74	rs188490283	2	622439	AC093326.3	G	A	Known	215734	0.00419998	-0.125254	0.031529	7.10692e-05	454905	0.002425	-0.0832655	0.0197282	2.4e-05	NA	NA	NA	NA	NA	-0.0951	0.0167	1.307e-08	--	21.5	0.2589	-0.0951	0.0167	1.307e-08	--?	21.5	0.2589
74	rs6548238	2	634905	TMEM18	C	T	Known	215734	0.827434	0.0487496	0.00403694	1.41632e-33	456426	0.828705	0.0559841	0.00257694	1.2e-104	449889	0.826	0.057	0.003	3.2e-79	0.0539	0.0022	7.04e-136	++	56.2	0.1309	0.055	0.0018	3.24e-214	+++	33	0.2246
74	rs12990777	2	674963	TMEM18	G	A	Known	215734	0.259222	0.00815894	0.00347304	0.0188128	456104	0.261561	0.013589	0.00221099	7.9e-10	321425	0.1667	0.0123	0.0035	0.0004471	0.012	0.0019	1.147e-10	++	42.5	0.1872	0.0121	0.0016	2.11e-13	+++	0	0.418
74	rs11893030	2	677591	AC092159.2	G	C	Known	215734	0.0521979	-0.0414542	0.0075324	3.7244e-08	454495	0.06048	-0.0469282	0.00407927	1.3e-30	NA	NA	NA	NA	NA	-0.0457	0.0036	3.698e-37	--	0	0.5228	-0.0457	0.0036	3.698e-37	--?	0	0.5228
74	rs11127496	2	694063	AC092159.2	G	A	Known	215734	0.409652	-0.00476129	0.00316251	0.132185	453296	0.403574	-0.0110541	0.00198563	2.6e-08	225829	0.3333	-0.0119	0.0038	0.001739	-0.0093	0.0017	3.481e-08	--	64.8	0.09195	-0.0097	0.0015	2.775e-10	---	38.3	0.198
74	rs72760962	2	710284	AC092159.2	C	T	Known	215734	0.0281563	0.0352554	0.0115208	0.0022123	456426	0.036996	0.0279483	0.0051429	5.5e-08	NA	NA	NA	NA	NA	0.0292	0.0047	5.306e-10	++	0	0.5625	0.0292	0.0047	5.306e-10	++?	0	0.5625
74	rs192382954	2	778406	LINC01115	G	A	Known	215734	0.997825	0.113477	0.0430381	0.00837279	454298	0.995341	0.0731519	0.0142616	2.9e-07	NA	NA	NA	NA	NA	0.0771	0.0135	1.21e-08	++	0	0.3738	0.0771	0.0135	1.21e-08	++?	0	0.3738
74	rs79200132	2	793467	LINC01115	G	A	Known	215734	0.979042	0.0374712	0.0132993	0.00483947	452292	0.979509	0.0419262	0.00687894	1.1e-09	NA	NA	NA	NA	NA	0.041	0.0061	1.973e-11	++	0	0.7661	0.041	0.0061	1.973e-11	++?	0	0.7661
74	rs191750308	2	828731	LINC01115	C	T	Known	215734	0.993481	-0.0079554	0.0220697	0.718498	455665	0.991114	-0.0608837	0.0103517	4.1e-09	NA	NA	NA	NA	NA	-0.0513	0.0094	4.303e-08	--	78.8	0.02991	-0.0513	0.0094	4.303e-08	--?	78.8	0.02991
74	rs4854417	2	882064	AC113607.2	G	A	Known	215734	0.842344	-0.00899275	0.00434511	0.0384875	455875	0.839511	-0.0146322	0.00264353	3.1e-08	233795	0.8083	-0.0093	0.0051	0.06822	-0.0131	0.0023	6.459e-09	--	18.7	0.2675	-0.0125	0.0021	1.488e-09	---	0	0.4283
75	rs6709211	2	2192750	MYT1L	G	A	Novel	215734	0.851206	0.0162182	0.00434471	0.000189319	454881	0.843413	0.0136561	0.00267584	3.3e-07	234012	0.8417	0.0079	0.0052	0.1287	0.0144	0.0023	2.92e-10	++	0	0.6156	0.0133	0.0021	1.738e-10	+++	0	0.4614
76	rs56000138	2	5978658	AC010729.3	T	A	Known	215734	0.111749	-0.017747	0.00511287	0.000518452	448125	0.105853	-0.0168532	0.00318347	1.2e-07	NA	NA	NA	NA	NA	-0.0171	0.0027	2.473e-10	--	0	0.882	-0.0171	0.0027	2.473e-10	--?	0	0.882
76	rs10929925	2	6155557	LINC01105	C	A	Known	215734	0.567983	0.0146671	0.0031489	3.19514e-06	453457	0.573584	0.0136419	0.00196984	4.3e-12	316529	0.65	0.0152	0.0031	1.243e-06	0.0139	0.0017	7.337e-17	++	0	0.7825	0.0142	0.0015	4.079e-22	+++	0	0.902
77	rs7607490	2	12851120	RP11-333O1.1	G	A	Known	215734	0.883362	-0.0188111	0.00504413	0.000192015	454723	0.890628	-0.015481	0.00311497	6.7e-07	233913	0.9	-0.0131	0.0062	0.03461	-0.0164	0.0027	6.092e-10	--	0	0.5743	-0.0159	0.0024	7.009e-11	---	0	0.7576
78	rs7601870	2	15384392	NBAS	G	A	Novel	215734	0.575252	0.00455944	0.00307716	0.138418	442514	0.585125	0.00753606	0.00199991	0.00016	449889	0.5795	0.0088	0.0023	0.00011	0.0067	0.0017	7.279e-05	++	0	0.4173	0.0074	0.0014	4.774e-08	+++	0	0.5414
78	rs4668958	2	15838723	AC008271.1	G	T	Novel	215734	0.657417	-0.0148257	0.00323863	4.6997e-06	455557	0.644464	-0.00723379	0.00203196	0.00037	230255	0.6	-0.009	0.004	0.02445	-0.0094	0.0017	5.078e-08	--	74.6	0.04707	-0.0093	0.0016	3.765e-09	---	49.4	0.1387
79	rs1367158	2	16590965	AC010880.1	C	T	Novel	215734	0.715327	0.00279216	0.00336813	0.407108	455834	0.729458	0.0105199	0.0021845	1.5e-06	449889	0.6988	0.0089	0.0025	0.00032	0.0082	0.0018	7.075e-06	++	73	0.05424	0.0085	0.0015	1.021e-08	+++	46.7	0.1532
80	rs13033257	2	19641192	AC010096.1	G	A	Novel	215734	0.778939	-0.00884575	0.00367896	0.0161983	456370	0.790606	-0.0120398	0.00238401	4.4e-07	NA	NA	NA	NA	NA	-0.0111	0.002	2.927e-08	--	0	0.4663	-0.0111	0.002	2.927e-08	--?	0	0.4663
81	rs815350	2	23816806	KLHL29	G	C	Novel	215734	0.212332	-0.0121572	0.00374215	0.00115927	454775	0.226566	-0.0102845	0.0023262	9.8e-06	233970	0.225	-0.0112	0.0046	0.0149	-0.0108	0.002	4.502e-08	--	0	0.6708	-0.0109	0.0018	2.14e-09	---	0	0.9108
82	rs11677500	2	24846815	NCOA1	G	A	Known	215734	0.545974	0.00567166	0.0032008	0.0764031	454537	0.555236	0.0107997	0.00195708	3.4e-08	321724	0.5667	0.0087	0.0031	0.004337	0.0094	0.0017	1.778e-08	++	46.5	0.1717	0.0092	0.0015	3.183e-10	+++	0	0.3851
82	rs11691159	2	25045195	CENPO	C	T	Known	215734	0.874563	0.0183331	0.00478456	0.00012725	454091	0.866104	0.0190169	0.00286081	3e-11	NA	NA	NA	NA	NA	0.0188	0.0025	1.698e-14	++	0	0.9024	0.0188	0.0025	1.698e-14	++?	0	0.9024
82	rs11676272	2	25141538	ADCY3	G	A	Known	215734	0.472926	0.0159412	0.00304901	1.71057e-07	456426	0.486664	0.0324943	0.00194043	6.1e-63	449889	0.4634	0.028	0.0023	2.3e-34	0.0277	0.0016	2.497e-64	++	95.2	4.647e-06	0.0278	0.0013	1.34e-96	+++	90.5	2.771e-05
82	rs12151737	2	25175339	DNAJC27	C	A	Known	215734	0.116163	0.00855325	0.0048899	0.0802621	456291	0.121052	0.0154809	0.00297415	1.9e-07	322060	0.1	0.0162	0.0049	0.0009049	0.0136	0.0025	8.503e-08	++	31.7	0.2261	0.0142	0.0023	3.456e-10	+++	0	0.4306
82	rs4303677	2	25221440	DNAJC27-AS1	C	T	Known	215734	0.915837	-0.00874319	0.0057815	0.130465	454440	0.90586	-0.0319401	0.00332902	8.4e-22	NA	NA	NA	NA	NA	-0.0262	0.0029	1.199e-19	--	91.7	0.000507	-0.0262	0.0029	1.199e-19	--?	91.7	0.000507
82	rs4665766	2	25366130	EFR3B	T	A	Known	215734	0.229382	-0.00614313	0.00371944	0.0986104	454787	0.218393	-0.02231	0.00235452	2.7e-21	233844	0.2083	-0.016	0.0044	0.0002765	-0.0177	0.002	6.139e-19	--	92.6	0.0002401	-0.0174	0.0018	8.139e-22	---	85.3	0.001108
82	rs6734859	2	25379908	RP11-509E16.1	C	T	Known	215734	0.871509	0.00827284	0.00465043	0.0752492	455021	0.875576	0.0165022	0.0029472	2.2e-08	233340	0.9333	0.0139	0.0063	0.02736	0.0141	0.0025	1.333e-08	++	55.2	0.135	0.0141	0.0023	1.094e-09	+++	10.5	0.327
82	rs3754861	2	25393722	POMC	C	A	Known	215734	0.0760812	-0.00598471	0.00628285	0.34082	448324	0.067559	-0.0229978	0.00390694	3.9e-09	NA	NA	NA	NA	NA	-0.0183	0.0033	3.76e-08	--	81.1	0.02148	-0.0183	0.0033	3.76e-08	--?	81.1	0.02148
82	rs5005988	2	25479568	DNMT3A	C	T	Known	215734	0.86029	0.00949587	0.00469429	0.0430881	446019	0.864212	0.0166721	0.00286715	6.1e-09	NA	NA	NA	NA	NA	0.0147	0.0024	1.778e-09	++	41.2	0.192	0.0147	0.0024	1.778e-09	++?	41.2	0.192
82	rs7578575	2	25488819	DNMT3A	T	A	Known	215734	0.703036	-0.0113668	0.00342868	0.000915725	440818	0.710865	-0.0133037	0.00217895	1e-09	233604	0.7083	-0.0118	0.0043	0.006066	-0.0127	0.0018	4.174e-12	--	0	0.6335	-0.0126	0.0017	9.201e-14	---	0	0.8745
82	rs77541036	2	25575523	DNMT3A	G	A	Known	215734	0.0330872	-0.0454961	0.008696	1.67832e-07	455547	0.038092	-0.0181709	0.0050744	0.00034	NA	NA	NA	NA	NA	-0.0251	0.0044	1.006e-08	--	86.4	0.006648	-0.0251	0.0044	1.006e-08	--?	86.4	0.006648
82	rs76852169	2	25583450	AC012074.2	G	A	Known	215734	0.0269783	0.035663	0.0102964	0.000532945	456426	0.032783	0.0241681	0.00544626	9.1e-06	NA	NA	NA	NA	NA	0.0267	0.0048	2.989e-08	++	0	0.3237	0.0267	0.0048	2.989e-08	++?	0	0.3237
82	rs183677610	2	25628202	DTNB	G	T	Known	215734	0.978403	0.0387585	0.0113148	0.000613765	454446	0.979584	0.0318803	0.00688124	3.6e-06	NA	NA	NA	NA	NA	0.0337	0.0059	9.563e-09	++	0	0.6035	0.0337	0.0059	9.563e-09	++?	0	0.6035
82	rs77931950	2	25771477	DTNB	G	T	Known	215734	0.0183471	-0.0443792	0.0124601	0.000368468	456426	0.02695	-0.0293077	0.00599895	1e-06	NA	NA	NA	NA	NA	-0.0321	0.0054	2.732e-09	--	15.8	0.2758	-0.0321	0.0054	2.732e-09	--?	15.8	0.2758
83	rs11126666	2	26928811	KCNK3	G	A	Known	215734	0.736311	-0.0101855	0.00346452	0.00328273	454046	0.745182	-0.00431805	0.00223244	0.053	321979	0.6917	-0.0207	0.0034	1.332e-09	-0.006	0.0019	0.001289	--	50.7	0.1546	-0.0095	0.0016	8.43e-09	---	87.7	0.000292
83	rs12468863	2	26940294	KCNK3	C	T	Known	215734	0.491169	0.00875766	0.00326176	0.00725417	445613	0.480682	0.0158319	0.00196776	8.6e-16	321586	0.475	0.0142	0.0031	3.334e-06	0.0139	0.0017	1.274e-16	++	71	0.0633	0.014	0.0015	3.114e-21	+++	42.1	0.1778
83	rs76881617	2	27479543	SLC30A3	C	T	Known	215734	0.942395	0.017024	0.00682721	0.0126474	454408	0.945121	0.0214956	0.00427093	4.8e-07	NA	NA	NA	NA	NA	0.0202	0.0036	2.279e-08	++	0	0.5787	0.0202	0.0036	2.279e-08	++?	0	0.5787
83	rs1728918	2	27635463	PPM1G	G	A	Known	215734	0.705247	0.0144068	0.00376879	0.000132021	444105	0.725493	0.0113072	0.00220521	2.9e-07	NA	NA	NA	NA	NA	0.0121	0.0019	2.069e-10	++	0	0.4778	0.0121	0.0019	2.069e-10	++?	0	0.4778
83	rs10181342	2	27757343	AC109829.1	G	A	Known	215734	0.206737	0.00748713	0.00388754	0.0541134	456169	0.211773	0.013203	0.00237458	2.7e-08	NA	NA	NA	NA	NA	0.0116	0.002	8.982e-09	++	36.5	0.2096	0.0116	0.002	8.982e-09	++?	36.5	0.2096
83	rs4665383	2	27791555	AC109829.1	G	C	Known	215734	0.272957	-0.00855616	0.0034553	0.0132773	456404	0.255678	-0.00822695	0.00222631	0.00022	322023	0.25	-0.0121	0.0034	0.0004351	-0.0083	0.0019	8.685e-06	--	0	0.9362	-0.0092	0.0016	1.995e-08	---	0	0.6209
83	rs7567655	2	28273595	BRE	G	A	Known	215734	0.0381944	0.0276875	0.00886461	0.00178789	456411	0.03187	0.0288458	0.00552992	1.8e-07	310068	0.0333	0.0225	0.0083	0.006419	0.0285	0.0047	1.21e-09	++	0	0.9117	0.0271	0.0041	3.451e-11	+++	0	0.8142
84	rs4372836	2	28973883	PPP1CB	C	T	Known	215734	0.697097	-0.0126618	0.00335635	0.000161627	455346	0.694467	-0.0136472	0.00211051	1e-10	322001	0.625	-0.0145	0.0033	1.419e-05	-0.0134	0.0018	7.31e-14	--	0	0.8037	-0.0136	0.0016	4.256e-18	---	0	0.9265
85	rs12990552	2	29733405	ALK	C	T	Novel	215734	0.692989	0.00846147	0.00339265	0.0126291	451342	0.684308	0.0090479	0.00210263	1.7e-05	233588	0.6417	0.0093	0.0041	0.02331	0.0089	0.0018	6.644e-07	++	0	0.8832	0.009	0.0016	4.663e-08	+++	0	0.985
86	rs17327461	2	35512183	AC013442.1	C	T	Known	215734	0.560573	-0.00627713	0.00315572	0.0466876	453187	0.561172	-0.0117637	0.00196436	2.1e-09	321975	0.5	-0.0141	0.0031	3.83e-06	-0.0102	0.0017	8.504e-10	--	54.1	0.1399	-0.0111	0.0015	4.098e-14	---	40.9	0.1839
87	rs2699189	2	36525370	AC009414.1	G	A	Known	215734	0.475951	0.00642549	0.00333395	0.053943	439215	0.458257	0.00983433	0.0019867	7.4e-07	222131	0.6	0.0068	0.0038	0.07354	0.0089	0.0017	1.615e-07	++	0	0.3798	0.0086	0.0016	3.544e-08	+++	0	0.5958
87	rs3770890	2	36657992	CRIM1	G	T	Known	215734	0.0269787	0.0257579	0.0111648	0.0210508	454246	0.024983	0.031083	0.00623499	6.2e-07	287050	0.0333	0.0198	0.0108	0.06531	0.0298	0.0054	4.316e-08	++	0	0.6771	0.0278	0.0049	1.088e-08	+++	0	0.6507
87	rs14291	2	36810586	FEZ2	C	T	Known	215734	0.376011	-0.00137902	0.00313617	0.660142	456426	0.380726	0.0104392	0.00199999	1.8e-07	449889	0.3813	0.0083	0.0023	0.00038	0.007	0.0017	3.121e-05	-+	90.1	0.001487	0.0075	0.0014	3.968e-08	-++	80.6	0.005812
87	rs4670626	2	37046657	VIT	C	T	Known	215734	0.653355	0.00806682	0.00323129	0.0125436	450985	0.648878	0.0120409	0.00204859	4.2e-09	230172	0.6417	0.0087	0.0041	0.03384	0.0109	0.0017	2.961e-10	++	7.3	0.2989	0.0106	0.0016	3.355e-11	+++	0	0.5159
88	rs6713781	2	40291940	SLC8A1-AS1	G	C	Known	215734	0.581537	0.00507115	0.00332453	0.127166	438548	0.600823	0.0125062	0.00202188	6.2e-10	233551	0.65	0.0117	0.0038	0.002077	0.0105	0.0017	1.221e-09	++	72.6	0.05603	0.0107	0.0016	9.981e-12	+++	46.4	0.1546
88	rs727477	2	40527128	SLC8A1	G	T	Known	215734	0.298942	0.0119503	0.00332972	0.000331976	451260	0.282297	0.00830093	0.0021694	0.00013	449889	0.2863	0.011	0.0024	5.7e-06	0.0094	0.0018	2.403e-07	++	0	0.3585	0.01	0.0014	5.791e-12	+++	0	0.5684
88	rs4629203	2	40662546	SLC8A1	C	T	Known	215734	0.237956	0.017984	0.00371746	1.31339e-06	451446	0.229479	0.00945897	0.00232019	4.6e-05	233792	0.2917	0.0084	0.0043	0.05076	0.0118	0.002	1.745e-09	++	73.6	0.05172	0.0113	0.0018	3.242e-10	+++	53.7	0.1155
89	rs10169594	2	41637688	AC010739.1	C	T	Novel	215734	0.339628	0.00593176	0.00346956	0.0873291	450195	0.362589	0.0121947	0.00203211	2e-09	233355	0.3333	0.0114	0.004	0.004372	0.0106	0.0018	1.52e-09	++	58.8	0.1193	0.0107	0.0016	2.42e-11	+++	18.7	0.2923
90	rs7580766	2	42939351	MTA3	G	A	Novel	215734	0.560867	0.0124779	0.00307192	4.86683e-05	454152	0.556511	0.00858354	0.00195987	1.2e-05	233642	0.65	0.014	0.0037	0.0001545	0.0097	0.0017	4.179e-09	++	12.5	0.2852	0.0104	0.0015	4.88e-12	+++	11.6	0.3226
91	rs11124991	2	44764879	CAMKMT	T	A	Novel	215734	0.329604	-0.00330596	0.00330319	0.316906	453520	0.322572	-0.0114244	0.00208366	4.2e-08	230264	0.3917	-0.0154	0.004	0.0001181	-0.0091	0.0018	2.325e-07	--	76.9	0.03764	-0.0101	0.0016	3.287e-10	---	68.7	0.04097
91	rs3832050	2	45174203	SIX3	GCAGCAC	G	Novel	215734	0.69105	0.019896	0.00342453	6.25273e-09	NA	NA	NA	NA	NA	NA	NA	NA	NA	NA	0.0199	0.0034	6.253e-09	+?	0	1	0.0199	0.0034	6.253e-09	+??	0	1
92	rs7599261	2	46748977	ATP6V1E2	G	A	Known	215734	0.514522	0.00868303	0.00307929	0.00480515	451700	0.509147	0.0109833	0.00195048	1.8e-08	NA	NA	NA	NA	NA	0.0103	0.0016	3.706e-10	++	0	0.528	0.0103	0.0016	3.706e-10	++?	0	0.528
92	rs72800570	2	46879899	CRIPT	G	C	Known	215734	0.0880393	0.00431719	0.00556491	0.437874	449935	0.093434	0.0232445	0.00335632	4.3e-12	NA	NA	NA	NA	NA	0.0182	0.0029	2.434e-10	++	88.2	0.003586	0.0182	0.0029	2.434e-10	++?	88.2	0.003586
92	rs1456014	2	46899742	SOCS5	G	A	Known	215734	0.203332	-0.00418751	0.00379803	0.270224	455965	0.205209	-0.0164771	0.00240465	7.3e-12	230082	0.15	-0.0081	0.0048	0.09151	-0.013	0.002	1.781e-10	--	86.6	0.006259	-0.0122	0.0019	6.474e-11	---	76	0.01542
92	rs11683874	2	47043417	LINC01118	G	A	Known	215734	0.575649	0.0107253	0.00316825	0.000711112	449132	0.573509	0.0134601	0.00198047	1.1e-11	NA	NA	NA	NA	NA	0.0127	0.0017	4.11e-14	++	0	0.4642	0.0127	0.0017	4.11e-14	++?	0	0.4642
93	rs7561278	2	48954905	STON1-GTF2A1L	C	T	Known	215734	0.220266	-0.0181628	0.00390571	3.31432e-06	442752	0.216604	-0.0165519	0.00239167	4.5e-12	232339	0.2917	-0.0131	0.0048	0.006349	-0.017	0.002	8.051e-17	--	0	0.725	-0.0164	0.0019	2.451e-18	---	0	0.7116
94	rs9636391	2	50201110	NRXN1	G	A	Known	215734	0.834047	-0.0119912	0.00439712	0.00639	455083	0.838242	-0.021416	0.00263889	4.8e-16	233969	0.8583	-0.0201	0.0051	8.108e-05	-0.0189	0.0023	6.173e-17	--	70.4	0.06609	-0.0191	0.0021	2.426e-20	---	41.6	0.1807
94	rs4971552	2	50302978	NRXN1	G	A	Known	215734	0.495192	-0.0114812	0.00304203	0.000160529	450448	0.491552	-0.0120737	0.001954	6.5e-10	233524	0.4917	-0.0053	0.0038	0.1631	-0.0119	0.0016	4.534e-13	--	0	0.8698	-0.0109	0.0015	6.142e-13	---	22.1	0.2769
94	rs6724631	2	50713331	NRXN1	G	C	Known	215734	0.455289	0.00973012	0.00308172	0.00159199	455307	0.463284	0.0129497	0.00195018	3.1e-11	233562	0.45	0.012	0.0037	0.001182	0.012	0.0016	2.888e-13	++	0	0.3773	0.012	0.0015	1.376e-15	+++	0	0.6773
94	rs10172718	2	50859183	NRXN1	C	T	Known	215734	0.523154	-0.00985879	0.00320735	0.00211346	451376	0.519518	-0.0114892	0.00195336	4.1e-09	NA	NA	NA	NA	NA	-0.011	0.0017	3.536e-11	--	0	0.6642	-0.011	0.0017	3.536e-11	--?	0	0.6642
94	rs3930612	2	50896945	NRXN1	T	A	Known	215734	0.223643	0.00715258	0.00374629	0.0562307	446273	0.222221	0.0125342	0.00235966	1.1e-07	NA	NA	NA	NA	NA	0.011	0.002	3.545e-08	++	32.3	0.2242	0.011	0.002	3.545e-08	++?	32.3	0.2242
94	rs72823560	2	51129069	NRXN1	G	A	Known	215734	0.969646	0.0390758	0.0115356	0.000705558	455661	0.973473	0.0275764	0.00604166	5e-06	NA	NA	NA	NA	NA	0.0301	0.0054	1.966e-08	++	0	0.3772	0.0301	0.0054	1.966e-08	++?	0	0.3772
94	rs7608415	2	51193859	NRXN1	G	A	Known	215734	0.382753	-0.00998225	0.00325173	0.00214182	448704	0.372715	-0.0098809	0.0020273	1.1e-06	233883	0.2917	-0.0067	0.0038	0.07787	-0.0099	0.0017	8.409e-09	--	0	0.9789	-0.0094	0.0016	2.308e-09	---	0	0.7436
95	rs12615199	2	51825253	AC007682.1	T	A	Known	215734	0.182524	-0.00706888	0.00402369	0.0789497	454364	0.192992	-0.0109868	0.00246597	8.4e-06	233989	0.15	-0.0136	0.0047	0.003808	-0.0099	0.0021	2.397e-06	--	0	0.4064	-0.0105	0.0019	4.085e-08	---	0	0.5486
96	rs350796	2	52912242	MIR4431	C	T	Novel	215734	0.873444	-0.0147609	0.00472906	0.00180046	453070	0.873517	-0.0125515	0.00293304	1.9e-05	221975	0.875	-0.0103	0.0057	0.07076	-0.0132	0.0025	1.279e-07	--	0	0.6913	-0.0127	0.0023	2.646e-08	---	0	0.8312
96	rs11125450	2	53058194	AC010967.2	C	A	Novel	215734	0.507915	0.0123594	0.00321693	0.000122042	447699	0.488962	0.00805951	0.00196041	3.9e-05	322010	0.4583	0.0043	0.0031	0.1569	0.0092	0.0017	3.589e-08	++	23.2	0.2537	0.0081	0.0015	3.644e-08	+++	38.6	0.1963
97	rs10188142	2	53958136	GPR75-ASB3	C	T	Novel	215734	0.654198	0.00669641	0.00328458	0.0414759	455518	0.660568	0.00784526	0.00205308	0.00013	449889	0.6272	0.009	0.0024	0.00017	0.0075	0.0017	1.554e-05	++	0	0.7668	0.008	0.0014	1.202e-08	+++	0	0.8452
97	rs36020289	2	53992622	GPR75-ASB3	G	C	Novel	215734	0.982881	0.0384002	0.0118224	0.00116179	456426	0.981894	0.0380217	0.00728687	1.8e-07	449889	0.98248	0.029	0.008	0.00029	0.0381	0.0062	7.939e-10	++	0	0.9783	0.0347	0.0049	1.459e-12	+++	0	0.6658
98	rs7601895	2	55281901	RTN4	G	C	Known	215734	0.295016	-0.0135217	0.00350902	0.000116485	447180	0.30707	-0.0158775	0.00212464	7.8e-14	230582	0.325	-0.0122	0.0041	0.002924	-0.0152	0.0018	4.928e-17	--	0	0.5658	-0.0147	0.0017	7.019e-19	---	0	0.6734
99	rs3791679	2	56096892	EFEMP1	G	A	Known	215734	0.236522	0.0118525	0.0035829	0.000939408	456426	0.22657	0.00844923	0.00231902	0.00027	449889	0.2286	0.01	0.0026	4.8e-05	0.0095	0.0019	1.197e-06	++	0	0.4252	0.0097	0.0016	5.922e-10	+++	0	0.7174
99	rs13432055	2	56603985	RP11-482H16.1	C	T	Known	215734	0.281371	0.00222329	0.0035279	0.528563	451917	0.286194	0.0105555	0.00215601	9.8e-07	321260	0.2917	0.0147	0.0034	1.723e-05	0.0083	0.0018	6.602e-06	++	75.4	0.04388	0.0097	0.0016	1.737e-09	+++	70.6	0.03319
100	rs1424638	2	57407649	RP11-443I9.1	C	T	Known	215734	0.528605	0.00763693	0.00319446	0.0168172	451645	0.543301	0.00894434	0.00196317	5.2e-06	232173	0.6	0.0085	0.0038	0.0253	0.0086	0.0017	2.846e-07	++	0	0.7273	0.0086	0.0015	2.15e-08	+++	0	0.9408
100	rs4672221	2	57919517	CTD-2026C7.1	T	A	Known	215734	0.46159	0.0138293	0.00315678	1.18237e-05	440406	0.460507	0.0114685	0.00198284	7.3e-09	NA	NA	NA	NA	NA	0.0121	0.0017	4.902e-13	++	0	0.5265	0.0121	0.0017	4.902e-13	++?	0	0.5265
100	rs1106090	2	58068741	VRK2	G	A	Known	215734	0.384059	0.00695777	0.00334842	0.0377165	447270	0.367725	0.0127743	0.0020333	3.3e-10	321965	0.3667	0.012	0.0031	0.0001174	0.0112	0.0017	1.129e-10	++	54.6	0.1376	0.0114	0.0015	5.568e-14	+++	11.3	0.324
100	rs7571367	2	58818470	LINC01122	G	C	Known	215734	0.714689	0.0123967	0.00345748	0.000336472	450435	0.713448	0.0138976	0.00216119	1.3e-10	321941	0.725	0.0162	0.0034	2.154e-06	0.0135	0.0018	1.933e-13	++	0	0.7128	0.0141	0.0016	2.466e-18	+++	0	0.7287
100	rs12612428	2	58828431	LINC01122	C	T	Known	215734	0.141149	0.025137	0.00481394	1.77278e-07	447277	0.127582	0.0189918	0.0029393	1e-10	233455	0.2	0.0207	0.0054	0.0001264	0.0207	0.0025	1.784e-16	++	15.8	0.2759	0.0207	0.0023	1.045e-19	+++	0	0.5524
100	rs4671328	2	58935282	LINC01122	G	T	Known	215734	0.550423	-0.0235861	0.00314744	6.69413e-14	443619	0.551978	-0.0220019	0.00198084	1.2e-28	233706	0.5417	-0.0215	0.0037	6.217e-09	-0.0225	0.0017	6.726e-41	--	0	0.6701	-0.0223	0.0015	2.955e-48	---	0	0.8886
100	rs17049738	2	59026222	LINC01122	C	A	Known	215734	0.0760267	-0.029064	0.00639999	5.59205e-06	456426	0.074194	-0.0266544	0.00370435	6.2e-13	220576	0.0583	-0.0333	0.0082	4.887e-05	-0.0273	0.0032	1.857e-17	--	0	0.7445	-0.0281	0.003	5.591e-21	---	0	0.7494
100	rs2862733	2	59041432	LINC01122	C	T	Known	215734	0.566718	0.0154973	0.00315797	9.23105e-07	446285	0.563745	0.0098378	0.00198087	6.8e-07	233956	0.6167	0.0129	0.0038	0.0006869	0.0114	0.0017	9.435e-12	++	56.6	0.129	0.0117	0.0015	2.84e-14	+++	17.7	0.2968
100	rs7593324	2	59065808	LINC01122	G	A	Known	215734	0.886805	-0.0222748	0.00479896	3.45745e-06	456426	0.898184	-0.0125268	0.00320768	9.4e-05	233967	0.8917	-0.0227	0.0061	0.0001982	-0.0155	0.0027	5.674e-09	--	64.9	0.09127	-0.0167	0.0024	8.556e-12	---	50.1	0.1347
100	rs1861100	2	59133513	LINC01122	C	T	Known	215734	0.26593	0.00737242	0.00361965	0.0416724	442100	0.263049	0.0143545	0.00224242	1.5e-10	232235	0.2583	0.0092	0.0044	0.03654	0.0124	0.0019	7.3e-11	++	62.8	0.1011	0.0119	0.0017	9.849e-12	+++	36.3	0.2081
100	rs17049820	2	59139507	LINC01122	C	T	Known	215734	0.112387	-0.0152253	0.00498898	0.00227482	449454	0.109671	-0.0188897	0.00312724	1.5e-09	225435	0.125	-0.0187	0.0059	0.001527	-0.0179	0.0026	1.596e-11	--	0	0.5337	-0.018	0.0024	9.631e-14	---	0	0.817
100	rs12328778	2	59150956	LINC01122	C	T	Known	215734	0.925487	0.0163547	0.0060401	0.00677538	452126	0.93155	0.0235263	0.00386124	1.1e-09	231991	0.9583	0.02	0.0073	0.006149	0.0214	0.0033	4.339e-11	++	0.1	0.3171	0.0212	0.003	9.581e-13	+++	0	0.5965
100	rs887912	2	59302877	LINC01122	C	T	Known	215734	0.714143	-0.0196806	0.00336422	4.91627e-09	456426	0.702913	-0.0192226	0.00212617	1.6e-19	449889	0.7197	-0.02	0.0024	9.5e-16	-0.0194	0.0018	4.88e-27	--	0	0.9084	-0.0196	0.0014	3.299e-42	---	0	0.9706
100	rs13420083	2	59603700	AC007131.2	C	T	Known	215734	0.265309	0.00694802	0.00359536	0.0532981	442201	0.275071	0.0110438	0.00220925	5.8e-07	321488	0.25	0.0112	0.0035	0.001197	0.0099	0.0019	1.358e-07	++	0	0.3318	0.0102	0.0017	7.379e-10	+++	0	0.5929
100	rs142772049	2	59862556	AC007131.2	C	T	Known	215734	0.985304	-0.0575469	0.014786	9.94299e-05	453338	0.986748	-0.0352844	0.00852973	3.5e-05	NA	NA	NA	NA	NA	-0.0408	0.0074	3.24e-08	--	41.2	0.1922	-0.0408	0.0074	3.24e-08	--?	41.2	0.1922
100	rs174845	2	59885411	AC007131.2	C	T	Known	215734	0.820476	-0.0150575	0.00408178	0.000225188	455182	0.815153	-0.0144068	0.00250367	8.7e-09	233977	0.7333	-0.0146	0.0047	0.001894	-0.0146	0.0021	8.266e-12	--	0	0.8919	-0.0146	0.0019	6.062e-14	---	0	0.9908
100	rs17400114	2	60107632	RP11-444A22.1	G	A	Known	215734	0.900228	-0.0144117	0.00541342	0.00776282	448443	0.906299	-0.0180488	0.00336147	7.9e-08	218365	0.9083	-0.0124	0.0069	0.07232	-0.017	0.0029	2.434e-09	--	0	0.5681	-0.0164	0.0026	5.66e-10	---	0	0.7007
100	rs12476772	2	60203917	RP11-444A22.1	C	A	Known	215734	0.659945	-0.0110338	0.00324078	0.000662449	454470	0.670084	-0.0148011	0.00207006	8.7e-13	233963	0.6167	-0.0042	0.004	0.2937	-0.0137	0.0017	3.888e-15	--	0	0.3273	-0.0122	0.0016	2.479e-14	---	65	0.0576
100	rs980329	2	60285100	RP11-444A22.1	C	T	Known	215734	0.249884	0.0175225	0.00351801	6.33188e-07	456426	0.248197	0.0127306	0.00224455	1.4e-08	233930	0.275	0.0154	0.0044	0.0004653	0.0141	0.0019	8.62e-14	++	24.2	0.2508	0.0143	0.0017	1.776e-16	+++	0	0.499
100	rs1011406	2	60666075	BCL11A	G	C	Known	215734	0.116301	-0.0130475	0.0048309	0.00691615	455234	0.120997	-0.016938	0.00297934	1.3e-08	233949	0.0917	-0.0146	0.0059	0.01334	-0.0159	0.0025	3.933e-10	--	0	0.4931	-0.0157	0.0023	1.752e-11	---	0	0.7754
100	rs2195086	2	60814466	BCL11A	G	T	Known	215734	0.147372	0.00730547	0.00444056	0.0999346	452452	0.163643	0.0144595	0.00263514	4.1e-08	232757	0.2083	0.0094	0.0051	0.06531	0.0126	0.0023	2.722e-08	++	47.9	0.1659	0.0121	0.0021	5.61e-09	+++	11	0.325
101	rs13417156	2	62848319	AC092155.4	C	T	Known	215734	0.418158	0.00819683	0.00323949	0.0113971	454367	0.434203	0.0133644	0.00196517	1e-11	283232	0.3833	0.0181	0.0035	2.428e-07	0.012	0.0017	1.028e-12	++	46.2	0.1726	0.0131	0.0015	4.601e-18	+++	54	0.1136
101	rs6722981	2	63916722	AC096664.1	C	T	Known	215734	0.649438	0.0121753	0.00344131	0.000403206	448372	0.653914	0.00953133	0.00206228	3.8e-06	233669	0.6583	0.0083	0.004	0.03799	0.0102	0.0018	7.336e-09	++	0	0.5099	0.0099	0.0016	8.89e-10	+++	0	0.7301
102	rs2901767	2	65680641	AC074391.1	C	T	Novel	215734	0.092878	0.0183294	0.00528867	0.000528688	454478	0.0887025	0.0131858	0.00342237	0.00012	222268	0.0917	0.0178	0.0069	0.009888	0.0147	0.0029	3.095e-07	++	0	0.4142	0.0152	0.0027	1.091e-08	+++	0	0.6576
103	rs11683245	2	67763946	AC007422.1	C	T	Known	215734	0.849128	0.021765	0.00444947	1.00016e-06	448703	0.855498	0.0153204	0.00278519	3.8e-08	NA	NA	NA	NA	NA	0.0171	0.0024	3.93e-13	++	33.7	0.2196	0.0171	0.0024	3.93e-13	++?	33.7	0.2196
103	rs2861685	2	67837553	AC010987.5	C	T	Known	215734	0.40233	-0.0169597	0.00322602	1.46297e-07	455100	0.411701	-0.0171544	0.00197172	3.3e-18	NA	NA	NA	NA	NA	-0.0171	0.0017	2.839e-24	--	0	0.9589	-0.0171	0.0017	2.839e-24	--?	0	0.9589
103	rs62155435	2	67977529	AC010987.6	G	T	Known	215734	0.55644	0.00897136	0.00306319	0.00340316	456426	0.553131	0.00957561	0.00195282	9.4e-07	NA	NA	NA	NA	NA	0.0094	0.0016	1.136e-08	++	0	0.8679	0.0094	0.0016	1.136e-08	++?	0	0.8679
104	rs4453725	2	69659126	NFU1	T	A	Known	215734	0.428628	-0.00712964	0.00307114	0.0202603	456426	0.411721	-0.012521	0.00197285	2.2e-10	449889	0.439	-0.01	0.0023	1.3e-05	-0.0109	0.0017	4.266e-11	--	54.2	0.1397	-0.0106	0.0013	2.979e-15	---	12.8	0.3178
105	rs934515	2	79482643	CTNNA2	G	A	Known	215734	0.880599	-0.00522578	0.00497629	0.293655	449880	0.887845	-0.0167524	0.0030968	6.3e-08	233984	0.8833	-0.0247	0.0057	1.469e-05	-0.0135	0.0026	2.637e-07	--	74.1	0.04923	-0.0155	0.0024	8.616e-11	---	71.6	0.02973
106	rs1319550	2	80399551	CTNNA2	G	A	Novel	215734	0.373647	0.0085951	0.00334595	0.010205	446041	0.367056	0.00736032	0.00203868	0.00031	321942	0.35	0.0116	0.0031	0.0001967	0.0077	0.0017	9.883e-06	++	0	0.7527	0.0086	0.0015	1.301e-08	+++	0	0.5205
107	rs7589293	2	81583557	AC012075.1	C	T	Known	215734	0.579544	0.0112298	0.0030848	0.00027224	455193	0.579668	0.00546792	0.00196784	0.0055	449889	0.5994	0.0097	0.0022	1.1e-05	0.0071	0.0017	1.705e-05	++	59.7	0.1153	0.0081	0.0013	1.142e-09	+++	40.2	0.1876
107	rs1371109	2	81816294	AC013262.1	G	A	Known	215734	0.683054	-0.00412959	0.00330789	0.211882	454291	0.682245	-0.0116975	0.00209052	2.2e-08	233976	0.6667	-0.013	0.004	0.001154	-0.0095	0.0018	6.776e-08	--	73.3	0.05311	-0.0101	0.0016	4.103e-10	---	54.2	0.1126
108	rs145669239	2	86604010	SNORA19	G	A	Known	215734	0.943137	-0.0191309	0.00725933	0.0084051	450145	0.941285	-0.0202413	0.00416321	1.2e-06	NA	NA	NA	NA	NA	-0.02	0.0036	3.227e-08	--	0	0.8944	-0.02	0.0036	3.227e-08	--?	0	0.8944
108	rs7596717	2	86766212	CHMP3	C	A	Known	215734	0.373755	0.0152644	0.00324779	2.60271e-06	456262	0.37467	0.0166912	0.00200603	8.8e-17	234009	0.3917	0.0118	0.0038	0.001901	0.0163	0.0017	1.311e-21	++	0	0.7086	0.0155	0.0016	1.811e-23	+++	0	0.5207
109	rs11692435	2	98275354	ACTR1B	G	A	Novel	215734	0.918229	-0.0105709	0.00555651	0.0571133	439084	0.926433	-0.020581	0.00379682	5.9e-08	449889	0.90862	-0.0088	0.0037	0.017	-0.0174	0.0031	2.876e-08	--	54.8	0.1369	-0.0138	0.0024	7.877e-09	---	62.6	0.06878
110	rs62155770	2	99981222	EIF5B	G	A	Novel	215734	0.0504276	-0.0238705	0.00719134	0.000902311	455183	0.056393	-0.0219559	0.00420876	1.8e-07	NA	NA	NA	NA	NA	-0.0224	0.0036	6.453e-10	--	0	0.8183	-0.0224	0.0036	6.453e-10	--?	0	0.8183
111	rs11692215	2	100746573	AFF3	C	T	Known	215734	0.758969	0.00593727	0.00359983	0.0990818	453220	0.758168	0.0165057	0.00227404	3.9e-13	233870	0.725	0.0114	0.0043	0.008022	0.0135	0.0019	2.262e-12	++	83.8	0.01306	0.0131	0.0018	6.978e-14	+++	68.5	0.04163
111	rs4851287	2	100915772	LONRF2	G	A	Known	215734	0.638217	-0.011449	0.00316778	0.000301258	456426	0.645407	-0.014279	0.0020307	2e-12	449889	0.6454	-0.013	0.0023	9.5e-09	-0.0135	0.0017	3.541e-15	--	0	0.452	-0.0133	0.0014	3.384e-22	---	0	0.7442
112	rs11541353	2	101594191	NPAS2	C	T	Known	215734	0.821914	0.01551	0.00398298	9.85741e-05	456426	0.821729	0.00777151	0.00253218	0.0021	449889	0.8244	0.0092	0.003	0.0021	0.01	0.0021	2.88e-06	++	62.8	0.1011	0.0097	0.0017	2.266e-08	+++	26.9	0.2547
112	rs4850962	2	101801651		C	T	Known	215734	0.392124	-0.013581	0.00329628	3.78689e-05	444757	0.40314	-0.00757786	0.0020028	0.00015	321652	0.35	-0.0082	0.0031	0.008697	-0.0092	0.0017	7.746e-08	--	58.7	0.1196	-0.009	0.0015	2.202e-09	---	20.1	0.2863
112	rs12615778	2	102436738	MAP4K4	G	A	Known	215734	0.297847	-0.00570525	0.00335588	0.0891168	455228	0.294443	-0.0113357	0.00213559	1.1e-07	226934	0.3083	-0.0069	0.0041	0.09239	-0.0097	0.0018	7.012e-08	--	50.1	0.1569	-0.0093	0.0016	1.995e-08	---	16.6	0.3015
113	rs4851029	2	104159785	AC018880.1	G	T	Known	215734	0.528234	0.00655619	0.00314881	0.0373318	453791	0.527313	0.0122979	0.00194985	2.8e-10	233799	0.55	0.0114	0.0037	0.002063	0.0107	0.0017	1.058e-10	++	58.4	0.1211	0.0108	0.0015	8.448e-13	+++	17.8	0.2963
113	rs77045602	2	104670961	RP11-76I14.1	G	A	Known	215734	0.873458	0.0104684	0.00493474	0.0338914	452057	0.885549	0.016119	0.00306251	1.4e-07	NA	NA	NA	NA	NA	0.0145	0.0026	2.261e-08	++	0	0.3306	0.0145	0.0026	2.261e-08	++?	0	0.3306
114	rs10197031	2	105454590	LINC01158	C	T	Known	215734	0.276026	0.0164993	0.00344263	1.6459e-06	455541	0.28536	0.0170933	0.00215398	2.1e-15	233776	0.2167	0.0153	0.0041	0.0001902	0.0169	0.0018	1.871e-20	++	0	0.8837	0.0167	0.0017	1.758e-23	+++	0	0.9265
114	rs6722268	2	105563845	AC010884.1	C	T	Known	215734	0.271506	-0.0103869	0.00353811	0.0033277	448839	0.263777	-0.0141725	0.00222371	1.8e-10	233972	0.2917	-0.0082	0.0043	0.05652	-0.0131	0.0019	3.445e-12	--	0	0.365	-0.0123	0.0017	9.407e-13	---	0	0.3847
115	rs4676084	2	110010962	SH3RF3	G	A	Known	215734	0.590488	-0.00675592	0.00315761	0.0323896	450470	0.582791	-0.00934001	0.00198245	2.5e-06	233115	0.6167	-0.0115	0.0038	0.002476	-0.0086	0.0017	2.932e-07	--	0	0.4883	-0.0091	0.0015	3.351e-09	---	0	0.6174
116	rs17041868	2	111894720	BCL2L11	C	T	Novel	215734	0.0629747	-0.0245907	0.00626522	8.67442e-05	456426	0.064002	-0.0135588	0.00396557	0.00063	321881	0.1167	-0.0179	0.0065	0.005578	-0.0167	0.0034	6.095e-07	--	54.8	0.1368	-0.017	0.003	1.23e-08	---	10.7	0.3263
117	rs731834	2	113957198	PSD4	C	A	Known	215734	0.481855	-0.011263	0.00322115	0.000471289	443690	0.482151	-0.0105282	0.00196791	8.8e-08	179629	0.5345	-0.0115	0.0043	0.007486	-0.0107	0.0017	1.678e-10	--	0	0.8457	-0.0108	0.0016	4.407e-12	---	0	0.9676
118	rs11687120	2	119579558	RP11-19E11.1	G	A	Novel	215734	0.56142	-0.00740654	0.00311458	0.0174058	455210	0.549639	-0.00730773	0.00195552	0.00019	233639	0.55	-0.0147	0.0037	7.098e-05	-0.0073	0.0017	9.451e-06	--	0	0.9786	-0.0086	0.0015	1.462e-08	---	39.4	0.192
119	rs72844740	2	133418025	LYPD1	C	A	Novel	215734	0.025795	0.0159974	0.011072	0.1485	453469	0.023946	0.0378969	0.00637227	2.7e-09	NA	NA	NA	NA	NA	0.0324	0.0055	4.224e-09	++	66	0.08648	0.0324	0.0055	4.224e-09	++?	66	0.08648
119	rs10204422	2	133528953	NCKAP5	G	C	Novel	215734	0.268447	0.00863722	0.00362673	0.0172402	444608	0.265298	0.013503	0.00222962	1.4e-09	NA	NA	NA	NA	NA	0.0122	0.0019	1.489e-10	++	23.4	0.2531	0.0122	0.0019	1.489e-10	++?	23.4	0.2531
120	rs1530559	2	135755629	MAP3K19	G	A	Novel	215734	0.474285	-0.00917734	0.00298935	0.00214053	456426	0.394379	-0.00783905	0.00198134	7.6e-05	302866	0.375	-0.0165	0.0035	2.237e-06	-0.0082	0.0017	5.917e-07	--	0	0.709	-0.0098	0.0015	6.659e-11	---	57.3	0.09602
120	rs4954388	2	136808142	AC068492.1	C	T	Novel	215734	0.28777	-0.0127697	0.00346624	0.000229576	438824	0.219703	-0.00763895	0.00238338	0.0014	233314	0.1917	-0.015	0.0044	0.0006518	-0.0093	0.002	2.264e-06	--	32.8	0.2226	-0.0102	0.0018	1.148e-08	---	30.9	0.2353
121	rs10202846	2	141113362	LRP1B	C	T	Novel	215734	0.599686	-0.00894858	0.00322285	0.00549294	452821	0.580796	-0.00954351	0.00197581	1.4e-06	179529	0.569	-0.008	0.0043	0.06282	-0.0094	0.0017	2.56e-08	--	0	0.8749	-0.0092	0.0016	4.517e-09	---	0	0.9445
122	rs17551974	2	142293146	LRP1B	C	A	Known	215734	0.815305	0.0142369	0.00403611	0.000419684	455058	0.814926	0.0134943	0.00250234	6.9e-08	233895	0.825	0.0157	0.0048	0.001072	0.0137	0.0021	1.179e-10	++	0	0.8757	0.014	0.0019	5.405e-13	+++	0	0.9187
122	rs12990449	2	142567910	LRP1B	C	T	Known	215734	0.219727	0.0113807	0.00367196	0.00193939	456426	0.216203	0.0104699	0.00235703	8.9e-06	449889	0.2184	0.01	0.0027	0.00019	0.0107	0.002	6.22e-08	++	0	0.8347	0.0105	0.0016	5.579e-11	+++	0	0.9551
122	rs79503448	2	142815720	LRP1B	G	A	Known	215734	0.163491	-0.00826086	0.00476821	0.0831871	434087	0.155483	-0.017162	0.00274966	4.3e-10	NA	NA	NA	NA	NA	-0.0149	0.0024	3.556e-10	--	61.8	0.1058	-0.0149	0.0024	3.556e-10	--?	61.8	0.1058
122	rs2890652	2	142959931	AC078882.1	C	T	Known	215734	0.163949	0.000857286	0.0041108	0.834804	456426	0.160797	0.0138596	0.00264175	1.6e-07	218359	0.125	0.0279	0.0051	4.485e-08	0.0101	0.0022	6.002e-06	++	85.9	0.007794	0.0129	0.002	2.375e-10	+++	88.5	0.0001696
122	rs4662565	2	143519238	AC013444.1	C	A	Known	215734	0.714666	0.00954213	0.00362649	0.00850766	448943	0.699936	0.0121117	0.00213222	1.3e-08	233893	0.6917	0.0102	0.0041	0.01285	0.0115	0.0018	4.656e-10	++	0	0.5413	0.0112	0.0017	2.044e-11	+++	0	0.7982
122	rs6710871	2	143960593	ARHGAP15	G	A	Known	215734	0.856979	-0.0209516	0.00434732	1.4397e-06	456325	0.860271	-0.0171493	0.00280152	9.3e-10	267766	0.8621	-0.0216	0.0049	1.014e-05	-0.0183	0.0024	8.753e-15	--	0	0.4622	-0.0189	0.0021	5.574e-19	---	0	0.6323
123	rs7560871	2	145616899	TEX41	G	A	Known	215734	0.929403	-0.00927994	0.00601361	0.122793	455553	0.930308	-0.0236088	0.00381823	6.3e-10	233856	0.9167	-0.0153	0.0073	0.03609	-0.0195	0.0032	1.475e-09	--	75.3	0.04427	-0.0188	0.0029	1.79e-10	---	53.7	0.1152
123	rs77149883	2	145879854	TEX41	G	A	Known	215734	0.941822	-0.0153775	0.0071627	0.0318025	446143	0.945477	-0.0234627	0.0043304	6e-08	NA	NA	NA	NA	NA	-0.0213	0.0037	9.064e-09	--	0	0.3341	-0.0213	0.0037	9.064e-09	--?	0	0.3341
123	rs114964326	2	146015229	AC064865.1	G	A	Known	215734	0.97564	0.0180475	0.0104484	0.0841141	454546	0.971821	0.0355725	0.00587278	1.4e-09	NA	NA	NA	NA	NA	0.0314	0.0051	8.978e-10	++	53.2	0.1437	0.0314	0.0051	8.978e-10	++?	53.2	0.1437
124	rs453520	2	147907202	snoU13	C	T	Known	215734	0.427278	0.0033194	0.00311651	0.286831	453520	0.422484	0.0171617	0.00197317	3.4e-18	233801	0.4333	0.0076	0.0038	0.0455	0.0132	0.0017	2.409e-15	++	92.9	0.0001749	0.0123	0.0015	7.972e-16	+++	87.4	0.0003519
125	rs1526288	2	150606335	AC144449.1	G	C	Novel	215734	0.421202	0.0100283	0.00311173	0.00126974	454143	0.404041	0.00757118	0.00198172	0.00013	233713	0.4083	0.0108	0.0038	0.004482	0.0083	0.0017	7.283e-07	++	0	0.5054	0.0087	0.0015	1.357e-08	+++	0	0.6663
126	rs16828086	2	151198990	AC016682.1	G	C	Known	215734	0.370602	-0.00600677	0.00347942	0.0842809	440054	0.382588	-0.0105573	0.00203279	2.1e-07	233697	0.3417	-0.0091	0.004	0.02291	-0.0094	0.0018	8.549e-08	--	21.6	0.2588	-0.0094	0.0016	5.957e-09	---	0	0.5273
127	rs76120462	2	155160865	GALNT13	C	A	Known	215734	0.922676	-0.00963321	0.00644208	0.134821	451336	0.929427	-0.0213526	0.00381181	2.1e-08	NA	NA	NA	NA	NA	-0.0183	0.0033	2.371e-08	--	59.2	0.1174	-0.0183	0.0033	2.371e-08	--?	59.2	0.1174
127	rs7600699	2	156018263	RNU6-1001P	G	C	Known	215734	0.156982	0.00503151	0.00424075	0.235437	455355	0.150882	0.0162665	0.00271682	2.1e-09	233685	0.1417	0.0091	0.0053	0.08598	0.013	0.0023	1.335e-08	++	79.9	0.0257	0.0124	0.0021	3.707e-09	+++	63.2	0.06614
127	rs1518278	2	156655673	AC093375.1	C	T	Known	215734	0.619017	0.00731953	0.00313822	0.0196808	456426	0.625208	0.0115777	0.00200511	7.7e-09	234007	0.6	0.0067	0.0038	0.07787	0.0103	0.0017	9.27e-10	++	23.5	0.2529	0.0097	0.0015	2.793e-10	+++	3.6	0.3544
127	rs11695013	2	157057487	NR4A2	C	T	Known	215734	0.354455	0.0128206	0.00323251	7.30464e-05	454769	0.352785	0.00966514	0.00203773	2.1e-06	233970	0.3833	0.0126	0.0038	0.0009138	0.0106	0.0017	8.931e-10	++	0	0.4089	0.0109	0.0016	3.655e-12	+++	0	0.6312
128	rs3764835	2	159519368	AC005042.4	G	A	Novel	215734	0.847538	0.0116063	0.00429769	0.00692143	453407	0.847769	0.0148951	0.0027105	3.9e-08	233936	0.8417	0.0112	0.0051	0.02809	0.014	0.0023	1.138e-09	++	0	0.5175	0.0135	0.0021	1.09e-10	+++	0	0.718
129	rs12692596	2	161265910	RBMS1	C	T	Novel	215734	0.632836	-0.00221701	0.00321392	0.49031	452318	0.628417	-0.0115198	0.00201521	1.1e-08	322059	0.6583	-0.0106	0.0033	0.001156	-0.0089	0.0017	1.893e-07	--	83.4	0.01419	-0.0093	0.0015	1.041e-09	---	67.9	0.0445
129	rs4664325	2	161281691	RBMS1	G	A	Novel	215734	0.446277	-0.00443995	0.00306444	0.147377	453839	0.453713	-0.00931602	0.00195446	1.9e-06	449889	0.4463	-0.011	0.0023	1.2e-06	-0.0079	0.0016	1.604e-06	--	44.4	0.1797	-0.009	0.0013	2.3e-11	---	33.2	0.2236
130	rs77882688	2	162660052	SLC4A10	C	A	Novel	215734	0.914797	0.0193521	0.00547673	0.000410085	456426	0.912004	0.0153417	0.00342824	7.6e-06	NA	NA	NA	NA	NA	0.0165	0.0029	1.444e-08	++	0	0.5348	0.0165	0.0029	1.444e-08	++?	0	0.5348
130	rs2053865	2	162715135	SLC4A10	C	T	Novel	215734	0.430651	-0.00744257	0.00318335	0.019389	451217	0.429946	-0.0109166	0.0019716	3.1e-08	233978	0.4333	-0.0062	0.0038	0.1028	-0.01	0.0017	2.881e-09	--	0	0.3535	-0.0093	0.0015	1.118e-09	---	0	0.4322
131	rs10192119	2	164581241	FIGN	G	T	Known	215734	0.167788	0.00312624	0.00406884	0.442287	456426	0.156688	0.01478	0.00267072	3.1e-08	321882	0.2167	0.0196	0.004	1.106e-06	0.0113	0.0022	4.462e-07	++	82.6	0.01665	0.0132	0.0019	1.075e-11	+++	77.9	0.01089
132	rs569675	2	165265666	AC110086.1	G	A	Novel	215734	0.340814	-0.01098	0.00328748	0.000837971	453510	0.349521	-0.0115524	0.00204513	1.6e-08	233942	0.3583	-0.0054	0.004	0.177	-0.0114	0.0017	5.359e-11	--	0	0.8825	-0.0104	0.0016	5.543e-11	---	0	0.3847
132	rs11677541	2	165429235	GRB14	G	A	Novel	215734	0.476475	0.00350511	0.00326378	0.282848	448815	0.46287	0.0127478	0.00196425	8.6e-11	233707	0.5083	0.0096	0.0038	0.01153	0.0103	0.0017	9.697e-10	++	83	0.01525	0.0102	0.0015	3.751e-11	+++	66.2	0.05195
132	rs13389219	2	165528876	COBLL1	C	T	Novel	215734	0.607991	-0.0108667	0.00311789	0.000491639	456248	0.607372	-0.0102468	0.00198859	2.6e-07	449889	0.5646	-0.013	0.0024	8.2e-08	-0.0104	0.0017	5.018e-10	--	0	0.8669	-0.0113	0.0014	2.407e-16	---	0	0.67
132	rs3754963	2	166185707	SCN2A	T	A	Novel	215734	0.252844	-0.00839757	0.00352856	0.017318	455468	0.256131	-0.013861	0.002227	4.8e-10	233905	0.1833	-0.0068	0.0042	0.1054	-0.0123	0.0019	6.419e-11	--	41.7	0.1904	-0.0114	0.0017	3.492e-11	---	36.4	0.2076
133	rs51195	2	166953619	AC010127.3	C	T	Novel	215734	0.416829	0.00387598	0.00318178	0.223155	453784	0.396378	0.0122953	0.00199237	6.8e-10	NA	NA	NA	NA	NA	0.0099	0.0017	4.18e-09	++	80.1	0.02492	0.0099	0.0017	4.18e-09	++?	80.1	0.02492
134	rs6433243	2	171605495	AC007405.4	C	T	Novel	215734	0.644083	-0.00465603	0.0032186	0.148009	455183	0.648442	-0.0109152	0.0020377	8.5e-08	233886	0.6	-0.0081	0.004	0.04287	-0.0091	0.0017	1.16e-07	--	63	0.1004	-0.009	0.0016	1.441e-08	---	27.4	0.2522
135	rs3821083	2	172412907	CYBRD1	C	A	Known	215734	0.23446	-0.00996533	0.00359966	0.00563306	455865	0.249519	-0.0124655	0.00224452	2.8e-08	233386	0.3167	-0.0119	0.0044	0.00684	-0.0118	0.0019	6.515e-10	--	0	0.5556	-0.0118	0.0017	1.546e-11	---	0	0.8402
135	rs6738445	2	172599615	DYNC1I2	C	T	Known	215734	0.705834	0.0105399	0.00340867	0.00198752	454985	0.71691	0.0140235	0.00215974	8.4e-11	315920	0.6667	0.0115	0.0034	0.0006879	0.013	0.0018	9.347e-13	++	0	0.388	0.0127	0.0016	3.009e-15	+++	0	0.6371
135	rs788163	2	172931559	METAP1D	C	A	Known	215734	0.280526	0.000362685	0.0036024	0.919805	453868	0.275062	0.0138266	0.00218014	2.3e-10	233874	0.2833	0.0056	0.0042	0.1824	0.0102	0.0019	4.303e-08	++	90.2	0.001386	0.0095	0.0017	2.896e-08	+++	82.2	0.003636
136	rs2044469	2	174961488	OLA1	G	A	Known	215734	0.348946	0.00560557	0.00369163	0.1289	449680	0.347945	0.0147631	0.00205416	6.6e-13	233901	0.3167	0.0132	0.004	0.0009668	0.0126	0.0018	2.243e-12	++	78.7	0.03019	0.0127	0.0016	8.879e-15	+++	57.6	0.09454
136	rs34234296	2	175166636	AC013467.1	G	A	Known	215734	0.62993	0.00946107	0.00337934	0.0051153	434752	0.609952	0.0154598	0.00203867	3.4e-14	NA	NA	NA	NA	NA	0.0139	0.0017	2.032e-15	++	56.7	0.1285	0.0139	0.0017	2.032e-15	++?	56.7	0.1285
137	rs262255	2	180903586	CWC22	C	T	Known	215734	0.602301	-0.00871886	0.0031799	0.00610905	455780	0.607129	-0.00957527	0.00198996	1.5e-06	233881	0.6083	-0.0084	0.0038	0.02707	-0.0093	0.0017	3.14e-08	--	0	0.8194	-0.0092	0.0015	2.61e-09	---	0	0.95
137	rs1358520	2	181440081	AC009478.1	G	A	Known	215734	0.793742	-0.00699461	0.0038557	0.0696631	454577	0.794636	-0.0173772	0.00241069	5.7e-13	233915	0.8	-0.0148	0.0046	0.001294	-0.0145	0.002	1.507e-12	--	80.8	0.02242	-0.0145	0.0019	7.798e-15	---	61.7	0.07362
137	rs6739798	2	181465853	AC009478.1	C	T	Known	215734	0.19108	0.00346643	0.00390116	0.374238	456033	0.185375	0.016373	0.00249732	5.5e-11	233974	0.2	0.0173	0.0047	0.0002325	0.0126	0.0021	1.963e-09	++	87.1	0.00533	0.0134	0.0019	2.933e-12	+++	76.7	0.01364
137	rs11679338	2	181606895	AC009478.1	C	T	Known	215734	0.329725	-0.0168918	0.00324182	1.88247e-07	456426	0.338235	-0.0171718	0.00205153	5.8e-17	230169	0.3417	-0.0194	0.0041	2.226e-06	-0.0171	0.0017	6.248e-23	--	0	0.9418	-0.0174	0.0016	8.886e-28	---	0	0.8719
138	rs16827445	2	186904787	AC097500.2	C	T	Novel	215734	0.367418	0.0146224	0.00361359	5.199e-05	436613	0.340471	0.00859892	0.00209547	4.1e-05	230103	0.3833	0.0093	0.0041	0.02331	0.0101	0.0018	2.408e-08	++	51.9	0.1493	0.01	0.0017	1.739e-09	+++	5.3	0.3478
138	rs2029085	2	187207393	RP11-410E4.1	G	A	Novel	215734	0.84602	0.0237519	0.00532174	8.07531e-06	455968	0.895186	0.0165226	0.00316649	1.8e-07	233910	0.8917	0.0167	0.0059	0.004647	0.0184	0.0027	1.32e-11	++	26.6	0.243	0.0181	0.0025	2.304e-13	+++	0	0.4886
139	rs7601254	2	188291105	AC007319.1	C	A	Known	215734	0.431378	-0.00629813	0.0030709	0.040276	451319	0.409162	-0.00833281	0.0019888	2.8e-05	449889	0.4453	-0.0079	0.0023	0.00054	-0.0077	0.0017	3.628e-06	--	0	0.5781	-0.0078	0.0014	8.12e-09	---	0	0.8552
140	rs16865262	2	198263146	SF3B1	C	T	Known	215734	0.216447	-0.018351	0.003899	2.51905e-06	455519	0.227101	-0.0118923	0.00231849	2.9e-07	233957	0.2083	-0.012	0.0047	0.01067	-0.0136	0.002	9.472e-12	--	50.7	0.1545	-0.0133	0.0018	3.586e-13	---	5.8	0.346
140	rs1064213	2	198950240	PLCL1	G	A	Known	215734	0.507101	-0.0166145	0.00304267	4.74775e-08	456426	0.522132	-0.0145893	0.00194504	6.3e-14	449889	0.4975	-0.0095	0.0022	1.5e-05	-0.0152	0.0016	2.027e-20	--	0	0.5749	-0.0132	0.0013	1.428e-23	---	56.5	0.1004
141	rs1658807	2	200767512	AC073043.1	C	T	Novel	215734	0.186118	-0.0201583	0.0039764	3.9887e-07	456404	0.196438	-0.0123882	0.00244223	3.9e-07	234010	0.1917	-0.0086	0.0047	0.06728	-0.0145	0.0021	3.048e-12	--	63.9	0.0959	-0.0135	0.0019	1.087e-12	---	51.2	0.1289
141	rs1020111	2	201247780	SPATS2L	G	A	Novel	215734	0.465732	0.0123576	0.0031278	7.7859e-05	445844	0.461186	0.00982208	0.00196931	6.1e-07	233426	0.4667	0.0034	0.0038	0.3709	0.0105	0.0017	2.52e-10	++	0	0.4927	0.0094	0.0015	7.628e-10	+++	41.7	0.1797
142	rs6751448	2	204006637	NBEAL1	G	T	Known	215734	0.569182	0.0103577	0.00318101	0.00112957	453684	0.566193	0.0115474	0.00196513	4.2e-09	267684	0.569	0.0131	0.0034	0.0001028	0.0112	0.0017	1.94e-11	++	0	0.7503	0.0116	0.0015	1.145e-14	+++	0	0.8404
143	rs4482463	2	205375909	AC016903.2	C	A	Known	215734	0.086821	0.0179942	0.00569131	0.00156849	454082	0.075191	0.0345829	0.00368804	6.8e-21	179170	0.07759	0.0274	0.0082	0.0008334	0.0297	0.0031	8.926e-22	++	83.3	0.01444	0.0294	0.0029	3.285e-24	+++	66.9	0.04854
143	rs74966815	2	205733679	PARD3B	G	A	Known	215734	0.904333	-0.00702808	0.00543309	0.195814	451927	0.901248	-0.018377	0.00327	1.9e-08	NA	NA	NA	NA	NA	-0.0154	0.0028	4.203e-08	--	68.8	0.0735	-0.0154	0.0028	4.203e-08	--?	68.8	0.0735
143	rs10932099	2	206058350	PARD3B	C	T	Known	215734	0.535931	-0.00830509	0.00324754	0.0105474	445572	0.530983	-0.0105135	0.00197112	9.6e-08	233264	0.6083	-0.0097	0.0038	0.01069	-0.0099	0.0017	3.944e-09	--	0	0.561	-0.0099	0.0015	1.4e-10	---	0	0.8434
144	rs73059939	2	206833858	AC007679.1	G	A	Known	215734	0.919293	-0.01855	0.00569458	0.00112405	454456	0.918862	-0.0159924	0.00356649	7.3e-06	NA	NA	NA	NA	NA	-0.0167	0.003	3.215e-08	--	0	0.7035	-0.0167	0.003	3.215e-08	--?	0	0.7035
144	rs972540	2	207244783	AC017081.1	G	A	Known	215734	0.270902	0.0130764	0.0035197	0.000203032	455794	0.275284	0.0113036	0.00217244	2e-07	322094	0.2917	0.0178	0.0034	2.277e-07	0.0118	0.0018	1.782e-10	++	0	0.6682	0.0132	0.0016	5.275e-16	+++	22.9	0.2735
145	rs1271272	2	207955477	KLF7	G	A	Known	215734	0.684363	-0.00921161	0.0033873	0.00653892	451137	0.689242	-0.0132256	0.00211082	3.7e-10	233976	0.725	-0.011	0.004	0.00596	-0.0121	0.0018	1.42e-11	--	1.1	0.3146	-0.0119	0.0016	3.104e-13	---	0	0.5843
145	rs11691133	2	208162002	AC007879.5	G	C	Known	215734	0.242213	0.00912927	0.0038049	0.0164245	453601	0.257118	0.0100618	0.00222773	6.3e-06	233928	0.2917	0.0146	0.0043	0.0006854	0.0098	0.0019	3.222e-07	++	0	0.8325	0.0106	0.0018	1.441e-09	+++	0	0.5848
145	rs17203016	2	208255518	AC007879.5	G	A	Known	215734	0.181059	0.0117308	0.00425793	0.00586855	452889	0.200773	0.0125624	0.00243417	2.5e-07	316466	0.2	0.021	0.0039	8.145e-08	0.0124	0.0021	4.983e-09	++	0	0.8654	0.0143	0.0019	1.291e-14	+++	47.7	0.1477
146	rs16840913	2	209179939	PIKFYVE	G	A	Novel	215734	0.0289826	0.0221475	0.00905851	0.0144878	456426	0.028301	0.0210239	0.0058535	0.00033	449889	0.02491	0.028	0.0065	1.6e-05	0.0214	0.0049	1.402e-05	++	0	0.917	0.0238	0.0039	1.337e-09	+++	0	0.7133
147	rs4673553	2	211608379	CPS1	G	T	Known	215734	0.456267	0.00446195	0.00321486	0.165162	450068	0.448076	0.0142188	0.00196515	4.6e-13	233848	0.4417	0.0142	0.0038	0.0001863	0.0116	0.0017	5.299e-12	++	85.1	0.009613	0.012	0.0015	5.33e-15	+++	71.9	0.02861
147	rs10174373	2	211985679	RP11-212J19.1	G	A	Known	215734	0.707019	-0.0128807	0.0033886	0.00014401	455752	0.709591	-0.0122823	0.00214062	9.6e-09	234008	0.725	-0.0177	0.0041	1.581e-05	-0.0125	0.0018	5.943e-12	--	0	0.8813	-0.0133	0.0017	9.107e-16	---	0	0.4983
147	rs4673614	2	212264802	ERBB4	T	A	Known	215734	0.288626	0.0120358	0.00342646	0.00044376	451654	0.289369	0.0122098	0.00215327	1.4e-08	233829	0.325	0.0126	0.0041	0.002118	0.0122	0.0018	2.557e-11	++	0	0.9657	0.0122	0.0017	2.084e-13	+++	0	0.9943
148	rs16847879	2	213067535	ERBB4	G	A	Known	215734	0.200482	-0.011788	0.00383551	0.00211649	454272	0.209257	-0.0107144	0.00239383	7.6e-06	233956	0.225	-0.013	0.0044	0.003131	-0.011	0.002	5.82e-08	--	0	0.8123	-0.0114	0.0018	7.132e-10	---	0	0.894
148	rs7599312	2	213413231	ERBB4	G	A	Known	215734	0.739355	0.0206998	0.00369826	2.17882e-08	442637	0.735452	0.0173871	0.00223506	7.3e-15	322024	0.7083	0.022	0.0034	1.173e-10	0.0183	0.0019	1.261e-21	++	0	0.4433	0.0192	0.0017	1.344e-30	+++	0	0.4723
149	rs4480977	2	215405343	AC107218.3	G	T	Novel	215734	0.4611	-0.0116737	0.00311053	0.000174763	449058	0.47075	-0.00854229	0.00195926	1.3e-05	321472	0.5417	-0.0092	0.0031	0.00303	-0.0094	0.0017	1.275e-08	--	0	0.3943	-0.0094	0.0015	1.394e-10	---	0	0.6942
150	rs7607369	2	219279097	VIL1	G	A	Known	215734	0.564169	-0.00990299	0.00314381	0.00163274	456426	0.566909	-0.00983898	0.00195857	5.1e-07	316888	0.675	-0.0161	0.0031	2.822e-07	-0.0099	0.0017	3.04e-09	--	0	0.9862	-0.0113	0.0015	1.592e-14	---	36.5	0.207
150	rs16859517	2	219949184	NHEJ1	C	T	Known	215734	0.964236	0.00546366	0.00821708	0.506105	456426	0.963645	0.0256868	0.0051849	7.3e-07	449889	0.9592	0.026	0.0058	9.5e-06	0.0199	0.0044	5.503e-06	++	76.9	0.0374	0.0221	0.0035	2.474e-10	+++	60.2	0.08088
150	rs6725931	2	220205146	RESP18	C	T	Known	215734	0.153074	-0.0131597	0.00427892	0.00210163	455522	0.150601	-0.0187253	0.00271591	5.4e-12	234009	0.125	-0.0188	0.0056	0.0007875	-0.0171	0.0023	8.068e-14	--	17.1	0.2721	-0.0174	0.0021	2.739e-16	---	0	0.5267
150	rs55760516	2	220354108	SPEG	G	A	Known	215734	0.328672	-0.00787905	0.00324023	0.0150308	456426	0.323605	-0.00871114	0.00207636	2.7e-05	449889	0.3344	-0.0081	0.0023	0.00051	-0.0085	0.0017	1.27e-06	--	0	0.8288	-0.0083	0.0014	2.127e-09	---	0	0.969
151	rs3770176	2	222317545	EPHA4	C	T	Novel	215734	0.752462	0.00864311	0.0036734	0.0186281	448220	0.751478	0.0103816	0.00226661	4.6e-06	233947	0.6667	0.0107	0.0043	0.01283	0.0099	0.0019	2.845e-07	++	0	0.6871	0.01	0.0018	1.182e-08	+++	0	0.909
152	rs2943634	2	227068080	AC068138.1	C	A	Known	215734	0.662024	-0.0271282	0.00336199	7.0816e-16	NA	NA	NA	NA	NA	321640	0.6417	-0.0153	0.0033	2.735e-06	-0.0271	0.0034	7.082e-16	-?	0	1	-0.0211	0.0024	3.213e-19	-?-	84.1	0.01205
153	rs6723774	2	227770592	RHBDD1	C	T	Novel	215734	0.399393	0.00686106	0.00312244	0.027996	455625	0.400226	0.00693621	0.00198395	0.00047	321269	0.3917	0.0141	0.0031	6.777e-06	0.0069	0.0017	3.639e-05	++	0	0.9838	0.0085	0.0015	6.84e-09	+++	51.9	0.125
154	rs4533465	2	228936996	SPHKAP	G	T	Known	215734	0.398103	0.0103941	0.00324138	0.00134271	447554	0.411013	0.0127226	0.00199244	1.7e-10	233874	0.4083	0.0104	0.0038	0.006203	0.0121	0.0017	1.086e-12	++	0	0.5405	0.0118	0.0015	2.61e-14	+++	0	0.764
154	rs4455149	2	228977228	SPHKAP	G	A	Known	215734	0.644412	-0.00890615	0.00326667	0.00640349	456192	0.658284	-0.0167756	0.00204781	2.6e-16	233909	0.675	-0.0107	0.0038	0.004866	-0.0146	0.0017	4.903e-17	--	76	0.04124	-0.0139	0.0016	1.36e-18	---	60.1	0.08135
155	rs10933311	2	230717662	TRIP12	G	T	Known	215734	0.678836	-0.00568515	0.00336517	0.0911412	455505	0.684921	-0.0166911	0.002094	1.6e-15	233637	0.725	-0.0108	0.004	0.006934	-0.0136	0.0018	1.856e-14	--	87	0.005489	-0.0132	0.0016	5.654e-16	---	75.4	0.0172
155	rs113000148	2	230719747	TRIP12	C	T	Known	215734	0.861133	0.00626737	0.00467201	0.179767	452348	0.834567	0.0164953	0.00262581	3.3e-10	NA	NA	NA	NA	NA	0.014	0.0023	8.592e-10	++	72.5	0.05634	0.014	0.0023	8.592e-10	++?	72.5	0.05634
156	rs878444	2	232727163	MIR1471	G	C	Novel	215734	0.744681	-0.00846581	0.0037228	0.0229634	446322	0.753122	-0.0100982	0.00227599	9.1e-06	233726	0.8417	-0.0131	0.0043	0.002315	-0.0097	0.0019	6.64e-07	--	0	0.7083	-0.0102	0.0018	7.257e-09	---	0	0.7141
156	rs11677466	2	232982257	DIS3L2	T	A	Novel	215734	0.0848558	-0.0196564	0.00545978	0.000317954	456426	0.092251	-0.0156953	0.00335809	3e-06	449889	0.0616	-0.012	0.0039	0.0023	-0.0168	0.0029	4.43e-09	--	0	0.5366	-0.0151	0.0023	5.719e-11	---	0	0.5067
157	rs908443	2	236741888	AGAP1	G	A	Novel	215734	0.759098	-0.0172811	0.00363497	1.99304e-06	454315	0.766377	-0.0140699	0.00229809	9.2e-10	232625	0.6917	-0.0091	0.0044	0.03862	-0.015	0.0019	1.205e-14	--	0	0.4552	-0.014	0.0018	2.938e-15	---	2.7	0.3578
157	rs4414632	2	236762815	AGAP1	C	T	Novel	215734	0.807275	0.0143063	0.00402293	0.000376279	453486	0.795214	0.0140477	0.00241399	5.9e-09	233895	0.8333	0.0093	0.0047	0.04785	0.0141	0.0021	9.127e-12	++	0	0.956	0.0133	0.0019	1.94e-12	+++	0	0.6432
157	rs2317299	2	236903093	AGAP1	C	T	Novel	215734	0.554497	-0.010691	0.00313061	0.000637828	445588	0.554568	-0.0113947	0.00197764	8.3e-09	230233	0.6333	-0.0072	0.0038	0.05813	-0.0112	0.0017	2.156e-11	--	0	0.8493	-0.0105	0.0015	5.533e-12	---	0	0.6183
158	rs10933597	2	241346265	GPC1	T	A	Novel	215734	0.32663	-0.0099783	0.00333106	0.00273964	454962	0.324191	-0.00979072	0.0020806	2.5e-06	233978	0.3667	-0.0104	0.004	0.009322	-0.0098	0.0018	2.432e-08	--	0	0.9619	-0.0099	0.0016	7.607e-10	---	0	0.9908
159	rs7601000	2	242610773	ATG4B	T	A	Novel	215734	0.217834	0.00752247	0.0037656	0.0457511	445919	0.230629	0.0120308	0.00232821	2.4e-07	449889	0.2169	0.011	0.0028	0.00011	0.0108	0.002	5.16e-08	++	3.6	0.3085	0.0109	0.0016	1.886e-11	+++	0	0.5942
160	rs2322977	3	5368801	AC026202.5	C	T	Novel	215734	0.279313	0.0125312	0.0034851	0.000323581	446235	0.269161	0.00754929	0.00222182	0.00068	320241	0.3083	0.0147	0.0037	6.385e-05	0.009	0.0019	1.603e-06	++	31.2	0.2281	0.0102	0.0017	1.238e-09	+++	40.3	0.1874
161	rs10510321	3	6009092	AC027119.1	C	T	Known	215734	0.796658	-0.0192194	0.00392363	9.66301e-07	449774	0.793043	-0.0106621	0.00241938	1e-05	233916	0.775	-0.0127	0.0046	0.005765	-0.013	0.0021	2.58e-10	--	71	0.06339	-0.013	0.0019	5.261e-12	---	42	0.1781
162	rs1554194	3	8138041	LMCD1-AS1	G	C	Known	215734	0.475114	-0.0103173	0.00306529	0.000763041	452770	0.485141	-0.0101916	0.00195656	1.9e-07	231167	0.525	-0.0109	0.004	0.00643	-0.0102	0.0016	5.587e-10	--	0	0.9724	-0.0103	0.0015	1.269e-11	---	0	0.9874
163	rs2251361	3	9428270	SETD5-AS1	G	A	Known	215734	0.472472	0.00835386	0.00333992	0.0123767	436664	0.45393	0.00998879	0.00199745	5.7e-07	231953	0.4917	0.0127	0.0042	0.002496	0.0096	0.0017	2.467e-08	++	0	0.6744	0.01	0.0016	2.885e-10	+++	0	0.7203
163	rs11542009	3	9517369	SETD5	C	T	Known	215734	0.890906	-0.0128403	0.00488472	0.00857182	456426	0.897699	-0.0204732	0.00320714	1.7e-10	449889	0.8933	-0.015	0.0035	1.4e-05	-0.0182	0.0027	1.21e-11	--	41.4	0.1915	-0.017	0.0021	1.375e-15	---	10.1	0.3288
163	rs9875667	3	10180041	VHL	C	T	Known	215734	0.187922	0.0136641	0.00394467	0.000532333	453539	0.184326	0.0114722	0.00252145	5.4e-06	NA	NA	NA	NA	NA	0.0121	0.0021	1.204e-08	++	0	0.6397	0.0121	0.0021	1.204e-08	++?	0	0.6397
164	rs113339600	3	11184686	HRH1	C	T	Known	215734	0.938109	-0.0236055	0.00761233	0.001929	434495	0.926994	-0.0188006	0.00383634	9.6e-07	NA	NA	NA	NA	NA	-0.0198	0.0034	7.839e-09	--	0	0.573	-0.0198	0.0034	7.839e-09	--?	0	0.573
164	rs2606736	3	11400249	ATG7	C	T	Known	215734	0.377825	0.00509074	0.00313707	0.104638	450425	0.369227	0.00807332	0.00203149	7.1e-05	449889	0.4115	0.012	0.0023	1.3e-07	0.0072	0.0017	2.467e-05	++	0	0.4248	0.0089	0.0014	8.277e-11	+++	42.1	0.1776
164	rs17776719	3	11640481	VGLL4	G	A	Known	215734	0.141854	0.00923281	0.00450747	0.0405273	452535	0.13818	0.0170671	0.00283285	1.7e-09	234011	0.1583	0.0153	0.0053	0.003892	0.0148	0.0024	5.982e-10	++	53.8	0.1411	0.0149	0.0022	8.466e-12	+++	7.9	0.3376
164	rs2920503	3	12324230	PPARG	C	T	Known	215734	0.718849	0.00982986	0.00349409	0.00490392	448927	0.716102	0.0150241	0.00217911	5.4e-12	NA	NA	NA	NA	NA	0.0136	0.0018	2.154e-13	++	37.1	0.2072	0.0136	0.0018	2.154e-13	++?	37.1	0.2072
164	rs1801282	3	12393125	PPARG	G	C	Known	215734	0.122299	0.0315492	0.00462963	9.45159e-12	456426	0.12025	0.01482	0.00298799	7.1e-07	449889	0.1222	0.025	0.0035	3.2e-13	0.0197	0.0025	3.76e-15	++	89.2	0.002397	0.0215	0.002	4.959e-26	+++	81.3	0.004726
164	rs2569994	3	12928548	RP11-767C1.1	G	A	Known	215734	0.34056	0.0071271	0.00332267	0.0319533	448928	0.318714	0.0117032	0.00210648	2.8e-08	226425	0.35	0.0111	0.0041	0.006783	0.0104	0.0018	5.195e-09	++	26.1	0.2448	0.0105	0.0016	1.228e-10	+++	0	0.502
164	rs190809678	3	12943013	IQSEC1	G	T	Known	215734	0.00609321	0.0385627	0.0195872	0.0489788	456426	0.0065	0.0581285	0.0121075	1.6e-06	449889	0.0031	0.034	0.014	0.018	0.0527	0.0103	3.072e-07	++	0	0.3955	0.0461	0.0083	2.659e-08	+++	0	0.3902
164	rs3732671	3	13407556	NUP210	C	T	Known	215734	0.561268	-0.0116697	0.00306045	0.000137257	456426	0.568056	-0.0105045	0.00196497	9e-08	449889	0.5631	-0.0092	0.0022	4.4e-05	-0.0108	0.0017	5.431e-11	--	0	0.7487	-0.0103	0.0013	8.808e-15	---	0	0.7946
165	rs2470538	3	15717124	ANKRD28	G	C	Known	215734	0.404465	0.000610546	0.0031608	0.846832	456140	0.406277	0.0114563	0.0019817	7.4e-09	320107	0.45	0.0074	0.0031	0.01827	0.0084	0.0017	5.715e-07	++	88.2	0.003647	0.0082	0.0015	3.131e-08	+++	76.6	0.01404
166	rs1849477	3	18245719		G	A	Novel	215734	0.126144	0.012601	0.00470473	0.00739834	455001	0.117905	0.0133183	0.00302291	1.1e-05	233558	0.1667	0.0113	0.0056	0.04361	0.0131	0.0025	2.544e-07	++	0	0.8979	0.0128	0.0023	3.248e-08	+++	0	0.9498
167	rs4858193	3	20441050	RP11-669C19.1	C	T	Known	215734	0.238127	-0.0105695	0.00389648	0.00667641	451297	0.275941	-0.0128668	0.00218971	4.2e-09	233391	0.325	-0.0133	0.0041	0.001179	-0.0123	0.0019	1.108e-10	--	0	0.6073	-0.0125	0.0017	5.282e-13	---	0	0.8557
167	rs6807165	3	20711653	RNU6-815P	C	A	Known	215734	0.426611	-0.00906992	0.0031726	0.00425205	451071	0.429982	-0.00941447	0.00197935	2e-06	179060	0.5172	-0.0092	0.0044	0.03654	-0.0093	0.0017	2.879e-08	--	0	0.9266	-0.0093	0.0016	3.039e-09	---	0	0.9955
168	rs11711337	3	21794904	ZNF385D	T	A	Known	215734	0.281087	0.0106563	0.00345081	0.00201478	451510	0.276989	0.0102169	0.00218442	2.9e-06	233824	0.3083	0.011	0.0043	0.01052	0.0103	0.0018	2.099e-08	++	0	0.9143	0.0104	0.0017	7.353e-10	+++	0	0.9845
169	rs2885803	3	24938117	AC133680.1	G	A	Known	215734	0.633939	0.00519512	0.00332521	0.118208	450679	0.626509	0.00979467	0.00202751	1.4e-06	233829	0.575	0.0095	0.0038	0.01242	0.0085	0.0017	7.894e-07	++	28.3	0.2376	0.0087	0.0016	3.201e-08	+++	0	0.4851
169	rs6804842	3	25106437	AC133680.1	G	A	Known	215734	0.577129	0.018334	0.00317776	7.95164e-09	450654	0.574034	0.014433	0.00198035	3.1e-13	321463	0.575	0.0185	0.0031	2.476e-09	0.0155	0.0017	2.541e-20	++	7.9	0.2975	0.0162	0.0015	5.663e-28	+++	0	0.4071
169	rs55642444	3	25199097	AC133680.1	G	A	Known	215734	0.097556	0.0241235	0.00534057	6.27161e-06	448232	0.100276	0.0137243	0.00327058	2.7e-05	NA	NA	NA	NA	NA	0.0166	0.0028	2.893e-09	++	63.7	0.0968	0.0166	0.0028	2.893e-09	++?	63.7	0.0968
169	rs1436239	3	25325479	RARB	G	T	Known	215734	0.877546	0.0124529	0.00464516	0.00734411	456426	0.873118	0.0145207	0.00292291	6.8e-07	233873	0.8667	0.0131	0.0057	0.02155	0.0139	0.0025	1.776e-08	++	0	0.7063	0.0138	0.0023	1.188e-09	+++	0	0.9231
169	rs1384898	3	25454948	RARB	G	A	Known	215734	0.51982	0.00921453	0.00315278	0.00347047	454099	0.504808	0.00686361	0.00195171	0.00044	232798	0.5167	0.0154	0.0038	5.064e-05	0.0075	0.0017	5.94e-06	++	0	0.5261	0.0088	0.0015	7.837e-09	+++	50.2	0.1341
170	rs4131227	3	28636058	LINC00693	G	A	Known	215734	0.692727	-0.00706894	0.00337082	0.0359846	450947	0.700619	-0.0103638	0.00213589	1.2e-06	233668	0.6833	-0.0105	0.0042	0.01242	-0.0094	0.0018	1.778e-07	--	0	0.409	-0.0096	0.0017	7.296e-09	---	0	0.6916
171	rs1371835	3	29789353	RBMS3	C	A	Novel	215734	0.576435	-0.0101426	0.00320625	0.0015595	448248	0.593143	-0.0087503	0.0020001	1.2e-05	233731	0.5583	-0.0079	0.0038	0.03762	-0.0091	0.0017	7.196e-08	--	0	0.7125	-0.0089	0.0015	8.127e-09	---	0	0.8938
172	rs2216183	3	34726703	AC018359.1	G	T	Known	215734	0.634649	0.00864737	0.00317129	0.00639588	455859	0.632848	0.0100004	0.00201914	7.3e-07	233930	0.6917	0.0082	0.004	0.04036	0.0096	0.0017	1.678e-08	++	0	0.7189	0.0094	0.0016	2.042e-09	+++	0	0.8893
172	rs11921432	3	35117776	KRT8P18	C	T	Known	215734	0.111404	0.0265303	0.00522857	3.89351e-07	450776	0.111235	0.0183447	0.00311572	3.9e-09	221966	0.1083	0.0167	0.0062	0.00707	0.0205	0.0027	1.928e-14	++	44.7	0.1787	0.0199	0.0025	5.683e-16	+++	5.8	0.3458
172	rs1455326	3	35442122	RNU6-243P	G	A	Known	215734	0.405735	0.0119571	0.00316447	0.000157756	447870	0.401408	0.00920866	0.00200268	4.3e-06	233888	0.3333	0.0097	0.0038	0.01069	0.01	0.0017	3.503e-09	++	0	0.463	0.0099	0.0015	1.245e-10	+++	0	0.762
172	rs79360638	3	35473861	RNU6-243P	C	T	Known	215734	0.0673014	0.0259432	0.00658334	8.12329e-05	452426	0.065838	0.0169267	0.00394332	1.8e-05	NA	NA	NA	NA	NA	0.0193	0.0034	1.147e-08	++	27.6	0.24	0.0193	0.0034	1.147e-08	++?	27.6	0.24
172	rs13062093	3	35667057	ARPP21	G	T	Known	215734	0.369835	0.0122568	0.00316339	0.000106816	456128	0.365834	0.0121954	0.00201974	1.6e-09	234016	0.3667	0.0088	0.0038	0.02057	0.0122	0.0017	7.267e-13	++	0	0.9869	0.0116	0.0016	6.675e-14	+++	0	0.7146
173	rs11926767	3	38527913	ACVR2B	C	T	Novel	215734	0.387002	-0.00793852	0.00314129	0.0114993	455244	0.385868	-0.011099	0.00200072	2.9e-08	233869	0.2833	-0.0092	0.0038	0.01548	-0.0102	0.0017	1.573e-09	--	0	0.3961	-0.01	0.0015	8.047e-11	---	0	0.6783
173	rs7374289	3	38633071	SCN5A	C	T	Novel	215734	0.596102	-0.00800577	0.00324596	0.0136485	442917	0.582507	-0.00963282	0.00200411	1.5e-06	321942	0.625	-0.0068	0.0031	0.02965	-0.0092	0.0017	7.223e-08	--	0	0.6697	-0.0086	0.0015	7.652e-09	---	0	0.7277
174	rs9852315	3	41340824	ULK4	G	A	Known	215734	0.342997	0.00502097	0.00330428	0.128628	453326	0.341714	0.0117967	0.00205795	9.9e-09	233928	0.3583	0.0121	0.0038	0.001451	0.0099	0.0017	1.436e-08	++	67	0.08175	0.0103	0.0016	9.121e-11	+++	39.5	0.1915
175	rs10460960	3	42308735	CCK	G	A	Known	215734	0.115485	-0.0205951	0.00499374	3.72047e-05	455573	0.113022	-0.0196185	0.00307299	1.7e-10	320604	0.0833	-0.02	0.0048	2.877e-05	-0.0199	0.0026	2.993e-14	--	0	0.8677	-0.0199	0.0023	4.476e-18	---	0	0.986
175	rs33485	3	42417982	LYZL4	C	T	Known	215734	0.243967	0.018402	0.00391483	2.59413e-06	456426	0.26282	0.015791	0.00221108	9.2e-13	231583	0.2667	0.0159	0.0044	0.0003019	0.0164	0.0019	1.462e-17	++	0	0.5614	0.0163	0.0018	1.981e-20	+++	0	0.8398
175	rs9828788	3	42492734	RP11-219I21.1	G	A	Known	215734	0.294164	-0.010611	0.00348642	0.00233822	451798	0.297713	-0.0131015	0.00213885	9e-10	NA	NA	NA	NA	NA	-0.0124	0.0018	9.573e-12	--	0	0.5426	-0.0124	0.0018	9.573e-12	--?	0	0.5426
175	rs6805421	3	42728144	KLHL40	G	A	Known	215734	0.645693	-0.00575439	0.00318431	0.0707454	456426	0.644217	-0.00900382	0.00203536	9.7e-06	449889	0.6535	-0.0074	0.0023	0.0012	-0.0081	0.0017	2.594e-06	--	0	0.3899	-0.0078	0.0014	1.259e-08	---	0	0.6729
175	rs112066175	3	42916105	CYP8B1	C	T	Known	215734	0.990535	-0.0175641	0.0158509	0.267827	456426	0.989804	-0.0512255	0.00968359	1.2e-07	449889	0.991336	-0.036	0.011	0.0011	-0.0421	0.0083	3.546e-07	--	69.6	0.06995	-0.0399	0.0066	1.572e-09	---	42.5	0.1756
175	rs73083006	3	43547230	ANO10	G	A	Known	215734	0.0319917	0.0123584	0.00972442	0.203777	456426	0.043935	0.0269478	0.00475134	1.4e-08	NA	NA	NA	NA	NA	0.0241	0.0043	1.57e-08	++	45	0.1777	0.0241	0.0043	1.57e-08	++?	45	0.1777
175	rs9824340	3	43902170	RP4-672N11.1	C	T	Known	215734	0.315453	-0.012867	0.00333284	0.00011308	452518	0.306541	-0.0118309	0.00211955	2.4e-08	449889	0.334	-0.011	0.0024	4.3e-06	-0.0121	0.0018	1.187e-11	--	0	0.7931	-0.0117	0.0014	2.919e-16	---	0	0.8998
175	rs3852012	3	44045981	RP4-555D20.4	G	A	Known	215734	0.300335	0.0103739	0.00337813	0.00213406	451400	0.305189	0.0137119	0.00212574	1.1e-10	322028	0.3333	0.0119	0.0033	0.0002873	0.0128	0.0018	1.294e-12	++	0	0.403	0.0126	0.0016	1.785e-15	+++	0	0.6865
175	rs4682718	3	44226332	TOPAZ1	G	A	Known	215734	0.17819	0.00814685	0.00401165	0.0422754	455881	0.182733	0.0160751	0.00251904	1.8e-10	229000	0.1583	0.0131	0.0053	0.01345	0.0138	0.0021	8.917e-11	++	64.3	0.09419	0.0137	0.002	3.972e-12	+++	29	0.2444
175	rs112401139	3	44263530	TOPAZ1	G	A	Known	215734	0.998791	-0.131184	0.0761229	0.0848312	447881	0.992465	-0.0617176	0.0113483	5.4e-08	NA	NA	NA	NA	NA	-0.0632	0.0112	1.77e-08	--	0	0.3667	-0.0632	0.0112	1.77e-08	--?	0	0.3667
175	rs148154566	3	44589113	ZKSCAN7	C	A	Known	215734	0.00815474	0.037751	0.0202211	0.0619138	453926	0.011572	0.0513043	0.00912694	1.9e-08	NA	NA	NA	NA	NA	0.049	0.0083	3.827e-09	++	0	0.5413	0.049	0.0083	3.827e-09	++?	0	0.5413
175	rs56084453	3	44762830	ZNF502	G	A	Known	215734	0.212049	-0.00725365	0.00372961	0.0517889	456426	0.209328	-0.011973	0.00239217	5.6e-07	449889	0.22	-0.014	0.0027	8.8e-08	-0.0106	0.002	1.417e-07	--	11.9	0.2868	-0.0118	0.0016	2.502e-13	---	7.2	0.3404
175	rs11928003	3	45131600	CDCP1	G	A	Known	215734	0.606412	-0.0080066	0.00316155	0.0113256	452756	0.607509	-0.00989356	0.00200208	7.7e-07	NA	NA	NA	NA	NA	-0.0094	0.0017	3.205e-08	--	0	0.6141	-0.0094	0.0017	3.205e-08	--?	0	0.6141
175	rs11715071	3	45192613	CDCP1	C	T	Known	215734	0.628486	0.00858815	0.00319131	0.00712151	455642	0.63013	0.00977142	0.00201874	1.3e-06	NA	NA	NA	NA	NA	0.0094	0.0017	3.216e-08	++	0	0.754	0.0094	0.0017	3.216e-08	++?	0	0.754
175	rs4683096	3	45374496	LARS2	G	T	Known	215734	0.565776	-0.00440907	0.00321288	0.169966	446790	0.557105	-0.0132843	0.00197939	1.9e-11	233681	0.5917	-0.0063	0.0038	0.09734	-0.0108	0.0017	1.245e-10	--	81.9	0.01868	-0.0101	0.0015	5.621e-11	---	70.3	0.03464
175	rs34877991	3	45643648	LIMD1	G	C	Known	215734	0.59193	0.00371583	0.00323804	0.251152	445694	0.593683	0.0120909	0.00200834	1.7e-09	NA	NA	NA	NA	NA	0.0098	0.0017	1.059e-08	++	79.3	0.02795	0.0098	0.0017	1.059e-08	++?	79.3	0.02795
175	rs17279437	3	45814094	SLC6A20	G	A	Known	215734	0.903957	-0.0145738	0.00534491	0.00639752	456426	0.893397	-0.0153946	0.00315075	1e-06	449889	0.8981	-0.0095	0.0036	0.0091	-0.0152	0.0027	2.222e-08	--	0	0.8948	-0.0131	0.0022	1.403e-09	---	0	0.4479
176	rs72906474	3	47817007	SMARCC1	G	T	Known	215734	0.403634	0.00887717	0.00325404	0.00637102	436163	0.41308	0.0166726	0.00202151	1.6e-16	NA	NA	NA	NA	NA	0.0145	0.0017	3.031e-17	++	75.9	0.04186	0.0145	0.0017	3.031e-17	++?	75.9	0.04186
176	rs75569535	3	48059713	MAP4	G	A	Known	215734	0.969966	0.0423592	0.00972436	1.3247e-05	454493	0.973779	0.0334187	0.00609906	4.3e-08	NA	NA	NA	NA	NA	0.0359	0.0052	3.492e-12	++	0	0.4361	0.0359	0.0052	3.492e-12	++?	0	0.4361
176	rs35761247	3	48623124	COL7A1	G	A	Known	215734	0.949506	0.00538411	0.00694988	0.438513	456426	0.941105	0.0214166	0.00413328	2.2e-07	449889	0.95228	0.018	0.0049	0.00038	0.0172	0.0036	1.238e-06	++	74.6	0.0474	0.0175	0.0029	1.184e-09	+++	49.3	0.1389
176	rs553317539	3	48859349	PRKAR2A	GA	G	Known	215734	0.92	0.0527078	0.00924943	1.20871e-08	NA	NA	NA	NA	NA	NA	NA	NA	NA	NA	0.0527	0.0092	1.209e-08	+?	0	1	0.0527	0.0092	1.209e-08	+??	0	1
176	rs62262471	3	49033485	P4HTM	G	T	Known	215734	0.0658442	0.0114491	0.00629028	0.0687405	456426	0.073742	0.0305829	0.00372386	2.2e-16	NA	NA	NA	NA	NA	0.0256	0.0032	1.303e-15	++	85.4	0.008857	0.0256	0.0032	1.303e-15	++?	85.4	0.008857
176	rs7617480	3	49210732	KLHDC8B	C	A	Known	215734	0.762971	-0.00726561	0.00357979	0.0423955	456426	0.77404	-0.00974072	0.0023298	2.9e-05	449889	0.7883	-0.0095	0.0027	0.00034	-0.009	0.002	4.002e-06	--	0	0.5623	-0.0092	0.0016	6.695e-09	---	0	0.8361
176	rs73074821	3	49562219	DAG1	G	C	Known	215734	0.046603	-0.0432658	0.00841944	2.76495e-07	446901	0.042583	-0.0244533	0.00487302	5.2e-07	NA	NA	NA	NA	NA	-0.0292	0.0042	4.604e-12	--	73.3	0.05313	-0.0292	0.0042	4.604e-12	--?	73.3	0.05313
176	rs2230590	3	49936102	MST1R	C	T	Known	215734	0.516704	0.0149014	0.00304988	1.0296e-06	456426	0.516975	0.026606	0.00194961	2.1e-42	449889	0.4861	0.017	0.0023	8.8e-14	0.0232	0.0016	2.487e-45	++	90.4	0.001223	0.0211	0.0013	3.413e-56	+++	86.9	0.0004798
176	rs2230593	3	49940078	MST1R	C	T	Known	215734	0.928737	-0.0106852	0.00594093	0.0720871	456426	0.92809	-0.0192443	0.00376824	3.3e-07	449889	0.93358	-0.018	0.0044	3.7e-05	-0.0168	0.0032	1.321e-07	--	32.4	0.2238	-0.0172	0.0026	2.516e-11	---	0	0.4654
176	rs35917071	3	49965609	MON1A	T	A	Known	215734	0.909979	0.0102286	0.00553233	0.0644765	455752	0.895396	0.0251815	0.0031811	2.5e-15	NA	NA	NA	NA	NA	0.0215	0.0028	7.026e-15	++	81.8	0.01912	0.0215	0.0028	7.026e-15	++?	81.8	0.01912
176	rs12631248	3	50080174	RBM6	G	C	Known	215734	0.0784168	0.0140715	0.00571095	0.0137414	456420	0.085033	0.0276464	0.00349094	2.4e-15	321357	0.0667	0.0204	0.0061	0.0008293	0.024	0.003	8.829e-16	++	75.7	0.04255	0.0233	0.0027	3.499e-18	+++	54.4	0.1115
176	rs13100173	3	50332697	HYAL3	G	A	Known	215734	0.51614	-0.008884	0.00303887	0.00346169	456426	0.52015	-0.00961621	0.00194882	8e-07	449889	0.5262	-0.012	0.0022	2.6e-08	-0.0094	0.0016	9.937e-09	--	0	0.8393	-0.0103	0.0013	3.98e-15	---	0	0.626
176	rs73072483	3	50771624	DOCK3	G	A	Known	215734	0.871991	0.0205366	0.00475982	1.59904e-05	455848	0.873624	0.0149863	0.0029296	3.1e-07	NA	NA	NA	NA	NA	0.0165	0.0025	3.642e-11	++	0	0.3207	0.0165	0.0025	3.642e-11	++?	0	0.3207
176	rs55966607	3	51080040	DOCK3	C	A	Known	215734	0.886124	-0.012094	0.00525289	0.0213155	454817	0.888041	-0.0160794	0.0030927	2e-07	NA	NA	NA	NA	NA	-0.0151	0.0027	1.619e-08	--	0	0.5132	-0.0151	0.0027	1.619e-08	--?	0	0.5132
176	rs10433609	3	51311574	DOCK3	T	A	Known	215734	0.185923	-0.00601725	0.0040776	0.140029	454225	0.178627	-0.0168626	0.00254754	3.6e-11	233297	0.2	-0.0134	0.0053	0.01146	-0.0138	0.0022	1.6e-10	--	80.3	0.02409	-0.0138	0.002	6.123e-12	---	60.7	0.07834
176	rs115262152	3	51801308	IQCF6	C	T	Known	215734	0.919604	0.0238239	0.00610257	9.46486e-05	448575	0.915107	0.0145614	0.00352017	3.5e-05	NA	NA	NA	NA	NA	0.0169	0.003	3.133e-08	++	42.1	0.1886	0.0169	0.003	3.133e-08	++?	42.1	0.1886
176	rs419752	3	52429665	DNAH1	C	T	Known	215734	0.949954	-0.0207577	0.00697817	0.00293304	456426	0.949811	-0.0180267	0.00445709	5.2e-05	449889	0.95106	-0.014	0.0051	0.0066	-0.0188	0.0038	5.449e-07	--	0	0.7415	-0.0171	0.003	1.499e-08	---	0	0.7091
176	rs3617	3	52833805	ITIH3	C	A	Known	215734	0.538403	-0.0171287	0.00305376	2.03431e-08	456426	0.549603	-0.0150485	0.00195713	1.5e-14	449889	0.5275	-0.015	0.0023	4.3e-11	-0.0157	0.0016	2.094e-21	--	0	0.5663	-0.0154	0.0013	1.034e-30	---	0	0.826
176	rs138500617	3	52876853	TMEM110	C	T	Known	215734	0.987586	-0.0302415	0.013773	0.0281125	456426	0.986541	-0.0398759	0.00845988	2.4e-06	449889	0.98999	-0.035	0.01	0.00066	-0.0372	0.0072	2.397e-07	--	0	0.5511	-0.0365	0.0058	4.46e-10	---	0	0.8236
176	rs7615099	3	53143901	RFT1	G	A	Known	215734	0.328026	-0.00582313	0.00331472	0.0789603	451067	0.333257	-0.0135772	0.00207964	6.6e-11	232875	0.3333	-0.0046	0.0041	0.2619	-0.0114	0.0018	1.02e-10	--	74.5	0.04753	-0.0103	0.0016	1.75e-10	---	67.9	0.04416
176	rs115002913	3	53368786	DCP1A	C	T	Known	215734	0.966943	0.0217448	0.00927104	0.0190041	456426	0.966117	0.0313525	0.00537265	5.4e-09	NA	NA	NA	NA	NA	0.0289	0.0046	4.814e-10	++	0	0.3699	0.0289	0.0046	4.814e-10	++?	0	0.3699
176	rs7630080	3	53520140	CACNA1D	G	A	Known	215734	0.077927	-0.0138926	0.00568556	0.0145461	456426	0.078321	-0.0167316	0.00361722	3.7e-06	310241	0.075	-0.0176	0.0062	0.004957	-0.0159	0.0031	1.845e-07	--	0	0.6735	-0.0162	0.0027	2.994e-09	---	0	0.8882
176	rs2680648	3	53777176	CACNA1D	C	T	Known	215734	0.240413	-0.0106143	0.00370774	0.00420005	449985	0.233233	-0.0149018	0.00231454	1.2e-10	233978	0.3	-0.0196	0.0044	8.407e-06	-0.0137	0.002	3.005e-12	--	0	0.3266	-0.0147	0.0018	2.676e-16	---	18.8	0.292
177	rs12488237	3	56114861	ERC2	C	T	Known	215734	0.0518678	0.021571	0.00687854	0.00171276	456426	0.057517	0.021659	0.00418063	2.2e-07	449889	0.0495	0.017	0.0049	0.0005	0.0216	0.0036	1.396e-09	++	0	0.9913	0.02	0.0029	3.994e-12	+++	0	0.7466
178	rs56384862	3	58395863	PXK	G	A	Known	215734	0.373284	0.013296	0.00313606	2.23783e-05	456426	0.372828	0.00719889	0.00201235	0.00035	449889	0.3621	0.013	0.0023	4.5e-08	0.009	0.0017	1.155e-07	++	62.7	0.1018	0.0104	0.0014	2.544e-14	+++	57.1	0.09725
179	rs7646851	3	60906362	FHIT	G	T	Known	215734	0.776152	-0.0165624	0.00371902	8.4513e-06	451861	0.778872	-0.00798355	0.0023558	0.0007	233613	0.7917	-0.0088	0.0047	0.06116	-0.0104	0.002	1.555e-07	--	73.7	0.05133	-0.0102	0.0018	2.685e-08	---	48.7	0.1422
179	rs2365389	3	61236462	FHIT	C	T	Known	215734	0.58967	0.0215167	0.00309317	3.49601e-12	451957	0.592641	0.0164176	0.00199165	1.7e-16	316768	0.6583	0.02	0.0031	1.629e-10	0.0179	0.0017	1.055e-26	++	47.9	0.1657	0.0184	0.0015	9.893e-36	+++	12	0.3211
179	rs6445221	3	61534527	PTPRG	G	A	Known	215734	0.729685	-0.0124859	0.00346174	0.000309962	454572	0.732601	-0.0098322	0.00220007	7.9e-06	NA	NA	NA	NA	NA	-0.0106	0.0019	1.154e-08	--	0	0.5176	-0.0106	0.0019	1.154e-08	--?	0	0.5176
180	rs6777784	3	62376645	CADPS	G	T	Known	215734	0.378783	-0.00686895	0.00314609	0.0290119	456426	0.383111	-0.0118066	0.00200096	3.6e-09	220783	0.2917	-0.005	0.0042	0.2339	-0.0104	0.0017	7.724e-10	--	43	0.1854	-0.0096	0.0016	7.715e-10	---	36.9	0.2051
180	rs13097150	3	62433911	CADPS	C	T	Known	215734	0.628085	-0.0142494	0.00316996	6.95297e-06	454029	0.623797	-0.0111665	0.00201677	3.1e-08	233566	0.625	-0.0052	0.004	0.1936	-0.0121	0.0017	1.396e-12	--	0	0.4119	-0.011	0.0016	2.095e-12	---	36.7	0.206
180	rs1452075	3	62481063	CADPS	C	T	Known	215734	0.270139	-0.012842	0.00343294	0.000183419	456426	0.265093	-0.0145843	0.00220532	3.8e-11	310239	0.275	-0.0131	0.0035	0.0001705	-0.0141	0.0019	3.301e-14	--	0	0.6694	-0.0139	0.0016	2.78e-17	---	0	0.8856
180	rs925018	3	62713143	CADPS	G	C	Known	215734	0.325046	0.0179738	0.0032819	4.33444e-08	453006	0.314252	0.0138989	0.00210327	3.9e-11	321997	0.3667	0.0117	0.0033	0.0003615	0.0151	0.0018	1.612e-17	++	8.5	0.2958	0.0143	0.0016	4.202e-20	+++	0	0.3848
181	rs2371767	3	64718258	ADAMTS9-AS2	G	C	Novel	215734	0.70975	-0.0116244	0.00342667	0.000692986	454020	0.725749	-0.00782497	0.00218462	0.00034	302728	0.7917	-0.0177	0.0035	4.79e-07	-0.0089	0.0018	1.273e-06	--	0	0.3498	-0.0108	0.0016	3.099e-11	---	65.5	0.05506
181	rs4688219	3	64944033	ADAMTS9-AS2	C	T	Novel	215734	0.466328	0.00978848	0.00324651	0.00256916	450928	0.425979	0.00863826	0.00198023	1.3e-05	234008	0.4	0.0093	0.0038	0.01439	0.009	0.0017	1.195e-07	++	0	0.7623	0.009	0.0015	5.48e-09	+++	0	0.9519
181	rs1384405	3	65150083	RP11-543A18.1	G	T	Novel	215734	0.189388	0.0107733	0.00402425	0.00742618	443916	0.186774	0.0134719	0.00253272	1e-07	233656	0.1583	0.009	0.0051	0.07761	0.0127	0.0021	3.071e-09	++	0	0.5703	0.0121	0.002	7.825e-10	+++	0	0.6801
182	rs2306272	3	66434643	LRIG1	C	T	Novel	215734	0.284059	0.00873922	0.00337495	0.00961324	456426	0.286601	0.0122023	0.00215086	1.4e-08	449889	0.284	0.011	0.0024	4e-06	0.0112	0.0018	6.579e-10	++	0	0.3869	0.0111	0.0014	1.465e-14	+++	0	0.6862
182	rs11128158	3	66668365	RP11-814M22.2	G	A	Novel	215734	0.694668	0.00578833	0.00359859	0.107726	442563	0.703863	0.0104047	0.00216607	1.6e-06	321622	0.7167	0.0082	0.0034	0.01756	0.0092	0.0019	7.615e-07	++	17.2	0.2717	0.009	0.0016	3.885e-08	+++	0	0.5295
182	rs4856831	3	66957468	KBTBD8	G	C	Novel	215734	0.124838	0.0149092	0.00504777	0.00314068	450983	0.124944	0.0116114	0.00296207	8.9e-05	233909	0.1417	0.0236	0.0058	4.722e-05	0.0125	0.0026	1.084e-06	++	0	0.5731	0.0143	0.0023	1.046e-09	+++	41.3	0.1818
183	rs6768792	3	68967085	FAM19A4	G	A	Novel	215734	0.770197	-0.0176041	0.00363911	1.31499e-06	456232	0.782113	-0.00710014	0.00236056	0.0026	322122	0.7167	-0.0115	0.0036	0.00166	-0.0102	0.002	2.523e-07	--	82.9	0.01545	-0.0105	0.0017	1.385e-09	---	66.5	0.05073
184	rs56038322	3	69925128	MITF	G	A	Known	215734	0.69097	-0.0114259	0.00339977	0.000777179	442384	0.691962	-0.0124839	0.00214051	5.5e-09	NA	NA	NA	NA	NA	-0.0122	0.0018	1.743e-11	--	0	0.7923	-0.0122	0.0018	1.743e-11	--?	0	0.7923
184	rs1491690	3	70131341	RP11-963H1.1	C	T	Known	215734	0.946099	0.0221998	0.00720769	0.00206985	453443	0.950013	0.0176933	0.00447851	7.8e-05	230095	0.9417	0.0226	0.0083	0.006471	0.0189	0.0038	6.318e-07	++	0	0.5954	0.0196	0.0035	1.49e-08	+++	0	0.8017
184	rs11915371	3	70539559	RP11-231I13.2	C	A	Known	215734	0.215126	0.0100938	0.00375841	0.00723871	455036	0.206924	0.0148382	0.00240748	7.1e-10	233631	0.1667	0.0153	0.0046	0.0008807	0.0135	0.002	3.168e-11	++	11.5	0.2878	0.0138	0.0019	1.206e-13	+++	0	0.5315
184	rs11720703	3	71060640	FOXP1	C	T	Known	215734	0.509401	0.0126008	0.00305092	3.62501e-05	456426	0.502685	0.00605614	0.00194429	0.0018	233263	0.4917	0.0099	0.0038	0.00918	0.0079	0.0016	1.257e-06	++	69.4	0.07045	0.0083	0.0015	4.205e-08	+++	42.8	0.1742
185	rs9863706	3	72437413	RYBP	C	T	Novel	215734	0.784271	-0.00884866	0.00369826	0.0167271	456426	0.780408	-0.00744303	0.00235065	0.0015	449889	0.7922	-0.01	0.0026	6.2e-05	-0.0078	0.002	7.63e-05	--	0	0.7484	-0.0086	0.0016	4.304e-08	---	0	0.7649
186	rs4677252	3	73358567	RNU6-1270P	C	T	Novel	215734	0.745695	-0.0157575	0.00359119	1.14489e-05	454088	0.739183	-0.00842937	0.0022212	0.00015	233766	0.775	-0.0095	0.0044	0.03084	-0.0105	0.0019	3.102e-08	--	66.8	0.08266	-0.0103	0.0017	2.878e-09	---	34.5	0.2174
187	rs1523769	3	77639342	ROBO2	G	A	Known	215734	0.727284	-0.0158122	0.0037284	2.22512e-05	447370	0.708718	-0.0116508	0.0021664	7.5e-08	233991	0.6917	-0.0132	0.0041	0.001284	-0.0127	0.0019	1.196e-11	--	0	0.3345	-0.0128	0.0017	6.126e-14	---	0	0.6239
188	rs6419734	3	78458928	RP11-314M24.1	C	T	Novel	215734	0.851553	-0.00781406	0.00444901	0.0790273	452267	0.85743	-0.0173994	0.00279879	5.1e-10	233821	0.8417	-0.0173	0.0053	0.001098	-0.0147	0.0024	5.742e-10	--	69.9	0.06821	-0.0151	0.0022	2.751e-12	---	43.3	0.1713
188	rs9882111	3	78470746	MRPS17P3	G	A	Novel	215734	0.244861	-0.0121813	0.00370462	0.00100853	456212	0.248371	-0.00908804	0.00225657	5.6e-05	234012	0.225	-0.0085	0.0043	0.04807	-0.0099	0.0019	2.604e-07	--	0	0.4758	-0.0097	0.0018	3.627e-08	---	0	0.7408
188	rs3773192	3	78660056	ROBO1	C	T	Novel	215734	0.26339	0.0112106	0.00364785	0.00211782	454959	0.264057	0.0115972	0.00221334	1.6e-07	233859	0.2667	0.0157	0.0043	0.0002611	0.0115	0.0019	1.249e-09	++	0	0.9278	0.0122	0.0017	2.066e-12	+++	0	0.667
188	rs7638321	3	78865306	ROBO1	G	T	Novel	215734	0.37041	-0.00374145	0.00326453	0.251757	451417	0.379439	-0.00874785	0.00201798	1.5e-05	449889	0.3728	-0.011	0.0023	5.2e-06	-0.0074	0.0017	1.787e-05	--	41.2	0.1921	-0.0087	0.0014	3.004e-10	---	39.5	0.1914
189	rs1827435	3	79824232	ROBO1	C	T	Novel	215734	0.867222	0.0139791	0.0047369	0.00316636	452064	0.852682	0.0124268	0.00275941	6.7e-06	233459	0.825	0.0122	0.0054	0.02387	0.0128	0.0024	7.583e-08	++	0	0.7771	0.0127	0.0022	5.503e-09	+++	0	0.9554
190	rs6781254	3	80649139	RP11-481N16.1	C	T	Known	215734	0.69382	-0.0177671	0.00340499	1.80904e-07	453669	0.707262	-0.0102184	0.00214569	1.9e-06	309750	0.6583	-0.0132	0.0034	0.0001164	-0.0124	0.0018	9.698e-12	--	71.6	0.06071	-0.0125	0.0016	4.625e-15	---	43.9	0.1682
190	rs13095389	3	81776035	GBE1	C	T	Known	215734	0.0511458	0.0190356	0.0076022	0.0122814	454475	0.059121	0.0206266	0.00413614	6.1e-07	230130	0.0417	0.0226	0.0086	0.008591	0.0203	0.0036	2.444e-08	++	0	0.8541	0.0206	0.0033	7.263e-10	+++	0	0.9529
190	rs3849570	3	81792112	GBE1	C	A	Known	215734	0.664001	-0.0105286	0.00332595	0.00154767	456236	0.653315	-0.0112199	0.00204485	4.1e-08	284339	0.6333	-0.0188	0.0034	2.601e-08	-0.011	0.0017	2.418e-10	--	0	0.8595	-0.0126	0.0016	3.44e-16	---	52	0.1244
190	rs13097360	3	82616037	RP11-260O18.1	G	T	Known	215734	0.721273	-0.0111214	0.00351894	0.00157537	452359	0.732333	-0.0139465	0.00220753	2.7e-10	221058	0.75	-0.0062	0.0046	0.1777	-0.0131	0.0019	2.046e-12	--	0	0.4965	-0.0122	0.0017	2.199e-12	---	17.4	0.2981
190	rs716764	3	82646519	RP11-260O18.1	C	T	Known	215734	0.16587	-0.0157723	0.00421489	0.000182525	455541	0.167242	-0.0185853	0.00261024	1.1e-12	233998	0.1667	-0.0153	0.0049	0.001794	-0.0178	0.0022	1.027e-15	--	0	0.5704	-0.0174	0.002	8.175e-18	---	0	0.7638
190	rs116731670	3	83375954	CYP51A1P1	G	A	Known	215734	0.978943	-0.0288884	0.0133469	0.0304311	447300	0.981318	-0.0399046	0.00727785	4.2e-08	NA	NA	NA	NA	NA	-0.0374	0.0064	4.914e-09	--	0	0.4687	-0.0374	0.0064	4.914e-09	--?	0	0.4687
190	rs116603267	3	83734015	SRRM1P2	G	A	Known	215734	0.0756207	-0.0117252	0.00637605	0.0659229	453318	0.077467	-0.021218	0.00365861	6.7e-09	NA	NA	NA	NA	NA	-0.0189	0.0032	2.757e-09	--	40	0.1966	-0.0189	0.0032	2.757e-09	--?	40	0.1966
190	rs11929291	3	83916967	SRRM1P2	C	T	Known	215734	0.58856	0.0098443	0.00315485	0.00180623	452096	0.592689	0.0093153	0.00198836	2.8e-06	NA	NA	NA	NA	NA	0.0095	0.0017	1.832e-08	++	0	0.8872	0.0095	0.0017	1.832e-08	++?	0	0.8872
190	rs4128523	3	83940448	SRRM1P2	G	A	Known	215734	0.465646	-0.00919022	0.00316082	0.00364283	448639	0.475864	-0.00929406	0.00196516	2.3e-06	233949	0.5083	-0.0066	0.0037	0.07446	-0.0093	0.0017	2.83e-08	--	0	0.9777	-0.0088	0.0015	6.87e-09	---	0	0.8058
190	rs4276195	3	84270877	AC108696.1	G	A	Known	215734	0.767799	0.0102358	0.00360488	0.00451937	454003	0.764174	0.016109	0.00229933	2.5e-12	449889	0.7893	0.011	0.0027	2.4e-05	0.0144	0.0019	1.057e-13	++	47	0.1696	0.0133	0.0016	3.945e-17	+++	32	0.23
190	rs76209954	3	84880591	LINC00971	C	T	Known	215734	0.839988	-0.018948	0.00428442	9.75476e-06	451307	0.8375	-0.0133438	0.00265154	4.8e-07	NA	NA	NA	NA	NA	-0.0149	0.0023	3.932e-11	--	19.2	0.266	-0.0149	0.0023	3.932e-11	--?	19.2	0.266
190	rs9309970	3	85171302	CADM2	C	T	Known	215734	0.354811	-0.0237128	0.00320897	1.47329e-13	454584	0.359965	-0.0162734	0.00203075	1.1e-15	233996	0.3333	-0.0113	0.0038	0.002942	-0.0184	0.0017	7.935e-27	--	73.9	0.05011	-0.0172	0.0016	3.966e-28	---	70.3	0.03442
190	rs146052852	3	85523094	CADM2	C	T	Known	215734	0.0274866	-0.0477405	0.012154	8.56615e-05	449021	0.035195	-0.0239112	0.00532686	7.2e-06	NA	NA	NA	NA	NA	-0.0278	0.0049	1.285e-08	--	69	0.07254	-0.0278	0.0049	1.285e-08	--?	69	0.07254
190	rs1375561	3	85658230	CADM2	C	T	Known	215734	0.33768	-0.00701669	0.00331359	0.0342131	443537	0.34423	-0.0172158	0.00207639	1.1e-16	322092	0.3167	-0.0179	0.0031	9.927e-09	-0.0143	0.0018	3.634e-16	--	85.3	0.009102	-0.0152	0.0015	2.837e-23	---	74.4	0.02024
190	rs2122042	3	85866335	CADM2-AS2	G	T	Known	215734	0.787927	-0.0165112	0.00377685	1.23295e-05	454334	0.792456	-0.0219084	0.00240336	7.8e-20	321989	0.7917	-0.0276	0.0038	3.088e-13	-0.0204	0.002	1.041e-23	--	31.2	0.228	-0.022	0.0018	1.233e-34	---	53.3	0.1174
190	rs13076098	3	86221139	snoZ40	T	A	Known	215734	0.9481	-0.0144178	0.00762617	0.0586822	453298	0.944331	-0.0193055	0.0042543	5.7e-06	216186	0.975	-0.0236	0.0091	0.009503	-0.0181	0.0037	1.04e-06	--	0	0.5757	-0.0189	0.0034	3.757e-08	---	0	0.733
190	rs2137492	3	86266408	RNU6-1129P	G	A	Known	215734	0.621364	-0.00628677	0.00317878	0.0479589	451494	0.629778	-0.0139737	0.00202355	5e-12	233994	0.6333	-0.0076	0.0038	0.0455	-0.0118	0.0017	5.681e-12	--	76	0.04136	-0.0111	0.0016	1.228e-12	---	61.2	0.07588
191	rs4858976	3	88064825	HTR1F	C	T	Known	215734	0.48896	-0.00813134	0.00330042	0.0137499	448824	0.502446	-0.0100367	0.00196081	3.1e-07	NA	NA	NA	NA	NA	-0.0095	0.0017	1.523e-08	--	0	0.6197	-0.0095	0.0017	1.523e-08	--?	0	0.6197
191	rs1006896	3	88104411	CGGBP1	C	A	Known	215734	0.101412	-0.0299175	0.00517536	7.43652e-09	456426	0.114866	-0.0242733	0.00304975	1.7e-15	233444	0.1583	-0.0202	0.0061	0.0009281	-0.0257	0.0026	1.22e-22	--	0	0.3474	-0.0249	0.0024	6.819e-25	---	0	0.4549
191	rs12714708	3	88390338	ABCF2P1	C	T	Known	215734	0.544667	0.0053448	0.00307591	0.0822762	455999	0.558769	0.0100559	0.00196025	2.9e-07	318092	0.575	0.0113	0.0031	0.0002923	0.0087	0.0017	1.441e-07	++	40.1	0.1965	0.0093	0.0015	2.065e-10	+++	9.8	0.3299
191	rs9823212	3	88768276	NDUFA5P5	G	A	Known	215734	0.0235332	0.0513295	0.0155483	0.000962375	455848	0.024667	0.0359391	0.00627905	1e-08	NA	NA	NA	NA	NA	0.0381	0.0058	6.013e-11	++	0	0.3587	0.0381	0.0058	6.013e-11	++?	0	0.3587
191	rs4974357	3	90127762	U3	C	T	Known	215734	0.43986	-0.011524	0.00327986	0.000442128	451693	0.433594	-0.0162065	0.00197063	2e-16	NA	NA	NA	NA	NA	-0.015	0.0017	8.073e-19	--	33.2	0.221	-0.015	0.0017	8.073e-19	--?	33.2	0.221
192	rs113601920	3	93745094	ARL13B	T	A	Known	215734	0.953132	0.0266278	0.0094982	0.00505582	450016	0.944279	0.0218135	0.00427297	3.3e-07	NA	NA	NA	NA	NA	0.0226	0.0039	6.408e-09	++	0	0.6439	0.0226	0.0039	6.408e-09	++?	0	0.6439
192	rs1454687	3	94038085	ARMC10P1	G	C	Known	215734	0.516477	-0.014928	0.00305507	1.02749e-06	456150	0.515638	-0.0226441	0.00194705	2.9e-31	234012	0.55	-0.0119	0.0037	0.001299	-0.0204	0.0016	1.716e-35	--	78	0.03318	-0.019	0.0015	8.736e-37	---	77.7	0.01132
192	rs151076714	3	94046248	ARMC10P1	C	T	Known	215734	0.938877	-0.0310447	0.00657125	2.30888e-06	451978	0.936551	-0.0173596	0.00401673	1.5e-05	NA	NA	NA	NA	NA	-0.0211	0.0034	7.679e-10	--	68.3	0.07558	-0.0211	0.0034	7.679e-10	--?	68.3	0.07558
193	rs12054046	3	102181131	ZPLD1	G	A	Novel	215734	0.155019	-0.0137577	0.00420667	0.00107379	456426	0.155279	-0.0110105	0.00268883	4.2e-05	449889	0.1576	-0.012	0.0031	0.0001	-0.0118	0.0023	1.872e-07	--	0	0.5821	-0.0119	0.0018	8.483e-11	---	0	0.8584
193	rs17774042	3	102355402	RP11-280H21.1	G	A	Novel	215734	0.812065	0.00756022	0.00412489	0.0668279	456426	0.809137	0.0121785	0.00247685	8.8e-07	233940	0.8333	0.0094	0.0052	0.07065	0.011	0.0021	2.484e-07	++	0	0.3371	0.0107	0.002	4.777e-08	+++	0	0.6072
194	rs17189908	3	104344029	RP11-281P11.1	C	T	Known	215734	0.216703	-0.0166625	0.00380724	1.20585e-05	452853	0.230204	-0.00740658	0.00232048	0.0014	233887	0.1917	-0.0099	0.0044	0.02445	-0.0099	0.002	5.638e-07	--	76.8	0.0379	-0.0099	0.0018	4.114e-08	---	53.6	0.1159
194	rs1436344	3	104606144	RP11-281P11.1	G	C	Known	215734	0.41126	-0.00865791	0.00308944	0.00507212	455875	0.417123	-0.0145086	0.00197576	2.1e-13	233980	0.4667	-0.0126	0.0038	0.0009138	-0.0128	0.0017	1.401e-14	--	60.7	0.1106	-0.0128	0.0015	5.293e-17	---	21.5	0.2797
194	rs62259044	3	104640080	RP11-281P11.1	G	A	Known	215734	0.461816	0.00792488	0.00307739	0.0100184	455805	0.467424	0.0054847	0.00195094	0.0049	449889	0.4622	0.01	0.0024	1.7e-05	0.0062	0.0016	0.0001746	++	0	0.503	0.0074	0.0014	4.967e-08	+++	7.7	0.3385
194	rs16850772	3	104736837	ALCAM	G	T	Known	215734	0.678493	-0.010781	0.00333172	0.00121276	451140	0.689277	-0.0114382	0.00211575	6.4e-08	232761	0.6583	-0.0056	0.0042	0.1824	-0.0112	0.0018	3.007e-10	--	0	0.8677	-0.0104	0.0016	2.651e-10	---	0	0.4584
195	rs9810356	3	107368077	BBX	T	A	Known	215734	0.829319	-0.00921759	0.00407591	0.0237295	455445	0.823604	-0.0152608	0.00255486	2.3e-09	233958	0.8083	-0.008	0.0049	0.1025	-0.0136	0.0022	3.795e-10	--	36.6	0.209	-0.0126	0.002	1.682e-10	---	24.6	0.2653
195	rs709523	3	107609990	LINC00636	C	T	Known	215734	0.382548	0.00860892	0.00323706	0.00782601	453873	0.376212	0.0104846	0.00201318	1.9e-07	234018	0.3667	0.0071	0.0038	0.0617	0.01	0.0017	5.644e-09	++	0	0.6227	0.0095	0.0016	1.198e-09	+++	0	0.6999
195	rs7640424	3	107820063	CD47	C	T	Known	215734	0.698809	0.00651579	0.0034118	0.0561613	452430	0.688567	0.0128234	0.00211179	1.3e-09	321112	0.6667	0.0151	0.0033	5.392e-06	0.0111	0.0018	6.9e-10	++	59.5	0.116	0.012	0.0016	2.844e-14	+++	44.7	0.1638
195	rs10514751	3	107893149	IFT57	C	T	Known	215734	0.106081	0.0178638	0.00494827	0.000306072	451894	0.099931	0.0174504	0.00326078	8.7e-08	233978	0.1083	0.0175	0.0063	0.005473	0.0176	0.0027	1.082e-10	++	0	0.9444	0.0176	0.0025	2.105e-12	+++	0	0.9975
195	rs4273371	3	108119071	MYH15	C	T	Known	215734	0.492517	0.00307822	0.00304839	0.312597	456426	0.487097	0.011298	0.00194793	6.6e-09	321776	0.5167	0.0117	0.0031	0.0001281	0.0089	0.0016	5.6e-08	++	80.6	0.02308	0.0095	0.0015	5.172e-11	+++	65.5	0.05521
196	rs17681451	3	114399296	ZBTB20	G	A	Known	215734	0.915556	0.0163548	0.00547934	0.00283752	456296	0.919348	0.0197547	0.00357889	3.4e-08	233999	0.9333	0.0192	0.0068	0.00475	0.0187	0.003	4.012e-10	++	0	0.6034	0.0188	0.0027	6.83e-12	+++	0	0.8721
196	rs16823404	3	114652462	ZBTB20	G	A	Known	215734	0.907464	0.012773	0.00575741	0.0265183	456426	0.915187	0.0149383	0.00349106	1.9e-05	222124	0.9417	0.0273	0.0077	0.0003919	0.0144	0.003	1.515e-06	++	0	0.7478	0.016	0.0028	8.137e-09	+++	21.9	0.278
197	rs2972504	3	115483341	LSAMP	G	A	Known	215734	0.130848	0.0190657	0.00456507	2.9612e-05	455401	0.127408	0.0108945	0.00292116	0.00019	233801	0.15	0.0166	0.0057	0.003588	0.0133	0.0025	6.95e-08	++	56	0.1316	0.0138	0.0023	1.027e-09	+++	21.9	0.2779
198	rs6808814	3	116852469	LSAMP	C	T	Known	215734	0.260217	-0.0065536	0.00349881	0.0610557	455243	0.252176	-0.0116347	0.00224127	2.1e-07	233569	0.3167	-0.011	0.0043	0.01052	-0.0102	0.0019	7.386e-08	--	33.1	0.2214	-0.0103	0.0017	2.587e-09	---	0	0.4659
198	rs9856438	3	116972822	LSAMP	G	A	Known	215734	0.973152	0.0185787	0.0105419	0.0780064	455328	0.96726	0.02577	0.00546591	2.4e-06	211309	0.9583	0.0336	0.0121	0.005489	0.0242	0.0049	5.831e-07	++	0	0.5448	0.0255	0.0045	1.417e-08	+++	0	0.6435
198	rs9855260	3	116993247	LSAMP	C	T	Known	215734	0.294858	-0.00995806	0.00340556	0.00345496	452886	0.29926	-0.0115603	0.00213235	5.9e-08	233761	0.3	-0.0125	0.0041	0.002298	-0.0111	0.0018	7.908e-10	--	0	0.6901	-0.0113	0.0017	7.167e-12	---	0	0.8801
199	rs768917	3	117805617	RP11-384F7.1	C	T	Novel	215734	0.317478	0.00979901	0.00337049	0.0036457	449060	0.317108	0.0115779	0.00211075	4.1e-08	NA	NA	NA	NA	NA	0.0111	0.0018	5.944e-10	++	0	0.6547	0.0111	0.0018	5.944e-10	++?	0	0.6547
199	rs7620960	3	118023775	RP11-384F7.1	C	T	Novel	215734	0.494736	-0.0138747	0.00335995	3.63649e-05	453370	0.486169	-0.0109993	0.00195416	1.8e-08	NA	NA	NA	NA	NA	-0.0117	0.0017	3.875e-12	--	0	0.4594	-0.0117	0.0017	3.875e-12	--?	0	0.4594
200	rs4624596	3	119571541	GSK3B	C	T	Known	215734	0.186132	-0.00948367	0.0039719	0.0169545	455993	0.17025	-0.0143919	0.00259086	2.8e-08	232924	0.0583	-0.0103	0.0048	0.03189	-0.0129	0.0022	2.568e-09	--	6.7	0.3007	-0.0125	0.002	2.753e-10	---	0	0.5169
201	rs11708067	3	123065778	ADCY5	G	A	Known	215734	0.225982	0.0158238	0.00363196	1.31962e-05	456426	0.243397	0.00483042	0.00226875	0.033	449889	0.171	0.016	0.0027	8.9e-09	0.0079	0.0019	3.889e-05	++	84.8	0.01025	0.0106	0.0016	1.126e-11	+++	84	0.001897
201	rs2124499	3	123093541	ADCY5	G	C	Known	215734	0.632862	0.011945	0.00321022	0.000198499	453641	0.630863	0.0115327	0.0020229	1.2e-08	317430	0.6083	0.0144	0.0032	8.348e-06	0.0116	0.0017	9.963e-12	++	0	0.9135	0.0123	0.0015	4.483e-16	+++	0	0.746
201	rs114266505	3	123199943	PTPLB	G	A	Known	215734	0.0242367	0.0505933	0.0107964	2.78398e-06	451100	0.026725	0.0246871	0.00607826	4.9e-05	NA	NA	NA	NA	NA	0.0309	0.0053	5.279e-09	++	77.1	0.03653	0.0309	0.0053	5.279e-09	++?	77.1	0.03653
201	rs10668	3	123211064	PTPLB	G	T	Known	215734	0.490555	0.00143976	0.00337819	0.669968	444279	0.478829	0.0137792	0.00197343	2.9e-12	231169	0.4917	0.0105	0.0042	0.01242	0.0106	0.0017	4.265e-10	++	89.9	0.001611	0.0106	0.0016	1.746e-11	+++	79.9	0.006914
202	rs2270778	3	124692689	HEG1	C	T	Known	215734	0.405432	0.00175399	0.00354506	0.620762	455994	0.409853	0.00900715	0.00198008	5.4e-06	321843	0.3833	0.0123	0.0031	7.546e-05	0.0073	0.0017	2.524e-05	++	68.7	0.07406	0.0085	0.0015	2.004e-08	+++	61.5	0.07468
202	rs9848399	3	125205106	SNX4	G	A	Known	215734	0.122951	-0.00378343	0.00470867	0.421684	456287	0.123398	-0.0166603	0.00296216	1.9e-08	233972	0.1583	-0.0163	0.0056	0.003606	-0.013	0.0025	2.119e-07	--	81.3	0.02063	-0.0136	0.0023	3.123e-09	---	64.6	0.05943
203	rs62266876	3	128976451	COPG1	G	C	Novel	215734	0.0969421	0.0204815	0.0051929	8.00886e-05	456426	0.090628	0.0110339	0.00339667	0.0012	449889	0.09945	0.01	0.0038	0.0075	0.0139	0.0028	1.074e-06	++	56.9	0.1279	0.0125	0.0023	4.205e-08	+++	32.9	0.2252
204	rs1393558	3	131433032	CPNE4	G	C	Known	215734	0.181477	0.013202	0.0040609	0.00114997	453236	0.184841	0.0142187	0.00251836	1.6e-08	233943	0.175	0.0077	0.0048	0.1087	0.0139	0.0021	7.434e-11	++	0	0.8315	0.0129	0.002	4.098e-11	+++	0	0.4835
204	rs77430764	3	131593333	CPNE4	G	T	Known	215734	0.0513649	-0.0464349	0.00741417	3.77655e-10	450698	0.051862	-0.0239698	0.00441962	5.8e-08	NA	NA	NA	NA	NA	-0.0299	0.0038	3.677e-15	--	85.2	0.00925	-0.0299	0.0038	3.677e-15	--?	85.2	0.00925
204	rs9289408	3	131606610	CPNE4	C	T	Known	215734	0.513307	0.00908649	0.00307137	0.00309189	453569	0.525817	0.0107635	0.00195613	3.7e-08	233726	0.575	0.0112	0.0037	0.00247	0.0103	0.0016	4.654e-10	++	0	0.6451	0.0104	0.0015	4.42e-12	+++	0	0.8765
204	rs1358704	3	131628217	CPNE4	C	T	Known	215734	0.654139	0.0150287	0.00328168	4.65931e-06	451207	0.647866	0.0175609	0.0020508	1.1e-17	232714	0.6583	0.0114	0.0038	0.0027	0.0168	0.0017	3.372e-22	++	0	0.5129	0.0159	0.0016	8.451e-24	+++	6	0.3449
204	rs77465739	3	131755275	CPNE4	G	A	Known	215734	0.0482356	-0.00856447	0.0072623	0.238276	455924	0.049586	-0.0274446	0.00448087	9.1e-10	NA	NA	NA	NA	NA	-0.0222	0.0038	5.485e-09	--	79.6	0.02693	-0.0222	0.0038	5.485e-09	--?	79.6	0.02693
204	rs1320903	3	131758077	CPNE4	G	A	Known	215734	0.684623	-0.0235848	0.00331207	1.07241e-12	455382	0.680808	-0.0229336	0.00209067	5.4e-28	233975	0.7167	-0.017	0.004	2.138e-05	-0.0231	0.0018	4.455e-39	--	0	0.868	-0.0221	0.0016	1.356e-42	---	0	0.3706
204	rs3851998	3	131876605	CPNE4	G	C	Known	215734	0.745679	-0.0063546	0.00369813	0.0857372	449484	0.745089	-0.0124378	0.00225097	3.3e-08	NA	NA	NA	NA	NA	-0.0108	0.0019	1.984e-08	--	49.4	0.16	-0.0108	0.0019	1.984e-08	--?	49.4	0.16
205	rs645040	3	135926622	RP11-463H24.1	G	T	Known	215734	0.222855	-0.0104433	0.00365739	0.00429834	456426	0.22631	-0.0178762	0.00232561	1.5e-14	449889	0.2286	-0.017	0.0026	5.5e-11	-0.0157	0.002	1.07e-15	--	66	0.08635	-0.0162	0.0016	4.687e-25	---	35.3	0.2131
205	rs9844666	3	135974216	PCCB	G	A	Known	215734	0.76338	-0.00986936	0.00357874	0.00581955	456426	0.760024	-0.0160927	0.00228102	1.7e-12	449889	0.8082	-0.014	0.0026	2.6e-08	-0.0143	0.0019	1.073e-13	--	53.5	0.1425	-0.0142	0.0015	4.439e-20	---	7.4	0.3398
206	rs3755752	3	137728784	CLDN18	G	T	Novel	215734	0.537275	-0.0113578	0.00322855	0.000434937	440388	0.553198	-0.00712286	0.00199532	0.00036	232121	0.5	-0.0105	0.004	0.008665	-0.0083	0.0017	1.028e-06	--	19.7	0.2645	-0.0086	0.0016	3.327e-08	---	0	0.4717
206	rs1199334	3	138091140	MRAS	G	A	Novel	215734	0.812024	-0.0072756	0.00392262	0.0636277	456086	0.816042	-0.0138765	0.00250966	3.2e-08	321964	0.8	-0.0161	0.0038	2.839e-05	-0.012	0.0021	1.539e-08	--	50.2	0.1563	-0.0129	0.0018	2.498e-12	---	31.4	0.2327
206	rs3732837	3	138121920	MRAS	T	A	Novel	215734	0.155137	-0.0115613	0.00420416	0.00595999	456369	0.156465	-0.0140327	0.00268024	1.6e-07	321958	0.1583	-0.0141	0.0043	0.0009387	-0.0133	0.0023	3.791e-09	--	0	0.6201	-0.0135	0.002	1.562e-11	---	0	0.873
207	rs144711968	3	141017864	RP11-438D8.2	G	T	Known	215734	0.873265	-0.0157639	0.00474534	0.00089386	442819	0.883186	-0.0144235	0.00307516	2.7e-06	NA	NA	NA	NA	NA	-0.0148	0.0026	9.318e-09	--	0	0.8126	-0.0148	0.0026	9.318e-09	--?	0	0.8126
207	rs11917587	3	141207575	RASA2	G	A	Known	215734	0.568349	-0.0177138	0.00321047	3.43853e-08	454248	0.571246	-0.0105466	0.00197149	8.8e-08	321650	0.5167	-0.0136	0.0032	2.341e-05	-0.0125	0.0017	9.628e-14	--	72.4	0.05712	-0.0127	0.0015	1.052e-17	---	46.1	0.1564
207	rs16851483	3	141275436	RASA2	G	T	Known	215734	0.93414	-0.0438693	0.00621978	1.74858e-12	456225	0.934127	-0.0338582	0.00392754	6.7e-18	233929	0.9083	-0.0483	0.0077	3.548e-10	-0.0367	0.0033	2.074e-28	--	46	0.1735	-0.0385	0.003	1.35e-36	---	46.8	0.1525
207	rs3817176	3	141712780	TFDP2	C	T	Known	215734	0.849517	0.0106287	0.00447633	0.0175764	456234	0.849594	0.0135449	0.00272212	6.5e-07	233943	0.8417	0.0073	0.0051	0.1523	0.0128	0.0023	4.13e-08	++	0	0.5778	0.0118	0.0021	2.342e-08	+++	0	0.5332
208	rs11925953	3	142796422	U2SURP	C	T	Novel	215734	0.615035	0.0105532	0.00316013	0.000839357	452762	0.615798	0.00840083	0.00200907	2.9e-05	233781	0.6917	0.0065	0.0038	0.08717	0.009	0.0017	1.036e-07	++	0	0.5654	0.0086	0.0015	2.766e-08	+++	0	0.7057
208	rs61591068	3	143167372	SLC9A9	C	A	Novel	215734	0.434693	0.0126312	0.00317025	6.76797e-05	444272	0.41996	0.00796886	0.00200036	6.8e-05	NA	NA	NA	NA	NA	0.0093	0.0017	3.902e-08	++	35.4	0.2136	0.0093	0.0017	3.902e-08	++?	35.4	0.2136
209	rs1027696	3	147214792		C	T	Novel	215734	0.85849	-0.0107516	0.00446028	0.0159301	454611	0.860529	-0.0131785	0.00281718	2.9e-06	233892	0.8667	-0.0131	0.0054	0.01527	-0.0125	0.0024	1.586e-07	--	0	0.6455	-0.0126	0.0022	7.674e-09	---	0	0.8947
210	rs9868669	3	148704081	UBQLN4P1	G	A	Novel	215734	0.642676	-0.00627931	0.00340548	0.0651998	449293	0.646022	-0.0112389	0.00205036	4.2e-08	NA	NA	NA	NA	NA	-0.0099	0.0018	1.632e-08	--	35.8	0.2122	-0.0099	0.0018	1.632e-08	--?	35.8	0.2122
211	rs1568490	3	153673515	RP11-23D24.2	C	T	Known	215734	0.664702	0.0086795	0.00325139	0.00759695	451541	0.671186	0.0101498	0.00208235	1.1e-06	233984	0.6833	0.0064	0.004	0.1096	0.0097	0.0018	2.952e-08	++	0	0.7033	0.0092	0.0016	1.064e-08	+++	0	0.6964
211	rs12493885	3	153839866	ARHGEF26	G	C	Known	215734	0.131708	-0.00941971	0.00448913	0.0358753	456426	0.145577	-0.0136638	0.00276185	7.5e-07	449889	0.1248	-0.0094	0.0034	0.0062	-0.0125	0.0024	1.077e-07	--	0	0.4207	-0.0115	0.0019	2.808e-09	---	0	0.5461
211	rs9438	3	154018887	DHX36	G	C	Known	215734	0.59233	-0.00680798	0.00309994	0.0280803	456426	0.606333	-0.0153611	0.00199619	1.4e-14	449889	0.5936	-0.012	0.0022	6.4e-08	-0.0129	0.0017	1.876e-14	--	81.4	0.02035	-0.0125	0.0013	5.582e-21	---	63.5	0.06468
211	rs6440946	3	154292075	RP11-656A15.1	G	T	Known	215734	0.89528	0.00923563	0.00498155	0.0637437	455831	0.893762	0.0158902	0.00315808	4.9e-07	233991	0.875	0.018	0.0061	0.003169	0.014	0.0027	1.586e-07	++	21.4	0.2592	0.0146	0.0024	2.159e-09	+++	0	0.4411
212	rs7615297	3	156299313	SSR3	G	C	Known	215734	0.145461	-0.0163853	0.00437155	0.000178125	456316	0.150718	-0.0146311	0.00272401	7.8e-08	231232	0.125	-0.0149	0.0052	0.004165	-0.0151	0.0023	6.119e-11	--	0	0.7334	-0.0151	0.0021	9.279e-13	---	0	0.9429
212	rs13081038	3	156950732	RP11-550I24.2	G	A	Known	215734	0.351881	0.00714107	0.0033639	0.0337661	456155	0.334945	0.0113547	0.00206456	3.8e-08	234005	0.325	0.0137	0.004	0.0006148	0.0102	0.0018	6.718e-09	++	12.3	0.2857	0.0108	0.0016	2.291e-11	+++	0	0.4105
213	rs827156	3	157906957	RSRC1	G	A	Known	215734	0.577766	-0.00688208	0.00308717	0.025797	456180	0.56765	-0.0129333	0.00196237	4.4e-11	234018	0.575	-0.0112	0.0037	0.00247	-0.0112	0.0017	1.4e-11	--	63.5	0.09809	-0.0112	0.0015	1.312e-13	---	26.9	0.2546
214	rs485499	3	159745863	IL12A-AS1	C	T	Novel	215734	0.409299	0.0188797	0.00308624	9.51322e-10	456426	0.418833	0.00531831	0.00197097	0.007	449889	0.3489	0.0095	0.0022	1.6e-05	0.0092	0.0017	2.596e-08	++	92.7	0.0002128	0.0093	0.0013	1.86e-12	+++	85.4	0.001047
215	rs9849475	3	161448621	RP11-774I5.1	G	A	Novel	215734	0.926173	-0.0160832	0.00587803	0.00621609	456233	0.928097	-0.0164851	0.00376204	1.2e-05	222160	0.875	-0.0221	0.0077	0.004103	-0.0164	0.0032	2.395e-07	--	0	0.9541	-0.0172	0.0029	4.377e-09	---	0	0.7877
215	rs192812	3	161491831	RP11-774I5.1	C	T	Novel	215734	0.557933	-0.00798572	0.00314699	0.0111623	451149	0.561922	-0.0105613	0.00196938	8.2e-08	234015	0.55	-0.0074	0.0038	0.05149	-0.0098	0.0017	3.813e-09	--	0	0.4878	-0.0094	0.0015	6.502e-10	---	0	0.6617
216	rs936519	3	164275061	RP11-71H9.2	C	T	Novel	215734	0.405319	0.0119295	0.00320115	0.000194049	446882	0.41163	0.00825068	0.00200026	3.7e-05	233951	0.3833	0.0093	0.0038	0.01439	0.0093	0.0017	4.429e-08	++	0	0.3298	0.0093	0.0015	2.033e-09	+++	0	0.6219
217	rs72622529	3	168184566	EGFEM1P	C	A	Novel	215734	0.932262	-0.0246264	0.00622278	7.57515e-05	456113	0.932948	-0.0168938	0.00389255	1.4e-05	NA	NA	NA	NA	NA	-0.0191	0.0033	7.551e-09	--	9.9	0.2921	-0.0191	0.0033	7.551e-09	--?	9.9	0.2921
217	rs1449349	3	168237614	EGFEM1P	C	T	Novel	215734	0.483259	-0.00571356	0.00310949	0.066142	451203	0.484719	-0.0103987	0.00195781	1.1e-07	NA	NA	NA	NA	NA	-0.0091	0.0017	4.407e-08	--	38.5	0.2023	-0.0091	0.0017	4.407e-08	--?	38.5	0.2023
218	rs9836739	3	170520811	CLDN11	C	T	Known	215734	0.809617	-0.0101625	0.00397663	0.0106019	450632	0.818081	-0.0122985	0.00253757	1.3e-06	233931	0.8083	-0.0071	0.0048	0.1391	-0.0117	0.0021	4.753e-08	--	0	0.6507	-0.0109	0.002	2.276e-08	---	0	0.6173
218	rs8192675	3	170724883	SLC2A2	C	T	Known	215734	0.302279	0.0151234	0.00339086	8.19479e-06	456426	0.28791	0.0171307	0.00214764	1.5e-15	322032	0.2667	0.0124	0.0034	0.0002183	0.0166	0.0018	7.169e-20	++	0	0.617	0.0156	0.0016	1.552e-22	+++	0	0.4933
218	rs12631813	3	171126134	TNIK	G	C	Known	215734	0.48598	-0.013621	0.00326607	3.03992e-05	449451	0.504143	-0.0106074	0.00196202	6.4e-08	NA	NA	NA	NA	NA	-0.0114	0.0017	1.185e-11	--	0	0.429	-0.0114	0.0017	1.185e-11	--?	0	0.429
219	rs39654	3	173095123	NLGN1	G	A	Known	215734	0.551065	0.00763141	0.00320377	0.0172183	452480	0.543345	0.0143963	0.00196243	2.2e-13	233132	0.55	0.0156	0.0038	4.039e-05	0.0126	0.0017	6.388e-14	++	69.2	0.07177	0.013	0.0015	1.619e-17	+++	47.1	0.151
219	rs247968	3	173176376	NLGN1	C	T	Known	215734	0.328452	0.0152773	0.00329174	3.4659e-06	453676	0.32177	0.00786608	0.00209056	0.00017	233999	0.3083	0.007	0.004	0.08012	0.01	0.0018	1.475e-08	++	72.3	0.05736	0.0095	0.0016	3.89e-09	+++	51	0.1299
219	rs1388475	3	173655220	NLGN1	G	T	Known	215734	0.280279	-0.0151448	0.00343575	1.04327e-05	454563	0.279701	-0.0111494	0.00217131	2.8e-07	222164	0.3167	-0.0091	0.0042	0.03026	-0.0123	0.0018	2.148e-11	--	0	0.3256	-0.0118	0.0017	2.506e-12	---	0	0.4842
219	rs558730079	3	173664849	NLGN1	AT	A	Known	215734	0.458404	0.026151	0.00458551	1.17736e-08	NA	NA	NA	NA	NA	NA	NA	NA	NA	NA	0.0262	0.0046	1.177e-08	+?	0	1	0.0262	0.0046	1.177e-08	+??	0	1
220	rs1454148	3	176341188	RP11-71G7.1	C	T	Known	215734	0.72679	-0.00774843	0.0035195	0.0276954	455082	0.733934	-0.010099	0.00220562	4.7e-06	233892	0.7583	-0.012	0.0042	0.004275	-0.0094	0.0019	4.443e-07	--	0	0.5714	-0.0099	0.0017	7.722e-09	---	0	0.7293
220	rs12490455	3	176910577	TBL1XR1	C	T	Known	215734	0.431582	0.0129924	0.0030744	2.37879e-05	455088	0.428848	0.00877487	0.00196881	8.3e-06	233591	0.3167	0.0066	0.0037	0.07446	0.01	0.0017	1.616e-09	++	25.1	0.248	0.0094	0.0015	4.537e-10	+++	1.9	0.3609
221	rs79019167	3	178109412	KCNMB2	C	T	Novel	215734	0.0379214	0.0365789	0.00830422	1.05856e-05	456137	0.039949	0.023309	0.004966	2.7e-06	NA	NA	NA	NA	NA	0.0268	0.0043	3.193e-10	++	46.8	0.1702	0.0268	0.0043	3.193e-10	++?	46.8	0.1702
221	rs61796872	3	178435152	RP11-385J1.2	G	A	Novel	215734	0.928865	-0.0268673	0.00632817	2.1794e-05	453066	0.92968	-0.0178459	0.00382301	3e-06	NA	NA	NA	NA	NA	-0.0203	0.0033	5.982e-10	--	32.8	0.2224	-0.0203	0.0033	5.982e-10	--?	32.8	0.2224
222	rs13069244	3	180441172	CCDC39	G	A	Known	215734	0.928379	-0.0147904	0.00609726	0.0152771	455371	0.926431	-0.0165489	0.00373261	9.3e-06	321865	0.9417	-0.0239	0.006	7.615e-05	-0.0161	0.0032	4.469e-07	--	0	0.8057	-0.0178	0.0028	2.516e-10	---	0	0.4992
222	rs10049181	3	180736253	SOX2-OT	C	T	Known	215734	0.221197	0.0180439	0.00372826	1.29992e-06	456267	0.208405	0.0123818	0.00239543	2.4e-07	322062	0.1833	0.011	0.0038	0.004153	0.014	0.002	3.288e-12	++	38.7	0.2014	0.0134	0.0018	5.944e-14	+++	6.1	0.3446
222	rs9841616	3	181167585	SOX2-OT	T	A	Known	215734	0.822912	-0.0129071	0.00397714	0.00117321	452987	0.831397	-0.0134203	0.00260807	2.7e-07	234017	0.85	-0.0124	0.0051	0.01504	-0.0133	0.0022	1.182e-09	--	0	0.9141	-0.0131	0.002	5.803e-11	---	0	0.9822
222	rs6443750	3	181329682	SOX2-OT	C	T	Known	215734	0.813774	0.0198709	0.00391207	3.78675e-07	456426	0.807159	0.0151849	0.00246775	7.6e-10	307322	0.7583	0.0142	0.0043	0.001033	0.0165	0.0021	2.485e-15	++	2.6	0.311	0.0161	0.0019	1.11e-17	+++	0	0.5321
223	rs16833232	3	182262873	RP11-139K4.2	C	T	Novel	215734	0.69557	0.0172635	0.00335511	2.66886e-07	452478	0.697155	0.0111065	0.00212637	1.8e-07	233939	0.75	0.0108	0.004	0.006934	0.0129	0.0018	7.709e-13	++	58.4	0.1211	0.0125	0.0016	2.115e-14	+++	23.8	0.2691
224	rs10513794	3	183363538	KLHL24	G	A	Known	215734	0.840889	0.0116756	0.00422747	0.00574753	456276	0.838076	0.0132148	0.00264329	5.8e-07	233621	0.9	0.01	0.0052	0.05447	0.0128	0.0022	1.176e-08	++	0	0.7575	0.0123	0.0021	1.99e-09	+++	0	0.845
224	rs7620457	3	183747266	EEF1A1P8	G	A	Known	215734	0.200602	0.0170603	0.00395999	1.64609e-05	449027	0.204406	0.0107772	0.00243714	9.8e-06	307052	0.175	0.0175	0.0039	8.821e-06	0.0125	0.0021	1.701e-09	++	45.2	0.1766	0.0136	0.0018	1.12e-13	+++	35.6	0.2117
224	rs1001817	3	183995341	EIF2B5	C	T	Known	215734	0.494134	0.0198458	0.00303899	6.56003e-11	456426	0.506699	0.0115003	0.00195016	3.7e-09	449889	0.4702	0.016	0.0022	1.6e-13	0.0139	0.0016	2.066e-17	++	81.3	0.02082	0.0147	0.0013	6.864e-29	+++	66.1	0.05213
224	rs2293605	3	184044433	EIF4G1	C	T	Known	215734	0.879734	0.0218209	0.00501378	1.34786e-05	456426	0.87924	0.0168696	0.00299317	1.7e-08	210352	0.8917	0.0165	0.0061	0.006832	0.0182	0.0026	1.547e-12	++	0	0.3965	0.0179	0.0024	3.857e-14	+++	0	0.6761
225	rs6762208	3	185331165	SENP2	C	A	Known	215734	0.656858	0.0158404	0.00320664	7.81747e-07	456426	0.656965	0.0101925	0.00205094	6.7e-07	449889	0.6578	0.0085	0.0023	0.00023	0.0118	0.0017	7.476e-12	++	54.6	0.1379	0.0106	0.0014	1.414e-14	+++	43.6	0.17
225	rs6769511	3	185530290	IGF2BP2	C	T	Known	215734	0.318613	-0.0150692	0.00326896	4.03115e-06	456426	0.314796	-0.00339009	0.00209739	0.11	449889	0.3042	-0.013	0.0024	1.5e-07	-0.0068	0.0018	0.0001182	--	88.9	0.002638	-0.009	0.0014	2.779e-10	---	85.1	0.001244
225	rs142611765	3	185543966	IGF2BP2	G	A	Known	215734	0.957186	0.0443422	0.00853506	2.04386e-07	448910	0.963168	0.0245854	0.00521491	2.4e-06	NA	NA	NA	NA	NA	0.03	0.0045	1.677e-11	++	74.4	0.04824	0.03	0.0045	1.677e-11	++?	74.4	0.04824
225	rs77446173	3	185713156	RN7SL637P	T	A	Known	215734	0.978534	0.0750284	0.0121517	6.64588e-10	443548	0.983679	0.0217213	0.00779739	0.0053	NA	NA	NA	NA	NA	0.0373	0.0066	1.355e-08	++	92.7	0.0002224	0.0373	0.0066	1.355e-08	++?	92.7	0.0002224
225	rs9844015	3	185737629	ETV5	G	A	Known	215734	0.667946	-0.00866614	0.00337983	0.0103451	451457	0.655427	-0.0086267	0.00206052	2.8e-05	232185	0.65	-0.0108	0.0042	0.01013	-0.0086	0.0018	9.134e-07	--	0	0.9921	-0.009	0.0016	3.357e-08	---	0	0.8933
225	rs4461451	3	185763219	ETV5	G	A	Known	215734	0.854614	-0.0207677	0.00441908	2.60724e-06	455391	0.870055	-0.0140032	0.00289624	1.3e-06	249356	0.8448	-0.0199	0.005	6.158e-05	-0.016	0.0024	3.594e-11	--	39	0.2004	-0.0168	0.0022	1.439e-14	---	5.8	0.346
225	rs9816226	3	185834499	ETV5	T	A	Known	215734	0.819058	0.0396626	0.00420109	3.69131e-21	451827	0.816528	0.0292349	0.00252536	5.4e-31	449889	0.8121	0.035	0.0033	2.7e-25	0.032	0.0022	1.806e-49	++	77.9	0.03339	0.0329	0.0018	7.35e-74	+++	60.8	0.07798
225	rs3774052	3	185884518	DGKG	G	A	Known	215734	0.439892	0.0123063	0.00312221	8.09654e-05	439272	0.430616	0.00676327	0.00200468	0.00074	306827	0.4917	0.0077	0.0033	0.01879	0.0084	0.0017	6.747e-07	++	55.2	0.1352	0.0082	0.0015	4.11e-08	+++	11.7	0.3221
226	rs78959937	3	187908605	LPP	C	A	Novel	215734	0.018093	-0.0407437	0.0127359	0.00137849	453528	0.017454	-0.0334108	0.00745131	7.3e-06	NA	NA	NA	NA	NA	-0.0353	0.0064	4.119e-08	--	0	0.6192	-0.0353	0.0064	4.119e-08	--?	0	0.6192
227	rs500216	3	193598283	RP11-528A4.2	G	A	Known	215734	0.618891	0.0100147	0.0031374	0.00141265	455666	0.614031	0.00883677	0.00200064	1e-05	232472	0.6333	0.0122	0.004	0.002288	0.0092	0.0017	5.315e-08	++	0	0.7516	0.0096	0.0016	5.716e-10	+++	0	0.7464
228	rs11721261	3	194876993	XXYLT1	C	T	Novel	215734	0.71046	0.008295	0.00351458	0.0182666	450596	0.719677	0.0129461	0.00218104	2.9e-09	232418	0.7	0.0161	0.0043	0.000181	0.0117	0.0019	3.216e-10	++	20.9	0.2608	0.0123	0.0017	3.974e-13	+++	7.7	0.3385
228	rs7611238	3	195072918	ACAP2	G	A	Novel	215734	0.429446	-0.0101413	0.00317992	0.00142677	454605	0.427693	-0.00922544	0.00196812	2.8e-06	232481	0.4417	-0.0181	0.0037	9.987e-07	-0.0095	0.0017	1.477e-08	--	0	0.8065	-0.0109	0.0015	7.135e-13	---	56.2	0.1019
229	rs2342307	3	195942487	PCYT1A	G	A	Known	215734	0.627941	0.013622	0.00327468	3.18528e-05	440656	0.618622	0.0113197	0.00203888	2.8e-08	NA	NA	NA	NA	NA	0.012	0.0017	4.789e-12	++	0	0.5506	0.012	0.0017	4.789e-12	++?	0	0.5506
229	rs111588574	3	196070384	RNU6-910P	G	T	Known	215734	0.899015	0.0212396	0.00529154	5.97287e-05	450782	0.891079	0.0137811	0.00314609	1.2e-05	NA	NA	NA	NA	NA	0.0157	0.0027	6.011e-09	++	31.9	0.2257	0.0157	0.0027	6.011e-09	++?	31.9	0.2257
229	rs7372674	3	196149165	UBXN7	C	A	Known	215734	0.637028	-0.0114268	0.00320098	0.000357266	455794	0.642593	-0.0140561	0.00203171	4.6e-12	NA	NA	NA	NA	NA	-0.0133	0.0017	8.897e-15	--	0	0.488	-0.0133	0.0017	8.897e-15	--?	0	0.488
230	rs6782581	3	196979106	DLG1	G	C	Novel	215734	0.43159	-0.0110365	0.0031895	0.000539627	455660	0.440385	-0.00835663	0.0019635	2.1e-05	230290	0.4833	-0.0091	0.0038	0.01663	-0.0091	0.0017	5.38e-08	--	0	0.4743	-0.0091	0.0015	2.812e-09	---	0	0.7742
231	rs13115344	4	515489	PIGG	G	A	Novel	215734	0.885861	-0.0199168	0.00477848	3.0724e-05	456426	0.890623	-0.0110938	0.00312279	0.00038	449889	0.8832	-0.011	0.0035	0.0022	-0.0137	0.0026	1.489e-07	--	58.1	0.1222	-0.0128	0.0021	1.128e-09	---	28.1	0.249
231	rs17721766	4	744538	PCGF3	C	T	Novel	215734	0.961198	0.0258402	0.00807704	0.00137799	455624	0.962201	0.0241726	0.0051174	2.3e-06	NA	NA	NA	NA	NA	0.0247	0.0043	1.182e-08	++	0	0.8615	0.0247	0.0043	1.182e-08	++?	0	0.8615
232	rs2051559	4	3298800	RGS12	C	T	Novel	215734	0.133425	0.00540129	0.0046038	0.240706	453451	0.131668	0.0191834	0.00289621	3.5e-11	233694	0.175	0.0121	0.0057	0.03377	0.0153	0.0025	4.628e-10	++	84.4	0.01128	0.0148	0.0023	5.275e-11	+++	70.1	0.03539
233	rs66538112	4	10447168	ZNF518B	G	C	Known	215734	0.265111	-0.0124784	0.00344927	0.000297226	456426	0.266458	-0.00487313	0.00220515	0.027	449889	0.999985	-0.0096	0.0024	8.9e-05	-0.0071	0.0019	0.0001387	--	71	0.06321	-0.008	0.0015	4.715e-08	---	51.7	0.1261
234	rs6818414	4	16600664	LDB2	C	T	Known	215734	0.49259	0.00779826	0.00314119	0.0130435	449974	0.492505	0.0105694	0.00196651	7.7e-08	233811	0.4583	0.0067	0.0037	0.07017	0.0098	0.0017	4.281e-09	++	0	0.4546	0.0093	0.0015	1.071e-09	+++	0	0.5659
234	rs6835302	4	16861755	LDB2	C	T	Known	215734	0.457725	0.0108528	0.00324657	0.000829214	449763	0.436262	0.0086218	0.00198337	1.4e-05	233666	0.4667	0.0071	0.0038	0.0617	0.0092	0.0017	4.972e-08	++	0	0.5576	0.0089	0.0015	9.423e-09	+++	0	0.7387
234	rs1123395	4	16892029	LDB2	G	A	Known	215734	0.655723	0.0110402	0.00349028	0.00156089	445599	0.638253	0.00984916	0.00205492	1.6e-06	NA	NA	NA	NA	NA	0.0102	0.0018	9.745e-09	++	0	0.7687	0.0102	0.0018	9.745e-09	++?	0	0.7687
235	rs17526944	4	17886146	LCORL	G	A	Known	215734	0.0610433	-0.0131255	0.00637925	0.0396358	456426	0.064228	-0.0198609	0.00397606	5.9e-07	449889	0.05909	-0.017	0.0045	0.00013	-0.018	0.0034	9.96e-08	--	0	0.3702	-0.0176	0.0027	6.637e-11	---	0	0.6593
235	rs35852935	4	17991522	LCORL	C	A	Known	215734	0.0326103	0.0169358	0.0101087	0.0938612	454667	0.034441	0.0320718	0.00537815	2.5e-09	NA	NA	NA	NA	NA	0.0287	0.0047	1.435e-09	++	42.8	0.1862	0.0287	0.0047	1.435e-09	++?	42.8	0.1862
235	rs10939792	4	18483405	RP11-608B3.1	G	C	Known	215734	0.32315	0.00550844	0.00335178	0.100293	455029	0.319877	0.0157982	0.00209565	4.8e-14	179536	0.3364	0.0124	0.0047	0.008332	0.0129	0.0018	3.778e-13	++	85.2	0.00924	0.0128	0.0017	1.102e-14	+++	70.5	0.03361
236	rs1485554	4	20120863	RP11-339D20.1	G	A	Known	215734	0.874504	-0.015746	0.00463164	0.000674686	455770	0.877923	-0.0224112	0.00298212	5.7e-14	NA	NA	NA	NA	NA	-0.0205	0.0025	3.374e-16	--	31.7	0.2263	-0.0205	0.0025	3.374e-16	--?	31.7	0.2263
236	rs2322459	4	20260028	SLIT2	G	T	Known	215734	0.318518	-0.00980518	0.003314	0.00308924	453725	0.315323	-0.0135831	0.00210646	1.1e-10	NA	NA	NA	NA	NA	-0.0125	0.0018	2.078e-12	--	0	0.336	-0.0125	0.0018	2.078e-12	--?	0	0.336
236	rs11931405	4	20536298	SLIT2	C	T	Known	215734	0.33129	-0.0179879	0.00330474	5.23708e-08	453208	0.311652	-0.00726696	0.00211389	0.00059	NA	NA	NA	NA	NA	-0.0104	0.0018	5.579e-09	--	86.6	0.006279	-0.0104	0.0018	5.579e-09	--?	86.6	0.006279
236	rs6850639	4	21010996	KCNIP4	C	T	Known	215734	0.794818	-0.00331475	0.00391295	0.396926	453983	0.799902	-0.0115597	0.00244323	2.2e-06	317377	0.825	-0.0131	0.004	0.001134	-0.0092	0.0021	8.124e-06	--	68.7	0.07389	-0.0101	0.0018	4.543e-08	---	49.1	0.1404
237	rs1035091	4	25151874	SEPSECS	T	A	Known	215734	0.65727	-0.00853058	0.00334429	0.0107479	455770	0.661819	-0.0109836	0.00206278	1e-07	233877	0.6583	-0.0082	0.004	0.04036	-0.0103	0.0018	4.331e-09	--	0	0.5324	-0.01	0.0016	5.651e-10	---	0	0.7325
237	rs34811474	4	25408838	ANAPC4	G	A	Known	215734	0.783688	0.0244725	0.00370159	3.8082e-11	456426	0.768559	0.0281639	0.00231506	4.7e-34	449889	0.7743	0.024	0.0026	4.4e-20	0.0271	0.002	1.928e-43	++	0	0.3978	0.026	0.0016	8.016e-62	+++	0	0.4414
237	rs7671107	4	25449225	RP11-206P5.1	G	A	Known	215734	0.230352	0.0098019	0.0038976	0.0119082	435632	0.210359	0.0156235	0.00245202	1.9e-10	NA	NA	NA	NA	NA	0.014	0.0021	1.669e-11	++	37.4	0.2061	0.014	0.0021	1.669e-11	++?	37.4	0.2061
238	rs73245728	4	26206514	RBPJ	C	A	Novel	215734	0.0574922	-0.0264046	0.00687038	0.000121414	453089	0.0628	-0.0169945	0.00403509	2.5e-05	NA	NA	NA	NA	NA	-0.0194	0.0035	2.433e-08	--	28.3	0.2376	-0.0194	0.0035	2.433e-08	--?	28.3	0.2376
238	rs2171755	4	26503960	CCKAR	C	T	Novel	215734	0.354145	-0.00597277	0.00318008	0.0603563	455069	0.354934	-0.00934368	0.00204109	4.7e-06	449889	0.337	-0.0092	0.0025	0.00024	-0.0084	0.0017	1.133e-06	--	0	0.3724	-0.0086	0.0014	1.092e-09	---	0	0.6465
239	rs73213501	4	28514830	RP11-123O22.1	C	A	Known	215734	0.186191	0.00442664	0.00397957	0.265991	454616	0.170852	-0.0203893	0.00259759	4.2e-15	NA	NA	NA	NA	NA	-0.013	0.0022	2.446e-09	+-	96.3	1.771e-07	-0.013	0.0022	2.446e-09	+-?	96.3	1.771e-07
240	rs4270551	4	30703243	PCDH7	C	A	Known	215734	0.87834	-0.0169785	0.00495529	0.000611762	452004	0.866194	-0.0175223	0.0028787	1.2e-09	230577	0.8667	-0.0123	0.0059	0.03709	-0.0174	0.0025	2.862e-12	--	0	0.9244	-0.0166	0.0023	4.31e-13	---	0	0.7263
240	rs7656673	4	30840331	PCDH7	G	A	Known	215734	0.391471	0.00808894	0.00318751	0.0111583	455509	0.40039	0.0123457	0.0019927	5.8e-10	234008	0.3833	0.0073	0.0038	0.05473	0.0111	0.0017	4.151e-11	++	22	0.2575	0.0105	0.0015	9.765e-12	+++	6.5	0.3432
240	rs4596205	4	31012310	PCDH7	C	T	Known	215734	0.643711	-0.00665528	0.00318181	0.0364688	449417	0.652963	-0.0136978	0.00206242	3.1e-11	449889	0.668	-0.012	0.0024	2.4e-07	-0.0116	0.0017	1.934e-11	--	71	0.06327	-0.0117	0.0014	5.872e-17	---	42.3	0.1767
240	rs10010739	4	31104796	PCDH7	C	T	Known	215734	0.727029	-0.00487193	0.00341244	0.153379	456426	0.732741	-0.0118664	0.00220347	7.2e-08	304947	0.7333	-0.0105	0.0036	0.003636	-0.0098	0.0019	1.167e-07	--	66.3	0.08508	-0.01	0.0016	1.486e-09	---	33.2	0.2238
240	rs7686226	4	31156405	PCDH7	G	A	Known	215734	0.417098	0.01219	0.00310714	8.73736e-05	456110	0.413689	0.00951894	0.00198102	1.5e-06	NA	NA	NA	NA	NA	0.0103	0.0017	7.24e-10	++	0	0.4685	0.0103	0.0017	7.24e-10	++?	0	0.4685
241	rs10009392	4	34831854	snoU13	G	C	Novel	215734	0.334493	0.0102245	0.00331903	0.00206602	450997	0.327689	0.0111814	0.00209111	8.9e-08	NA	NA	NA	NA	NA	0.0109	0.0018	6.995e-10	++	0	0.8073	0.0109	0.0018	6.995e-10	++?	0	0.8073
242	rs1655069	4	35923989	RNU6-573P	G	A	Novel	215734	0.638292	-0.0191932	0.00320886	2.21329e-09	448314	0.654076	-0.00855332	0.002067	3.5e-05	233873	0.6333	-0.0083	0.004	0.03799	-0.0117	0.0017	1.845e-11	--	87.1	0.005311	-0.0111	0.0016	2.782e-12	---	76.1	0.01523
242	rs7655198	4	36250676	RP11-431M7.3	C	A	Novel	215734	0.414011	0.018362	0.00318359	8.03649e-09	452345	0.415539	0.00761298	0.00198711	0.00013	NA	NA	NA	NA	NA	0.0106	0.0017	2.9e-10	++	87.8	0.00418	0.0106	0.0017	2.9e-10	++?	87.8	0.00418
242	rs16992647	4	36813105	RP11-722M1.1	C	T	Novel	215734	0.840006	0.0173443	0.00425624	4.60112e-05	452225	0.843796	0.00948393	0.00269861	0.00044	321738	0.7833	0.0171	0.0041	2.909e-05	0.0117	0.0023	2.603e-07	++	58.9	0.1188	0.013	0.002	6.674e-11	+++	46.5	0.1542
243	rs12502727	4	38344189	RP11-83C7.1	G	A	Known	215734	0.112019	0.00680142	0.00499019	0.172896	452856	0.108455	0.014871	0.0031467	2.3e-06	233663	0.1	0.0203	0.0063	0.001272	0.0126	0.0027	2.307e-06	++	46.6	0.1714	0.0137	0.0025	2.07e-08	+++	36.4	0.2073
243	rs3209570	4	38699657	KLF3	G	A	Known	215734	0.636272	0.0146801	0.00331081	9.2504e-06	438234	0.603442	0.0142956	0.00203552	2.2e-12	233753	0.7	0.0144	0.0038	0.000151	0.0144	0.0017	9.977e-17	++	0	0.9212	0.0144	0.0016	6.929e-20	+++	0	0.9951
244	rs11731229	4	44488196	KCTD8	C	A	Known	215734	0.219068	-0.0172003	0.00370348	3.41136e-06	456378	0.21864	-0.0123644	0.00236058	1.6e-07	233793	0.1833	-0.0174	0.0051	0.0006454	-0.0138	0.002	4.737e-12	--	17.5	0.2708	-0.0142	0.0019	1.584e-14	---	0	0.4373
244	rs17573940	4	44955488	PRDX4P1	G	A	Known	215734	0.289469	0.0123876	0.00335822	0.000225365	456426	0.297777	0.0104315	0.00213426	1e-06	311620	0.2583	0.0127	0.0037	0.0005872	0.011	0.0018	1.037e-09	++	0	0.623	0.0113	0.0016	2.743e-12	+++	0	0.8132
244	rs141080507	4	45023156	RP11-362I1.1	C	T	Known	215734	0.984366	-0.0360922	0.0132597	0.00648993	452771	0.97854	-0.0327178	0.00675611	1.3e-06	NA	NA	NA	NA	NA	-0.0334	0.006	2.847e-08	--	0	0.8206	-0.0334	0.006	2.847e-08	--?	0	0.8206
244	rs13140100	4	45030609	RP11-362I1.1	G	A	Known	215734	0.267591	0.0151137	0.00344887	1.17484e-05	456426	0.273595	0.0113736	0.00218565	2e-07	221948	0.3667	0.0177	0.0043	3.85e-05	0.0124	0.0018	1.571e-11	++	0	0.3597	0.0133	0.0017	5.352e-15	+++	4.8	0.3499
244	rs16858004	4	45098080	RP11-362I1.1	C	T	Known	215734	0.864769	-0.01508	0.00454681	0.000911178	455598	0.868409	-0.0129013	0.0028914	8.1e-06	233955	0.8917	-0.0155	0.0057	0.006542	-0.0135	0.0024	2.942e-08	--	0	0.686	-0.0138	0.0022	6.935e-10	---	0	0.8761
244	rs4974508	4	45132289	RP11-362I1.1	C	T	Known	215734	0.821577	0.0142684	0.00402743	0.000395875	455114	0.827067	0.0159903	0.00258056	5.8e-10	322111	0.825	0.0178	0.004	8.793e-06	0.0155	0.0022	1.013e-12	++	0	0.7189	0.016	0.0019	4.935e-17	+++	0	0.8239
244	rs74715904	4	45178081	RP11-362I1.1	G	A	Known	215734	0.0887823	0.0304447	0.00552679	3.61783e-08	449323	0.091231	0.0246851	0.00341994	5.3e-13	NA	NA	NA	NA	NA	0.0263	0.0029	1.618e-19	++	0	0.3755	0.0263	0.0029	1.618e-19	++?	0	0.3755
244	rs10938397	4	45182527	RP11-362I1.1	G	A	Known	215734	0.431987	0.0339598	0.00307427	2.28035e-28	456426	0.434581	0.0292085	0.00197311	1.4e-49	449889	0.4205	0.032	0.0024	3.4e-43	0.0306	0.0017	8.325e-76	++	40.9	0.1934	0.031	0.0014	1.89e-114	+++	0	0.3822
244	rs17533567	4	45251094	PRKRIRP9	T	A	Known	215734	0.0261745	0.0106406	0.0116073	0.35929	454938	0.036504	0.022665	0.00521544	1.4e-05	283768	0.075	0.0361	0.009	5.457e-05	0.0206	0.0048	1.427e-05	++	0	0.3447	0.024	0.0042	1.122e-08	+++	37.5	0.2021
244	rs17637290	4	45255852	PRKRIRP9	G	T	Known	215734	0.269019	-0.0151956	0.00371628	4.33368e-05	450650	0.280085	-0.0104375	0.00218301	1.7e-06	233522	0.35	-0.0133	0.0043	0.001981	-0.0117	0.0019	5.88e-10	--	17.9	0.2696	-0.0119	0.0017	4.707e-12	---	0	0.5114
245	rs511310	4	46240004	RP11-320H14.1	G	A	Novel	215734	0.89741	-0.0172846	0.00549307	0.00165171	450296	0.892966	-0.0124644	0.00317677	8.7e-05	222271	0.9167	-0.0146	0.0063	0.02048	-0.0137	0.0028	6.633e-07	--	0	0.4475	-0.0138	0.0025	4.164e-08	---	0	0.7426
246	rs2768950	4	49064487	CWH43	G	A	Known	215734	0.734547	-0.00029963	0.00357374	0.933182	455599	0.728257	-0.0113209	0.002197	2.6e-07	294351	0.75	-0.0134	0.0037	0.0003571	-0.0083	0.0019	9.266e-06	--	85.5	0.008609	-0.0093	0.0017	2.258e-08	---	76.2	0.01487
247	rs784944	4	52927229	SPATA18	G	A	Known	215734	0.727031	-0.000696953	0.00369063	0.850215	452192	0.733708	-0.0117929	0.0022157	1e-07	233856	0.7583	-0.0143	0.0043	0.0008823	-0.0089	0.0019	3.156e-06	--	84.9	0.009947	-0.0097	0.0017	2.061e-08	---	75	0.01844
247	rs4865290	4	53278689	RP11-588F10.1	G	A	Known	215734	0.467832	0.00448813	0.00318405	0.158667	453762	0.486045	0.0101975	0.00195873	1.9e-07	232868	0.475	0.0103	0.0038	0.006718	0.0086	0.0017	2.305e-07	++	57.1	0.1267	0.0089	0.0015	5.673e-09	+++	19.8	0.2873
247	rs2898681	4	53757000	SCFD2	G	A	Known	215734	0.792932	-0.0105828	0.00392051	0.00694785	446633	0.797964	-0.0113425	0.00245351	3.8e-06	449889	0.7753	-0.0069	0.0028	0.013	-0.0111	0.0021	8.756e-08	--	0	0.8695	-0.0096	0.0017	8.17e-09	---	0	0.4731
248	rs2192158	4	55505360	KIT	G	A	Known	215734	0.533001	-0.00662664	0.00316528	0.0363011	454735	0.554662	-0.0145959	0.0019648	1.1e-13	233830	0.55	-0.0073	0.0037	0.0485	-0.0124	0.0017	1.21e-13	--	78.1	0.03243	-0.0115	0.0015	3.705e-14	---	67.4	0.04638
249	rs4860528	4	60247122	Y_RNA	C	T	Known	215734	0.345994	0.00784643	0.00329227	0.0171587	452784	0.338245	0.0104462	0.00207096	4.6e-07	221312	0.325	0.01	0.0041	0.01473	0.0097	0.0018	3.048e-08	++	0	0.5039	0.0098	0.0016	1.435e-09	+++	0	0.7981
250	rs1455275	4	61672969	RP11-593F5.2	C	T	Novel	215734	0.877349	-0.0107336	0.00480946	0.0256309	451853	0.876396	-0.0154946	0.00297864	2e-07	NA	NA	NA	NA	NA	-0.0142	0.0025	2.174e-08	--	0	0.4	-0.0142	0.0025	2.174e-08	--?	0	0.4
251	rs17085463	4	65740387	RP11-707A18.1	G	A	Known	215734	0.671998	0.00550526	0.00328373	0.0936348	445208	0.683284	0.0129437	0.00212508	1.1e-09	233329	0.6917	0.0141	0.0041	0.0005838	0.0107	0.0018	1.697e-09	++	72.4	0.0572	0.0113	0.0016	5.339e-12	+++	52.1	0.1238
252	rs7672723	4	67430882	RPS23P3	G	C	Novel	215734	0.27526	0.0122625	0.00359704	0.000651854	452322	0.253704	0.0091892	0.00225073	4.5e-05	179633	0.2414	0.0115	0.0049	0.01893	0.0101	0.0019	1.369e-07	++	0	0.4689	0.0102	0.0018	8.321e-09	+++	0	0.7407
253	rs17766472	4	68102182	RP11-584P21.2	C	T	Novel	215734	0.650166	-0.00686861	0.0031892	0.0312629	456426	0.648474	-0.0109715	0.00204336	7.9e-08	233782	0.7083	-0.0064	0.004	0.1096	-0.0098	0.0017	1.325e-08	--	14.8	0.2787	-0.0093	0.0016	4.839e-09	---	0	0.4117
254	rs17001561	4	77096118	SCARB2	G	A	Known	215734	0.837312	-0.013908	0.00428107	0.00115926	455148	0.850127	-0.0117322	0.00273871	1.8e-05	322110	0.8333	-0.0218	0.0043	3.564e-07	-0.0124	0.0023	8.354e-08	--	0	0.6686	-0.0145	0.002	1.084e-12	---	49	0.1407
254	rs6835986	4	77177846	FAM47E-STBD1	G	A	Known	215734	0.481606	0.00843013	0.0031439	0.00733094	450136	0.460999	0.00985915	0.00196982	5.6e-07	233864	0.4167	0.0089	0.0037	0.01615	0.0095	0.0017	1.47e-08	++	0	0.7001	0.0094	0.0015	7.601e-10	+++	0	0.9198
255	rs4333130	4	80949829	ANTXR2	C	T	Known	215734	0.366842	0.00284347	0.00316045	0.368279	456426	0.372044	0.0105538	0.002021	1.8e-07	449889	0.3966	0.0097	0.0022	1.5e-05	0.0083	0.0017	1.039e-06	++	76.3	0.03985	0.0088	0.0013	5.342e-11	+++	55.3	0.1069
255	rs3796606	4	81194090	FGF5	G	A	Known	215734	0.425923	-0.0141382	0.00318567	9.07638e-06	447216	0.418142	-0.00887199	0.0019994	9.1e-06	320659	0.425	-0.0058	0.0031	0.06208	-0.0104	0.0017	9.496e-10	--	49	0.1615	-0.0093	0.0015	3.71e-10	---	44.9	0.1631
256	rs3755979	4	88058340	AFF1	G	C	Novel	215734	0.199984	-0.011182	0.00379802	0.00323826	456426	0.216136	-0.00515956	0.00236976	0.029	449889	0.1859	-0.013	0.0028	5.5e-06	-0.0068	0.002	0.00066	--	44.7	0.1785	-0.0089	0.0016	4.391e-08	---	60	0.08225
257	rs1463116	4	88856342	SPP1	G	A	Known	215734	0.655409	0.00950598	0.00328179	0.00377256	454375	0.643271	0.00852123	0.00204297	3e-05	233719	0.6083	0.0111	0.004	0.00552	0.0088	0.0017	3.942e-07	++	0	0.7989	0.0092	0.0016	8.558e-09	+++	0	0.8419
257	rs4148155	4	89054667	ABCG2	G	A	Known	215734	0.110941	-0.0119067	0.00486124	0.014313	456399	0.113806	-0.0202692	0.00306727	3.9e-11	321646	0.1167	-0.0148	0.0051	0.003491	-0.0179	0.0026	5.359e-12	--	52.8	0.1457	-0.0173	0.0023	8.523e-14	---	16.9	0.3
257	rs6819344	4	89197519	PPM1K	C	A	Known	215734	0.596766	-0.00394849	0.00314887	0.209865	455951	0.601183	-0.0102564	0.00199221	2.6e-07	322098	0.6083	-0.0111	0.0031	0.0004	-0.0085	0.0017	5.139e-07	--	65.1	0.09048	-0.0091	0.0015	9.287e-10	---	41.7	0.1801
257	rs13147493	4	89742179	FAM13A	C	T	Known	215734	0.586901	0.00905199	0.00313854	0.00392483	456426	0.600685	0.00850716	0.00199367	2e-05	321734	0.5417	0.0096	0.0031	0.002085	0.0087	0.0017	2.629e-07	++	0	0.8835	0.0089	0.0015	1.949e-09	+++	0	0.9551
258	rs1903579	4	91253956	CCSER1	G	C	Known	215734	0.445755	-0.00714698	0.00308214	0.0204039	454524	0.454186	-0.0107848	0.00196227	3.9e-08	233878	0.5167	-0.012	0.0037	0.001182	-0.0097	0.0017	4.064e-09	--	0	0.3194	-0.0101	0.0015	2.183e-11	---	0	0.5212
259	rs1948016	4	94312343	GRID2	G	T	Novel	215734	0.413936	0.012478	0.0033683	0.000211761	444764	0.407423	0.00860888	0.00201183	1.9e-05	233950	0.35	0.0082	0.0038	0.03094	0.0096	0.0017	2.499e-08	++	0	0.324	0.0094	0.0016	2.421e-09	+++	0	0.5801
259	rs6834210	4	94436697	GRID2	T	A	Novel	215734	0.79401	0.0132224	0.00397104	0.000869407	451191	0.793548	0.0136649	0.00242533	1.8e-08	233899	0.7833	0.014	0.0046	0.002339	0.0135	0.0021	5.994e-11	++	0	0.9242	0.0136	0.0019	5.336e-13	+++	0	0.9914
259	rs3846292	4	95027717	RP11-363G15.2	G	T	Novel	215734	0.532361	0.00739057	0.0030657	0.0159209	456253	0.538464	0.00955735	0.00195839	1.1e-06	233983	0.5167	0.0118	0.0037	0.001427	0.0089	0.0017	6.286e-08	++	0	0.5514	0.0094	0.0015	4.366e-10	+++	0	0.6515
260	rs1434536	4	96075965	BMPR1B	C	T	Novel	215734	0.453968	0.00595231	0.00305721	0.0515379	456426	0.444006	0.0105257	0.00196283	8.2e-08	449889	0.4414	0.01	0.0022	2.6e-06	0.0092	0.0017	2.63e-08	++	36.9	0.2081	0.0095	0.0013	7.025e-13	+++	0	0.4336
260	rs34656389	4	96153214	UNC5C	G	A	Novel	215734	0.370891	0.00866328	0.00359581	0.0159844	453614	0.367317	0.0123479	0.00202916	1.2e-09	NA	NA	NA	NA	NA	0.0115	0.0018	8.951e-11	++	0	0.3722	0.0115	0.0018	8.951e-11	++?	0	0.3722
260	rs12643654	4	96159817	UNC5C	G	A	Novel	215734	0.0986775	-0.00316306	0.00520521	0.543405	456426	0.093953	-0.012934	0.00335468	0.00012	449889	0.1153	-0.018	0.0039	5.2e-06	-0.0101	0.0028	0.000357	--	59.8	0.1146	-0.0128	0.0023	2.178e-08	---	61.6	0.07401
261	rs1229984	4	100239319	ADH1B	C	T	Novel	215734	0.962507	0.042482	0.00787728	6.92956e-08	456426	0.975193	0.0391019	0.00625494	4.1e-10	449889	0.9502	0.01	0.023	0.65	0.0404	0.0049	1.593e-16	++	0	0.7368	0.0391	0.0048	3.381e-16	+++	0	0.4096
262	rs3804381	4	102143616	PPP3CA	G	A	Known	215734	0.731559	-0.00484482	0.00354011	0.17114	452822	0.736676	-0.0121327	0.00222464	4.9e-08	233747	0.725	-0.008	0.0043	0.06282	-0.0101	0.0019	8.998e-08	--	67.1	0.08132	-0.0097	0.0017	1.669e-08	---	38.1	0.1986
262	rs17248480	4	102435265	BANK1	G	A	Known	215734	0.969747	-0.0381626	0.00956931	6.66279e-05	453512	0.973594	-0.0368051	0.00610686	1.7e-09	100530	0.97458	-0.0731	0.0325	0.0245	-0.0372	0.0051	4.98e-13	--	0	0.9048	-0.0381	0.0051	6.953e-14	---	0	0.5475
262	rs7377083	4	102708997	BANK1	C	A	Known	215734	0.56338	-0.0148905	0.00316617	2.56366e-06	443043	0.569883	-0.020848	0.0019995	1.9e-25	177704	0.525	-0.0152	0.0047	0.001221	-0.0191	0.0017	9.643e-30	--	60.5	0.1116	-0.0187	0.0016	6.808e-32	---	36.6	0.2064
262	rs3733197	4	102839287	BANK1	G	A	Known	215734	0.636125	-0.0141429	0.00316105	7.67327e-06	456426	0.634733	-0.00820125	0.00202651	5.2e-05	449889	0.6379	-0.0096	0.0023	2.2e-05	-0.0099	0.0017	5.826e-09	--	60.1	0.1136	-0.0098	0.0014	7.928e-13	---	20.6	0.284
262	rs11734042	4	103107274	SLC39A8	G	A	Known	215734	0.846257	0.0187926	0.00434721	1.53984e-05	454677	0.841673	0.00946968	0.00267593	0.0004	217236	0.8833	0.0138	0.0062	0.02603	0.012	0.0023	1.294e-07	++	70	0.0678	0.0122	0.0021	1.044e-08	+++	41.3	0.182
262	rs112519623	4	103184239	SLC39A8	G	A	Known	215734	0.984192	-0.0330221	0.0122193	0.00688303	456426	0.98415	-0.0414087	0.0078043	1.1e-07	449889	0.98359	-0.023	0.0083	0.0055	-0.039	0.0066	3.098e-09	--	0	0.563	-0.0328	0.0052	1.943e-10	---	23.4	0.271
262	rs13107325	4	103188709	SLC39A8	C	T	Known	215734	0.918892	-0.0595732	0.00559578	1.8184e-26	456426	0.925215	-0.0468735	0.00371367	1.6e-36	449889	1.5e-05	-0.055	0.0044	2.8e-35	-0.0508	0.0031	1.805e-60	--	72	0.05863	-0.0522	0.0025	2.31e-94	---	52.4	0.1226
262	rs9992479	4	103192243	SLC39A8	T	A	Known	215734	0.547195	0.0140555	0.00313454	7.32356e-06	453847	0.534297	0.0108982	0.00196332	2.8e-08	322038	0.5667	0.0044	0.0031	0.1477	0.0118	0.0017	1.395e-12	++	0	0.3933	0.0101	0.0015	4.729e-12	+++	61.1	0.07661
262	rs6822371	4	103233207	SLC39A8	C	A	Known	215734	0.64077	-0.0189969	0.00340215	2.35312e-08	450470	0.655364	-0.00994983	0.00206844	1.5e-06	233939	0.65	-0.011	0.004	0.00596	-0.0124	0.0018	2.365e-12	--	80.6	0.02307	-0.0122	0.0016	5.298e-14	---	62	0.07193
262	rs146171187	4	103342167	RP11-499E18.1	G	A	Known	215734	0.991813	-0.15138	0.0235232	1.23179e-10	449954	0.998545	-0.100107	0.0257823	0.0001	NA	NA	NA	NA	NA	-0.1281	0.0174	1.694e-13	--	53.7	0.1418	-0.1281	0.0174	1.694e-13	--?	53.7	0.1418
262	rs223391	4	103748224	UBE2D3	G	A	Known	215734	0.818329	0.0136052	0.00461386	0.00319031	454610	0.805523	0.0134233	0.00246897	5.4e-08	321925	0.8167	0.0131	0.0038	0.0005711	0.0135	0.0022	6.215e-10	++	0	0.9723	0.0134	0.0019	1.439e-12	+++	0	0.996
263	rs533595	4	105582633	AC004053.1	G	A	Novel	215734	0.577052	-0.0137544	0.00321653	1.9015e-05	452612	0.596636	-0.00788385	0.00199685	7.9e-05	233922	0.6167	-0.0069	0.0038	0.0694	-0.0095	0.0017	2.027e-08	--	58.4	0.121	-0.0091	0.0015	4.555e-09	---	28.6	0.2466
264	rs2723296	4	111604483	PITX2	G	A	Novel	215734	0.312856	0.00975785	0.00351877	0.0055528	444454	0.299334	0.010425	0.00216139	1.4e-06	233991	0.25	0.0069	0.0041	0.09239	0.0102	0.0018	2.678e-08	++	0	0.8717	0.0097	0.0017	8.284e-09	+++	0	0.7486
265	rs1585471	4	112702635	RP11-269F21.1	G	A	Known	215734	0.304499	-0.013694	0.00330594	3.43911e-05	456426	0.304251	-0.0132499	0.00211729	3.9e-10	449889	0.3072	-0.011	0.0024	5.1e-06	-0.0134	0.0018	6.198e-14	--	0	0.9099	-0.0125	0.0014	2.009e-18	---	0	0.724
265	rs2351454	4	113260465	ALPK1	G	A	Known	215734	0.727379	-0.0178768	0.00378421	2.31189e-06	454337	0.733469	-0.0108539	0.00221262	9.3e-07	222482	0.7083	-0.0085	0.0047	0.07053	-0.0126	0.0019	3.612e-11	--	61	0.1091	-0.0121	0.0018	9.557e-12	---	38.1	0.1985
266	rs6854583	4	115053885	RP11-362M19.1	C	A	Known	215734	0.433385	-0.0106189	0.00306752	0.000536753	455951	0.438069	-0.0100727	0.0019669	3e-07	233743	0.4	-0.0088	0.0038	0.02057	-0.0102	0.0017	6.429e-10	--	0	0.8808	-0.01	0.0015	4.393e-11	---	0	0.9316
267	rs28661939	4	119219909	PRSS12	C	A	Known	215734	0.854035	0.00762276	0.00431553	0.0773364	456426	0.851073	0.0121743	0.00273525	8.6e-06	449889	0.8565	0.012	0.003	5.5e-05	0.0109	0.0023	2.539e-06	++	0	0.373	0.0113	0.0018	6.903e-10	+++	0	0.6432
268	rs3749591	4	120214030	USP53	G	T	Novel	215734	0.323781	0.0069264	0.00326239	0.0337451	456426	0.331481	0.00833187	0.00207258	5.8e-05	449889	0.302	0.011	0.0023	1.9e-06	0.0079	0.0017	5.852e-06	++	0	0.7161	0.0091	0.0014	7.913e-11	+++	0	0.5319
269	rs28532673	4	122664323	TMEM155	G	A	Novel	215734	0.594232	-0.00981656	0.00313081	0.00171578	455293	0.610195	-0.00573262	0.00200084	0.0042	449889	0.5676	-0.0087	0.0023	0.00016	-0.0069	0.0017	4.084e-05	--	17.2	0.2717	-0.0075	0.0014	2.936e-08	---	0	0.4495
270	rs4315805	4	130320964	RP11-419L4.1	C	T	Known	215734	0.410264	0.0113745	0.00341229	0.000857887	446730	0.384271	0.00951345	0.00202784	2.7e-06	NA	NA	NA	NA	NA	0.01	0.0017	9.697e-09	++	0	0.6392	0.01	0.0017	9.697e-09	++?	0	0.6392
270	rs4864201	4	130731284	RP11-422J15.1	C	T	Known	215734	0.645033	-0.0141551	0.00318152	8.62084e-06	456426	0.652877	-0.0139338	0.00204777	1e-11	321785	0.7	-0.0153	0.0033	2.659e-06	-0.014	0.0017	4.305e-16	--	0	0.9534	-0.0143	0.0015	8.579e-21	---	0	0.9391
270	rs62310975	4	131018888	RP11-422J15.1	C	T	Known	215734	0.332774	-0.0114156	0.00338482	0.000744689	448227	0.349855	-0.00982689	0.00206271	1.9e-06	NA	NA	NA	NA	NA	-0.0103	0.0018	5.772e-09	--	0	0.6886	-0.0103	0.0018	5.772e-09	--?	0	0.6886
271	rs1841415	4	136132154	RP11-553P9.3	G	A	Novel	215734	0.475224	-0.012456	0.00305146	4.46536e-05	456208	0.479416	-0.00789921	0.00195324	5.3e-05	230203	0.4833	-0.0049	0.0037	0.1854	-0.0092	0.0016	2.061e-08	--	36.8	0.2085	-0.0085	0.0015	1.503e-08	---	26.5	0.2564
272	rs1296328	4	137083193	RP11-775H9.2	C	A	Known	215734	0.545013	-0.0170274	0.00318443	8.93853e-08	448265	0.560249	-0.0190026	0.0019854	1.1e-21	233061	0.5917	-0.0137	0.004	0.0006148	-0.0184	0.0017	6.581e-28	--	0	0.5986	-0.0177	0.0016	3.259e-30	---	0	0.4784
273	rs4863692	4	140764124	MAML3	G	T	Known	215734	0.674312	0.00468164	0.00334031	0.161046	455704	0.671314	0.0126033	0.00207973	1.4e-09	233810	0.75	0.0076	0.0041	0.06379	0.0104	0.0018	3.975e-09	++	75.3	0.04409	0.01	0.0016	8.331e-10	+++	55	0.1084
273	rs13109980	4	140886963	MAML3	G	A	Known	215734	0.679829	0.00628649	0.0033762	0.062603	450167	0.671593	0.0150449	0.0020947	6.9e-13	234008	0.675	0.0082	0.004	0.04036	0.0126	0.0018	1.393e-12	++	79.4	0.0275	0.0119	0.0016	2.746e-13	+++	66	0.05302
274	rs67039841	4	143083125	INPP4B	C	A	Known	215734	0.124848	0.00788065	0.00487142	0.10572	453464	0.123636	0.0164976	0.00297095	2.8e-08	NA	NA	NA	NA	NA	0.0142	0.0025	2.362e-08	++	56.2	0.131	0.0142	0.0025	2.362e-08	++?	56.2	0.131
274	rs966457	4	143708318	INPP4B	C	T	Known	215734	0.376615	0.00976169	0.00325682	0.00272372	453282	0.370139	0.0102855	0.00202784	3.9e-07	233886	0.3833	0.0158	0.0038	3.212e-05	0.0101	0.0017	3.862e-09	++	0	0.8914	0.0111	0.0016	1.433e-12	+++	0	0.3946
275	rs2719341	4	145263286	RP11-361D14.2	G	T	Known	215734	0.807216	-0.00602275	0.00414761	0.146473	451867	0.799865	-0.0131194	0.00245054	8.6e-08	233961	0.8083	-0.0071	0.0047	0.1309	-0.0113	0.0021	8.896e-08	--	53.9	0.1407	-0.0106	0.0019	3.851e-08	---	29.3	0.243
275	rs17019336	4	145333609	RP11-361D14.2	T	A	Known	215734	0.766006	0.01579	0.00388042	4.71833e-05	454782	0.759782	0.0106292	0.00228999	3.5e-06	320311	0.7833	0.0175	0.0037	2.529e-06	0.012	0.002	1.315e-09	++	23.8	0.2521	0.0132	0.0017	3.527e-14	+++	34.6	0.2169
275	rs11727676	4	145659064	HHIP	C	T	Known	215734	0.0941018	-0.0221248	0.00522139	2.2618e-05	456426	0.09637	-0.00989763	0.00330552	0.0028	296401	0.075	-0.0358	0.0064	2.55e-08	-0.0134	0.0028	1.615e-06	--	74.5	0.04786	-0.017	0.0026	3.281e-11	---	85.9	0.0008215
275	rs1455137	4	145986668	ANAPC10	C	A	Known	215734	0.371875	0.00912943	0.00331955	0.00595585	455835	0.371456	0.0107967	0.00202047	9.1e-08	321486	0.3667	0.01	0.0031	0.001314	0.0103	0.0017	2.041e-09	++	0	0.6679	0.0103	0.0015	9.99e-12	+++	0	0.9077
276	rs7663212	4	147376576	SLC10A7	G	A	Known	215734	0.258954	-0.0111272	0.00346516	0.001322	456426	0.248907	-0.0137113	0.00225561	1.2e-09	322104	0.275	-0.0125	0.0035	0.0003876	-0.0129	0.0019	7.577e-12	--	0	0.532	-0.0128	0.0017	1.154e-14	---	0	0.8175
277	rs518055	4	152827400	RP11-73G16.3	C	A	Known	215734	0.864112	-0.0183368	0.00472768	0.000105059	455999	0.865025	-0.0115136	0.00285266	5.4e-05	233544	0.8833	-0.0097	0.0056	0.08325	-0.0133	0.0024	4.774e-08	--	34.5	0.2166	-0.0128	0.0022	1.221e-08	---	0	0.3904
278	rs13110266	4	162129844	RP11-234O6.2	G	A	Known	215734	0.59795	0.00950192	0.00322509	0.00321654	451956	0.584095	0.0118792	0.00198798	2.3e-09	322069	0.625	0.0103	0.0031	0.001007	0.0112	0.0017	3.295e-11	++	0	0.5303	0.011	0.0015	1.227e-13	+++	0	0.7936
279	rs148636479	4	164359678	TKTL2	T	A	Novel	215734	0.0241208	-0.0192309	0.0128216	0.133647	442775	0.021278	-0.0384692	0.0068595	2e-08	NA	NA	NA	NA	NA	-0.0342	0.006	1.581e-08	--	42.9	0.1858	-0.0342	0.006	1.581e-08	--?	42.9	0.1858
280	rs10517806	4	165284262	MARCH1	G	C	Novel	215734	0.455128	0.00963759	0.00307849	0.00174433	455587	0.450686	0.00764442	0.00196267	9.8e-05	233856	0.4583	0.0116	0.0037	0.001718	0.0082	0.0017	6.793e-07	++	0	0.5851	0.0088	0.0015	6.086e-09	+++	0	0.6086
281	rs6829635	4	167425361	RP11-217C7.1	T	A	Novel	215734	0.500676	-0.00650139	0.0031487	0.0389432	449531	0.515923	-0.00901966	0.00196932	4.6e-06	233695	0.525	-0.0089	0.0037	0.01615	-0.0083	0.0017	6.424e-07	--	0	0.4977	-0.0084	0.0015	3.261e-08	---	0	0.7863
282	rs6553482	4	170896626	RP11-205M3.3	C	T	Known	215734	0.646092	-0.0129188	0.00330094	9.09051e-05	451947	0.649738	-0.00890867	0.00205566	1.5e-05	233681	0.6167	-0.0078	0.004	0.05118	-0.01	0.0017	9.053e-09	--	6	0.3024	-0.0097	0.0016	1.468e-09	---	0	0.5157
282	rs1522569	4	171632637	RP11-322J23.1	G	T	Known	215734	0.18393	-0.00488991	0.00403209	0.225226	453606	0.182667	-0.016683	0.00253408	4.6e-11	233805	0.175	-0.0151	0.0049	0.002059	-0.0133	0.0021	4.992e-10	--	83.7	0.01327	-0.0136	0.002	4.115e-12	---	67.9	0.04415
283	rs13116631	4	173339836	GALNTL6	C	T	Novel	215734	0.435914	-0.00958379	0.0040258	0.0172849	437757	0.316274	-0.0114012	0.00214237	1e-07	226680	0.3417	-0.0029	0.0042	0.4899	-0.011	0.0019	6.016e-09	--	0	0.6902	-0.0096	0.0017	2.311e-08	---	38.5	0.1968
283	rs1158684	4	173584086	GALNTL6	G	A	Novel	215734	0.491046	-0.0119629	0.0031703	0.000161023	452357	0.485566	-0.0101946	0.00196145	2e-07	233628	0.4583	-0.0089	0.0037	0.01615	-0.0107	0.0017	1.501e-10	--	0	0.6353	-0.0104	0.0015	8.616e-12	---	0	0.8113
284	rs1457400	4	180133993	RP11-296L20.1	G	C	Known	215734	0.413947	0.0057208	0.00325477	0.0788046	444249	0.394701	0.0129277	0.00202381	1.7e-10	NA	NA	NA	NA	NA	0.0109	0.0017	2.115e-10	++	71.7	0.06006	0.0109	0.0017	2.115e-10	++?	71.7	0.06006
285	rs11132137	4	183525697	TENM3	C	T	Novel	215734	0.769768	0.0128403	0.00364391	0.000425428	455518	0.767019	0.00996977	0.00231099	1.6e-05	214203	0.725	0.0068	0.0049	0.1652	0.0108	0.002	3.195e-08	++	0	0.5059	0.0102	0.0018	1.592e-08	+++	0	0.6018
286	rs16871902	5	3488462	LINC01019	G	A	Novel	215734	0.50445	-0.00329406	0.00308322	0.285348	454716	0.51367	-0.0128628	0.00195299	4.5e-11	233952	0.5083	-0.0113	0.0038	0.002942	-0.0101	0.0016	8.483e-10	--	85.5	0.008747	-0.0103	0.0015	9.603e-12	---	71.2	0.03089
287	rs12519003	5	4242147	CTD-2008N3.1	C	T	Novel	215734	0.427571	-0.0107729	0.00312798	0.000573077	452878	0.422677	-0.00902186	0.00198541	5.5e-06	233994	0.4833	-0.0046	0.004	0.2501	-0.0095	0.0017	1.33e-08	--	0	0.6365	-0.0088	0.0015	1.308e-08	---	0	0.4694
288	rs61166714	5	7581932	ADCY2	C	CA	Novel	215734	0.714867	0.0208644	0.00354306	3.88968e-09	NA	NA	NA	NA	NA	NA	NA	NA	NA	NA	0.0209	0.0035	3.89e-09	+?	0	1	0.0209	0.0035	3.89e-09	+??	0	1
289	rs2104787	5	26137062	RNU4-43P	C	T	Novel	215734	0.0628043	0.0205077	0.00635644	0.0012541	456273	0.058319	0.0158714	0.00415978	0.00014	222223	0.0333	0.0236	0.0082	0.004001	0.0173	0.0035	7.077e-07	++	0	0.5417	0.0182	0.0032	1.274e-08	+++	0	0.6444
290	rs4518345	5	27185904	CDH9	G	A	Known	215734	0.720686	0.00857301	0.00339304	0.0115158	452463	0.71831	0.012397	0.00217613	1.2e-08	233984	0.6667	0.0095	0.0042	0.0237	0.0113	0.0018	7.304e-10	++	0	0.3428	0.011	0.0017	5.754e-11	+++	0	0.5912
291	rs13153873	5	37276128	CTD-2124B8.2	G	C	Novel	215734	0.172855	-0.0132259	0.00409553	0.00124077	455632	0.171577	-0.0105176	0.00258717	4.8e-05	233884	0.1667	-0.0172	0.0049	0.0004478	-0.0113	0.0022	2.448e-07	--	0	0.5761	-0.0123	0.002	8.036e-10	---	0	0.4664
292	rs6892422	5	43143799	ZNF131	C	T	Known	215734	0.741822	-0.0158669	0.00360088	1.05113e-05	454123	0.744699	-0.0153531	0.00224283	7.6e-12	234018	0.7917	-0.015	0.0042	0.000355	-0.0155	0.0019	3.949e-16	--	0	0.9036	-0.0154	0.0017	6.196e-19	---	0	0.987
292	rs71627581	5	43161351	ZNF131	G	A	Known	215734	0.89376	0.0201874	0.00497957	5.03404e-05	456426	0.888147	0.0202317	0.00308869	5.7e-11	449889	0.8858	0.022	0.0063	0.00057	0.0202	0.0026	1.326e-14	++	0	0.994	0.0205	0.0024	2.819e-17	+++	0	0.9665
292	rs10473333	5	43866596	RP11-8L21.1	T	A	Known	215734	0.942963	-0.0297683	0.00729349	4.4748e-05	452165	0.943544	-0.0220576	0.00424195	2e-07	296353	0.9583	-0.0108	0.0076	0.1576	-0.024	0.0037	5.874e-11	--	0	0.3608	-0.0215	0.0033	7.318e-11	---	39.1	0.1935
293	rs17820010	5	50384662	AC091866.1	G	T	Known	215734	0.297005	0.0126437	0.00340129	0.000201344	454917	0.295737	0.0116951	0.00213828	4.5e-08	230802	0.35	0.0117	0.0041	0.004322	0.012	0.0018	3.873e-11	++	0	0.8133	0.0119	0.0017	6.092e-13	+++	0	0.9708
293	rs6874700	5	50701750	HMGB1P47	T	A	Known	215734	0.619802	-0.0105153	0.00326351	0.00127263	453948	0.636123	-0.0118247	0.00202998	5.7e-09	179647	0.569	-0.0073	0.0044	0.0971	-0.0115	0.0017	2.97e-11	--	0	0.7333	-0.0109	0.0016	1.082e-11	---	0	0.6406
293	rs72765634	5	50799239	CTD-2335O3.3	C	T	Known	215734	0.969623	0.0212384	0.0111925	0.0577546	456426	0.957061	0.0260738	0.00481103	6e-08	NA	NA	NA	NA	NA	0.0253	0.0044	1.014e-08	++	0	0.6914	0.0253	0.0044	1.014e-08	++?	0	0.6914
293	rs7722243	5	50818437	CTD-2335O3.3	G	A	Known	215734	0.498811	-0.00644513	0.00319711	0.0438079	450314	0.495264	-0.00863319	0.00196391	1.1e-05	319392	0.375	-0.0088	0.0031	0.00397	-0.008	0.0017	1.58e-06	--	0	0.5598	-0.0082	0.0015	2.503e-08	---	0	0.8239
293	rs12189178	5	50914726	CTD-2335O3.3	C	T	Known	215734	0.96367	-0.0324122	0.00837048	0.000107857	455930	0.967514	-0.03678	0.00550593	2.4e-11	321200	0.9583	-0.0351	0.0085	3.417e-05	-0.0355	0.0046	1.269e-14	--	0	0.6629	-0.0354	0.004	2.227e-18	---	0	0.9087
293	rs4434347	5	51425511	CTD-2203A3.1	G	A	Known	215734	0.0989667	0.0103167	0.0050981	0.0430073	456426	0.094879	0.014623	0.00333133	1.1e-05	322100	0.1083	0.0153	0.0053	0.004043	0.0133	0.0028	1.74e-06	++	0	0.4795	0.0138	0.0025	2.465e-08	+++	0	0.738
294	rs4865796	5	53272664	ARL15	G	A	Novel	215734	0.307081	0.0135024	0.00330477	4.39361e-05	456426	0.307718	0.00956135	0.00211369	6.1e-06	316221	0.275	0.0123	0.0033	0.0002482	0.0107	0.0018	1.83e-09	++	0.9	0.3151	0.0111	0.0016	1.653e-12	+++	0	0.5515
295	rs4865614	5	54960609	SLC38A9	G	A	Novel	215734	0.662377	0.00882279	0.00321795	0.00611133	456426	0.666148	0.00746963	0.00207068	0.00031	449889	0.6702	0.011	0.0024	8.3e-06	0.0079	0.0017	6.267e-06	++	0	0.7236	0.0089	0.0014	2.184e-10	+++	0	0.5373
296	rs988827	5	58747559	PDE4D	G	A	Known	215734	0.722039	0.007544	0.00357878	0.0350329	448148	0.73345	0.0115619	0.00222744	2.1e-07	NA	NA	NA	NA	NA	0.0104	0.0019	3.377e-08	++	0	0.3405	0.0104	0.0019	3.377e-08	++?	0	0.3405
296	rs6879326	5	59208302	PDE4D	C	T	Known	215734	0.516888	0.00634516	0.00307653	0.0391656	455304	0.517663	0.00989491	0.00195527	4.2e-07	233218	0.5167	0.0091	0.0037	0.01391	0.0089	0.0017	7.561e-08	++	0	0.3302	0.0089	0.0015	3.363e-09	+++	0	0.6215
297	rs7714712	5	60732552	ZSWIM6	C	A	Known	215734	0.644355	0.0150271	0.00323284	3.34705e-06	455823	0.639278	0.0130128	0.00202982	1.4e-10	233898	0.6083	0.0116	0.004	0.003732	0.0136	0.0017	2.766e-15	++	0	0.5977	0.0133	0.0016	4.311e-17	+++	0	0.7844
297	rs74473266	5	60887170	AC008836.1	C	T	Known	215734	0.943571	0.0226406	0.00682986	0.000916616	452792	0.942105	0.0187706	0.00419525	7.7e-06	NA	NA	NA	NA	NA	0.0198	0.0036	2.898e-08	++	0	0.6292	0.0198	0.0036	2.898e-08	++?	0	0.6292
297	rs436696	5	60999768	C5orf64	C	T	Known	215734	0.648363	0.0104996	0.00318418	0.000975813	456426	0.652879	0.00835306	0.00204685	4.5e-05	449889	0.6313	0.006	0.0024	0.012	0.009	0.0017	1.829e-07	++	0	0.5707	0.008	0.0014	1.231e-08	+++	0	0.5117
297	rs7724203	5	61119308	CTD-2244C20.1	C	T	Known	215734	0.122921	-0.0204725	0.00482859	2.23666e-05	454288	0.118429	-0.0122973	0.00302609	4.8e-05	233828	0.075	-0.0068	0.0061	0.265	-0.0146	0.0026	1.234e-08	--	51.4	0.1514	-0.0134	0.0024	1.332e-08	---	42	0.1783
298	rs10440622	5	62701050	CTD-2049O17.1	C	T	Known	215734	0.178559	-0.00718689	0.00414248	0.0827541	452048	0.179778	-0.0116697	0.00254751	4.6e-06	233875	0.1833	-0.0144	0.0049	0.003295	-0.0104	0.0022	1.503e-06	--	0	0.3566	-0.0111	0.002	2.287e-08	---	0	0.4976
298	rs11954378	5	62764582	CTD-2049O17.1	T	A	Known	215734	0.167891	0.0153412	0.00481396	0.00143852	446704	0.206615	0.0119688	0.00243775	9.1e-07	NA	NA	NA	NA	NA	0.0127	0.0022	5.889e-09	++	0	0.532	0.0127	0.0022	5.889e-09	++?	0	0.532
298	rs1503526	5	63020706	RP11-158J3.2	C	T	Known	215734	0.484738	0.0131808	0.00308202	1.89702e-05	455792	0.479702	0.0143565	0.00195268	1.9e-13	282089	0.45	0.0134	0.0033	4.87e-05	0.014	0.0016	1.905e-17	++	0	0.7473	0.0139	0.0015	4.592e-21	+++	0	0.9361
298	rs6873465	5	63312928	RP11-158J3.2	T	A	Known	215734	0.593942	0.0167842	0.00316284	1.11634e-07	454149	0.578881	0.00827963	0.00198034	2.9e-05	234007	0.5333	0.0097	0.0038	0.01069	0.0107	0.0017	2.02e-10	++	80.7	0.02267	0.0105	0.0015	7.44e-12	+++	61.9	0.07247
298	rs12523594	5	63967230	MRPL49P1	G	A	Known	215734	0.60497	-0.0112646	0.00323226	0.000492012	440930	0.613213	-0.0134695	0.00203907	4e-11	NA	NA	NA	NA	NA	-0.0128	0.0017	9.596e-14	--	0	0.564	-0.0128	0.0017	9.596e-14	--?	0	0.564
298	rs2305962	5	63991473	FAM159B	G	C	Known	215734	0.709468	0.00101651	0.00335214	0.761705	456426	0.705734	0.0106358	0.00214099	6.8e-07	449889	0.71	0.01	0.0024	2.3e-05	0.0078	0.0018	1.362e-05	++	82.9	0.01559	0.0086	0.0014	2.221e-09	+++	68.6	0.04154
298	rs12522567	5	64087023	CWC27	G	T	Known	215734	0.514297	-0.00157201	0.00321524	0.624895	446573	0.515159	-0.0134803	0.00197395	8.5e-12	321519	0.475	-0.0082	0.0031	0.008135	-0.0102	0.0017	1.235e-09	--	90	0.001598	-0.0098	0.0015	4.066e-11	---	80.6	0.005827
298	rs62370965	5	64256599	CWC27	G	C	Known	215734	0.121682	-0.0123863	0.0049597	0.0125111	447130	0.125248	-0.0145724	0.00298155	1e-06	NA	NA	NA	NA	NA	-0.014	0.0026	4.36e-08	--	0	0.7056	-0.014	0.0026	4.36e-08	--?	0	0.7056
298	rs17812715	5	64483207	ADAMTS6	G	T	Known	215734	0.599722	-0.00792954	0.00318458	0.012775	449778	0.592257	-0.0100326	0.00199907	5.2e-07	233804	0.55	-0.0038	0.0038	0.3173	-0.0094	0.0017	2.484e-08	--	0	0.5759	-0.0085	0.0015	3.823e-08	---	7	0.3414
299	rs460799	5	66191971	MAST4	G	A	Known	215734	0.7273	0.0116827	0.00346924	0.000758504	454744	0.72267	0.0129936	0.00217987	2.5e-09	233978	0.675	0.0085	0.0042	0.04299	0.0126	0.0018	7.991e-12	++	0	0.749	0.012	0.0017	1.494e-12	+++	0	0.6345
300	rs3756668	5	67596088	PIK3R1	G	A	Novel	215734	0.554328	0.00322612	0.0030614	0.291973	456426	0.540511	0.00943037	0.00195663	1.4e-06	449889	0.5457	0.0094	0.0022	1.7e-05	0.0076	0.0016	3.681e-06	++	65.7	0.08771	0.0083	0.0013	3.698e-10	+++	39.9	0.1892
301	rs13153166	5	71494931	MAP1B	C	A	Novel	215734	0.0444061	-0.0194572	0.00740002	0.00855495	453254	0.047378	-0.0242207	0.00461297	1.5e-07	449889	0.04195	-0.01	0.0052	0.055	-0.0229	0.0039	5.015e-09	--	0	0.5849	-0.0182	0.0031	5.622e-09	---	52.6	0.1213
301	rs415817	5	71844878	CTC-347C20.2	C	T	Novel	215734	0.771714	-0.0121546	0.00362408	0.00079693	455637	0.780441	-0.0120855	0.00235959	3e-07	221548	0.7917	-0.0082	0.0047	0.08104	-0.0121	0.002	9.228e-10	--	0	0.9873	-0.0115	0.0018	2.621e-10	---	0	0.7456
302	rs3828583	5	73196609	ARHGEF28	G	A	Novel	215734	0.408238	-0.00804248	0.00309939	0.00946295	456426	0.414567	-0.010495	0.00198248	1.2e-07	179655	0.3966	-0.0085	0.0044	0.05338	-0.0098	0.0017	4.69e-09	--	0	0.505	-0.0096	0.0016	7.178e-10	---	0	0.7716
303	rs6453099	5	74259550	CTD-2503O16.4	G	A	Known	215734	0.603754	0.00440406	0.00326434	0.177291	452677	0.606158	0.00922434	0.00200303	4.1e-06	233802	0.525	0.012	0.0038	0.001589	0.0079	0.0017	3.643e-06	++	36.9	0.2082	0.0086	0.0016	3.425e-08	+++	21.6	0.2794
303	rs7714420	5	74340327	RP11-229C3.2	C	A	Known	215734	0.29095	-0.0117759	0.00346465	0.000676651	451788	0.278833	-0.020554	0.00218529	5.2e-21	233969	0.35	-0.0079	0.0042	0.05998	-0.0181	0.0018	1.535e-22	--	78.2	0.03212	-0.0164	0.0017	3.053e-22	---	78.9	0.008693
303	rs4512110	5	74756221	COL4A3BP	G	A	Known	215734	0.121112	-0.0189016	0.0049938	0.000153696	455975	0.10713	-0.0220263	0.00315377	2.9e-12	322081	0.0833	-0.0157	0.005	0.001895	-0.0211	0.0027	2.26e-15	--	0	0.5968	-0.0199	0.0024	2.426e-17	---	0	0.5488
303	rs5744632	5	74865587	POLK	G	A	Known	215734	0.882512	-0.016045	0.00635661	0.0115982	436357	0.863311	-0.0155759	0.00290246	8e-08	NA	NA	NA	NA	NA	-0.0157	0.0026	3.028e-09	--	0	0.9465	-0.0157	0.0026	3.028e-09	--?	0	0.9465
303	rs2112347	5	75015242	POC5	G	T	Known	215734	0.360287	-0.0222713	0.00318179	2.56699e-12	456426	0.359603	-0.0273694	0.00203729	3.8e-41	449889	0.3678	-0.025	0.0023	5.5e-26	-0.0259	0.0017	1.938e-51	--	45.1	0.1772	-0.0256	0.0014	3.653e-77	---	0	0.3836
303	rs1404989	5	75184420	RP11-524L6.3	G	A	Known	215734	0.120785	0.0125481	0.00482808	0.0093501	453417	0.12265	0.0166787	0.00298047	2.2e-08	221953	0.0583	0.0152	0.0059	0.009987	0.0155	0.0025	8.956e-10	++	0	0.4666	0.0155	0.0023	3.004e-11	+++	0	0.7661
303	rs1404990	5	75244122	RP11-524L6.2	T	A	Known	215734	0.087979	-0.0179624	0.00573111	0.00172327	456426	0.085237	-0.0184912	0.00349234	1.2e-07	211159	0.1	-0.0258	0.0079	0.001091	-0.0183	0.003	7.633e-10	--	0	0.9372	-0.0193	0.0028	4.87e-12	---	0	0.6754
304	rs6863296	5	76616738	PDE8B	C	A	Novel	215734	0.0659595	-0.0195318	0.00658377	0.00301057	453743	0.060981	-0.0162027	0.00408796	7.4e-05	232764	0.075	-0.019	0.0079	0.01617	-0.0171	0.0035	8.133e-07	--	0	0.6675	-0.0174	0.0032	4.182e-08	---	0	0.8907
305	rs11746090	5	77339846	CTD-2179L22.1	G	A	Known	215734	0.703356	-0.010473	0.00333307	0.00167721	450867	0.694682	-0.00928875	0.00212992	1.3e-05	233287	0.7333	-0.0059	0.0043	0.17	-0.0096	0.0018	8.015e-08	--	0	0.7646	-0.0091	0.0017	4.224e-08	---	0	0.6938
305	rs365352	5	77401152	AP3B1	G	A	Known	215734	0.762011	0.016145	0.00358715	6.77011e-06	455880	0.755203	0.0130099	0.00226433	9.2e-09	NA	NA	NA	NA	NA	0.0139	0.0019	3.841e-13	++	0	0.4599	0.0139	0.0019	3.841e-13	++?	0	0.4599
305	rs7701154	5	77716621	SCAMP1	G	A	Known	215734	0.207857	0.00704168	0.00377474	0.0621152	456323	0.205568	0.0123776	0.00241113	2.8e-07	233958	0.1833	0.0103	0.0046	0.02515	0.0108	0.002	9.796e-08	++	29.5	0.2335	0.0107	0.0019	7.439e-09	+++	0	0.4891
306	rs12514473	5	80818639	SSBP2	C	T	Known	215734	0.227759	-0.00577901	0.00362757	0.111142	456426	0.242825	-0.0176045	0.00227146	9.2e-15	233960	0.175	-0.0131	0.0044	0.002908	-0.0143	0.0019	1.223e-13	--	86.9	0.005728	-0.0141	0.0018	1.394e-15	---	74	0.02135
306	rs2917543	5	80882806	SSBP2	C	T	Known	215734	0.28509	0.00854219	0.00344908	0.0132618	455586	0.279895	0.011452	0.00217155	1.3e-07	NA	NA	NA	NA	NA	0.0106	0.0018	7.367e-09	++	0	0.4753	0.0106	0.0018	7.367e-09	++?	0	0.4753
306	rs10514222	5	81131428	CTD-2249K22.1	G	A	Known	215734	0.0978905	-0.0176991	0.00523911	0.000729478	452209	0.095783	-0.0169549	0.00332798	3.5e-07	233691	0.0833	-0.0144	0.0063	0.02227	-0.0172	0.0028	9.853e-10	--	0	0.9046	-0.0167	0.0026	7.374e-11	---	0	0.916
307	rs4501343	5	84070761	RP11-509M23.1	G	A	Novel	215734	0.353593	-0.0123317	0.00324078	0.000141705	455740	0.341707	-0.00905419	0.00205489	1.1e-05	220269	0.375	-0.0085	0.0042	0.04299	-0.01	0.0017	8.47e-09	--	0	0.393	-0.0098	0.0016	1.093e-09	---	0	0.6578
307	rs7444599	5	84350823	RP11-509M23.1	G	T	Novel	215734	0.641632	0.0120473	0.00318436	0.000154783	455408	0.637323	0.00938801	0.00203029	3.8e-06	NA	NA	NA	NA	NA	0.0102	0.0017	2.978e-09	++	0	0.4813	0.0102	0.0017	2.978e-09	++?	0	0.4813
308	rs2112457	5	86087631	CTC-493L21.2	C	T	Known	215734	0.193477	0.0177295	0.00385879	4.3365e-06	456426	0.187149	0.00978407	0.00249786	9e-05	233867	0.1667	0.0177	0.0048	0.0002265	0.0121	0.0021	7.255e-09	++	66.5	0.0839	0.013	0.0019	1.224e-11	+++	51.4	0.1276
308	rs4920782	5	86299070	RP11-72L22.1	C	T	Known	215734	0.463459	0.0126581	0.00311581	4.85415e-05	452733	0.458599	0.01056	0.00196616	7.8e-08	233122	0.45	0.0065	0.0038	0.08717	0.0112	0.0017	1.944e-11	++	0	0.569	0.0104	0.0015	8.31e-12	+++	0	0.4527
308	rs6879021	5	86494757	AC008394.1	C	T	Known	215734	0.506737	-0.00546129	0.00304547	0.0729334	456426	0.519503	-0.00952032	0.00195293	1.1e-06	232832	0.525	-0.0103	0.004	0.01002	-0.0083	0.0016	3.944e-07	--	20.6	0.2619	-0.0086	0.0015	1.43e-08	---	0	0.4808
308	rs323742	5	86769015	RNU6-727P	T	A	Known	215734	0.0295997	0.00584465	0.00952866	0.539628	454862	0.024237	0.0403074	0.00634263	2.1e-10	224336	0.05	0.0427	0.0121	0.0004173	0.0297	0.0053	1.801e-08	++	89	0.002606	0.0318	0.0048	4.98e-11	+++	80.1	0.006636
308	rs12520006	5	87100609	CTD-2316B1.2	G	A	Known	215734	0.0916901	0.00702551	0.00528054	0.183369	456426	0.090255	0.0218154	0.00340543	1.5e-10	213006	0.0667	0.0129	0.008	0.1069	0.0175	0.0029	1.03e-09	++	82	0.01858	0.017	0.0027	3.152e-10	+++	65.7	0.05421
308	rs6870983	5	87697533	TMEM161B-AS1	C	T	Known	215734	0.778522	0.0234419	0.00379068	6.24583e-10	453280	0.789085	0.0219048	0.0023997	7e-20	322105	0.825	0.0184	0.0036	4.21e-07	0.0223	0.002	3.048e-28	++	0	0.7319	0.0214	0.0018	9.31e-34	+++	0	0.5978
308	rs16903232	5	87831734	LINC00461	C	T	Known	215734	0.905244	-0.0142694	0.00525625	0.00663245	456400	0.910729	-0.0174317	0.00341915	3.4e-07	321695	0.8833	-0.0148	0.0052	0.0042	-0.0165	0.0029	8.719e-09	--	0	0.614	-0.0161	0.0025	1.426e-10	---	0	0.8456
308	rs34142155	5	87868165	LINC00461	C	A	Known	215734	0.882736	-0.0212825	0.00485115	1.14876e-05	455062	0.877397	-0.0193631	0.00298303	8.5e-11	NA	NA	NA	NA	NA	-0.0199	0.0025	4.983e-15	--	0	0.7361	-0.0199	0.0025	4.983e-15	--?	0	0.7361
308	rs150223295	5	87914039	LINC00461	G	A	Known	215734	0.968767	0.0422188	0.00993958	2.16127e-05	452183	0.966734	0.0233904	0.00546834	1.9e-05	NA	NA	NA	NA	NA	0.0278	0.0048	6.827e-09	++	63.7	0.09698	0.0278	0.0048	6.827e-09	++?	63.7	0.09698
308	rs7733438	5	87986284	LINC00461	G	T	Known	215734	0.149335	0.0219989	0.00446546	8.37326e-07	448930	0.132951	0.0365036	0.00289574	2e-36	233658	0.1417	0.0195	0.0056	0.0004974	0.0322	0.0024	4.1e-40	++	86.5	0.006424	0.0302	0.0022	8.163e-42	+++	83	0.002791
308	rs76564347	5	88061256	MEF2C	G	A	Known	215734	0.0111013	0.0287434	0.0147843	0.051873	455893	0.011218	0.0727105	0.00926821	4.3e-15	NA	NA	NA	NA	NA	0.0603	0.0079	1.595e-14	++	84.2	0.01174	0.0603	0.0079	1.595e-14	++?	84.2	0.01174
308	rs34208226	5	88209645	MEF2C-AS1	T	A	Known	215734	0.0269226	0.039135	0.00958909	4.48041e-05	453467	0.028059	0.0244047	0.00591354	3.7e-05	NA	NA	NA	NA	NA	0.0285	0.005	1.559e-08	++	41.5	0.191	0.0285	0.005	1.559e-08	++?	41.5	0.191
308	rs247562	5	88696577	MEF2C-AS1	C	A	Known	215734	0.225169	0.0128761	0.00364963	0.000418609	456426	0.229743	0.00922815	0.00231906	6.9e-05	222144	0.3417	0.015	0.0047	0.001415	0.0103	0.002	1.515e-07	++	0	0.3989	0.011	0.0018	1.247e-09	+++	0	0.4556
308	rs1358555	5	88748452	MEF2C-AS1	C	T	Known	215734	0.109059	-0.0105223	0.00502861	0.0363944	454795	0.126232	-0.0146703	0.00294026	6.1e-07	233637	0.0833	-0.0173	0.0057	0.002405	-0.0136	0.0025	8.167e-08	--	0	0.4764	-0.0142	0.0023	8.557e-10	---	0	0.6518
308	rs12514792	5	88816716	CTD-2232E5.2	G	A	Known	215734	0.638953	-0.0126487	0.0032232	8.69888e-05	456149	0.632781	-0.0149772	0.0020238	1.4e-13	233988	0.5833	-0.009	0.0038	0.01786	-0.0143	0.0017	6.585e-17	--	0	0.5407	-0.0134	0.0016	8.755e-18	---	0.1	0.3675
309	rs193016778	5	92162248	CTC-458G6.4	G	A	Novel	215734	0.968048	-0.0210855	0.00916843	0.0214599	454673	0.964071	-0.0308739	0.00525257	4.2e-09	NA	NA	NA	NA	NA	-0.0285	0.0046	4.281e-10	--	0	0.3543	-0.0285	0.0046	4.281e-10	--?	0	0.3543
309	rs2453763	5	92376460	CTD-2091N23.1	T	A	Novel	215734	0.352463	-0.00923566	0.00321734	0.00409711	454795	0.35824	-0.0128725	0.00203753	2.7e-10	233995	0.3417	-0.0093	0.0038	0.01439	-0.0118	0.0017	6.275e-12	--	0	0.3396	-0.0114	0.0016	3.576e-13	---	0	0.5272
310	rs159032	5	94206202	MCTP1	C	T	Known	215734	0.757117	-0.00303241	0.00360267	0.399949	455798	0.753423	-0.0133334	0.00226497	3.9e-09	224623	0.8	-0.0117	0.0047	0.0128	-0.0104	0.0019	5.582e-08	--	82.9	0.01549	-0.0106	0.0018	2.378e-09	---	66.2	0.05173
311	rs17383803	5	95393883	RP11-254I22.1	C	T	Known	215734	0.088028	0.018319	0.00536674	0.000641489	456426	0.093375	0.02011	0.00335027	1.9e-09	217291	0.0833	0.0223	0.0072	0.001953	0.0196	0.0028	5.223e-12	++	0	0.7771	0.02	0.0026	4.199e-14	+++	0	0.9043
311	rs6234	5	95728974	PCSK1	G	C	Known	215734	0.725322	-0.00892622	0.00340934	0.00884043	456426	0.731536	-0.0170915	0.00220068	8.1e-15	449889	0.7251	-0.017	0.0025	2.7e-11	-0.0147	0.0018	1.941e-15	--	75.3	0.0442	-0.0155	0.0015	1.784e-25	---	56.5	0.1002
311	rs155979	5	95769898	CTD-2337A12.1	G	C	Known	215734	0.152231	0.0178465	0.00536892	0.000887235	451528	0.141594	0.0143445	0.00281602	3.5e-07	205073	0.1583	0.0103	0.0077	0.181	0.0151	0.0025	1.404e-09	++	0	0.5635	0.0146	0.0024	6.718e-10	+++	0	0.7099
311	rs7716123	5	95794422	CTD-2337A12.1	T	A	Known	215734	0.378065	-0.0130742	0.00331929	8.18704e-05	448685	0.387747	-0.0117024	0.00202065	7e-09	231920	0.3583	-0.0127	0.0041	0.001951	-0.0121	0.0017	2.652e-12	--	0	0.7241	-0.0122	0.0016	2.027e-14	---	0	0.9303
311	rs2611742	5	95856501	CTD-2337A12.1	C	T	Known	215734	0.410318	0.0243543	0.00319256	2.37595e-14	455499	0.392983	0.0144019	0.0019982	5.7e-13	233985	0.4417	0.0177	0.0037	1.72e-06	0.0172	0.0017	3.095e-24	++	85.7	0.00823	0.0173	0.0015	3.032e-29	+++	71.4	0.03023
311	rs8180490	5	95914718	CTD-2337A12.1	C	A	Known	215734	0.02984	0.0386476	0.00894777	1.56564e-05	456426	0.025958	0.0304968	0.00612565	6.4e-07	232992	0.075	0.0319	0.0098	0.001134	0.0331	0.0051	5.83e-11	++	0	0.4523	0.0328	0.0045	2.638e-13	+++	0	0.7495
311	rs155060	5	95971496	CAST	G	A	Known	215734	0.260024	0.0142113	0.00353705	5.8732e-05	452210	0.261066	0.00865347	0.00222985	0.0001	313621	0.3417	0.0116	0.0036	0.001049	0.0102	0.0019	5.778e-08	++	43.4	0.1838	0.0105	0.0017	2.952e-10	+++	0	0.3907
311	rs151835	5	96070982	CAST	G	A	Known	215734	0.727906	0.00872215	0.00345297	0.0115376	456180	0.733711	0.010532	0.00220576	1.8e-06	234001	0.8	0.0109	0.0042	0.009453	0.01	0.0019	7.298e-08	++	0	0.6587	0.0102	0.0017	2.324e-09	+++	0	0.8901
311	rs27524	5	96101944	CAST	G	A	Known	215734	0.630091	0.0173051	0.00315692	4.21408e-08	456426	0.637283	0.0120742	0.00202712	2.6e-09	449889	0.6342	0.012	0.0024	2.5e-07	0.0136	0.0017	1.538e-15	++	48.6	0.1632	0.0131	0.0014	5.663e-21	+++	10.7	0.3263
311	rs76124346	5	96146056	ERAP1	G	A	Known	215734	0.0670245	-0.020073	0.00625115	0.00132232	454137	0.063402	-0.0180168	0.00401312	7.1e-06	NA	NA	NA	NA	NA	-0.0186	0.0034	3.534e-08	--	0	0.7819	-0.0186	0.0034	3.534e-08	--?	0	0.7819
312	rs325220	5	98304564	CTD-2007H13.3	G	A	Novel	215734	0.695983	0.0117742	0.00337328	0.000482245	453501	0.69095	0.00736947	0.0021133	0.00049	320414	0.7333	0.0175	0.0037	2.295e-06	0.0086	0.0018	1.523e-06	++	18.3	0.2685	0.0103	0.0016	1.675e-10	+++	66.1	0.05232
313	rs12055350	5	101204746	OR7H2P	C	T	Novel	215734	0.332894	0.00776184	0.00324086	0.0166205	455989	0.336311	0.0101646	0.00206477	8.5e-07	233986	0.3167	0.0079	0.004	0.04827	0.0095	0.0017	5.366e-08	++	0	0.5318	0.0092	0.0016	7.695e-09	+++	0	0.7708
314	rs4703019	5	102053558	PAM	G	A	Novel	215734	0.59206	-0.00348272	0.0031199	0.264298	455420	0.587162	-0.011062	0.00198309	2.4e-08	321671	0.65	-0.0074	0.0031	0.01827	-0.0089	0.0017	1.118e-07	--	76.2	0.04034	-0.0085	0.0015	6.496e-09	---	54.3	0.1119
315	rs11739877	5	105876806	CTD-2285G11.1	C	T	Known	215734	0.385553	-0.00347961	0.00313188	0.266555	456426	0.37797	-0.01146	0.00201259	1.2e-08	233952	0.375	-0.0124	0.004	0.001935	-0.0091	0.0017	7.008e-08	--	78.2	0.03206	-0.0096	0.0016	6.704e-10	---	61.3	0.07567
315	rs17159167	5	106185389	CTC-254B4.1	G	A	Known	215734	0.0671132	0.0219505	0.00609477	0.000316359	456426	0.070405	0.0135023	0.00380432	0.00039	233802	0.0417	0.0194	0.0074	0.008751	0.0159	0.0032	8.75e-07	++	27.7	0.2396	0.0164	0.003	2.763e-08	+++	0	0.4553
315	rs13168288	5	106385815	CTC-254B4.1	G	A	Known	215734	0.249121	-0.0076608	0.00356628	0.0317042	444509	0.236442	-0.014373	0.00232641	6.5e-10	254413	0.2667	-0.0106	0.0043	0.01423	-0.0124	0.0019	2.179e-10	--	59.8	0.1149	-0.0121	0.0018	1.048e-11	---	23.8	0.2691
315	rs2410941	5	106450985	PSMC1P5	C	A	Known	215734	0.47851	0.00846584	0.00308189	0.00601504	455074	0.472214	0.00937475	0.00195552	1.6e-06	233759	0.55	0.0111	0.0037	0.0027	0.0091	0.0017	3.397e-08	++	0	0.8033	0.0094	0.0015	3.775e-10	+++	0	0.8597
315	rs252818	5	106725691	EFNA5	C	T	Known	215734	0.190017	-0.00693618	0.00400707	0.0834544	447841	0.181145	-0.01406	0.00255345	3.7e-08	233908	0.2	-0.0103	0.0048	0.03189	-0.012	0.0022	2.492e-08	--	55.5	0.1338	-0.0117	0.002	2.464e-09	---	15	0.3084
315	rs555989	5	106881723	EFNA5	G	A	Known	215734	0.744524	-0.00952256	0.00368231	0.00970879	451986	0.755711	-0.0101155	0.00228099	9.2e-06	233822	0.7667	-0.0104	0.0042	0.01328	-0.01	0.0019	2.87e-07	--	0	0.8911	-0.01	0.0018	1.218e-08	---	0	0.986
315	rs58391909	5	106930176	EFNA5	G	A	Known	215734	0.185193	0.0185013	0.0040725	5.54649e-06	453666	0.179899	0.0127498	0.00254333	5.4e-07	NA	NA	NA	NA	NA	0.0144	0.0022	2.768e-11	++	30.3	0.231	0.0144	0.0022	2.768e-11	++?	30.3	0.231
315	rs12514413	5	107323866	FBXL17	C	T	Known	215734	0.231408	0.0103183	0.00367857	0.0050321	450890	0.224234	0.0148842	0.0023536	2.5e-10	233717	0.2833	0.0128	0.0044	0.003625	0.0136	0.002	7.991e-12	++	8.5	0.2958	0.0134	0.0018	1.085e-13	+++	0	0.5718
315	rs40067	5	107439012	FBXL17	G	A	Known	215734	0.833261	0.015664	0.0042022	0.000193341	452316	0.831373	0.027212	0.00261469	2.3e-25	229379	0.8583	0.0242	0.0054	7.413e-06	0.024	0.0022	3.234e-27	++	81.6	0.01963	0.024	0.0021	1.303e-31	+++	63.3	0.06569
315	rs114013232	5	107451986	FBXL17	G	A	Known	215734	0.982122	-0.0339771	0.0132646	0.0104225	455665	0.981564	-0.0396827	0.00725691	4.5e-08	NA	NA	NA	NA	NA	-0.0384	0.0064	1.674e-09	--	0	0.7059	-0.0384	0.0064	1.674e-09	--?	0	0.7059
315	rs4532353	5	107819090	FBXL17	C	T	Known	215734	0.358317	-0.00816027	0.00336154	0.0152018	443386	0.380576	-0.010746	0.002035	1.3e-07	233433	0.3917	-0.006	0.004	0.1336	-0.0101	0.0017	7.719e-09	--	0	0.5105	-0.0094	0.0016	3.784e-09	---	0	0.5231
315	rs10477918	5	107929432	RP11-120B7.1	C	A	Known	215734	0.0408718	-0.014667	0.00767601	0.0560348	456153	0.040056	-0.0258206	0.0049704	2e-07	221602	0.0167	-0.0266	0.0098	0.006642	-0.0225	0.0042	6.698e-08	--	32.8	0.2226	-0.0232	0.0038	1.631e-09	---	0	0.4418
316	rs1045706	5	108714298	PJA2	C	T	Novel	215734	0.590156	0.0143503	0.0031011	3.7017e-06	456426	0.593478	0.00980252	0.00198326	7.7e-07	449889	0.5809	0.012	0.0022	2.2e-07	0.0111	0.0017	2.793e-11	++	34.5	0.2167	0.0114	0.0013	7.939e-18	+++	0	0.4433
317	rs13156777	5	111452107	NREP-AS1	T	A	Novel	215734	0.796322	-0.0166823	0.00419928	7.1076e-05	444056	0.809138	-0.0112542	0.00251598	7.7e-06	222125	0.85	-0.0147	0.0047	0.001762	-0.0127	0.0022	4.131e-09	--	18.7	0.2675	-0.013	0.002	2.977e-11	---	0	0.5014
317	rs459552	5	112176756	APC	T	A	Novel	215734	0.232537	0.0051005	0.00360119	0.156676	456426	0.230314	0.0111412	0.00231451	1.5e-06	449889	0.2315	0.013	0.0026	1.7e-06	0.0094	0.0019	1.471e-06	++	49.8	0.1582	0.0107	0.0016	7.317e-12	+++	38.2	0.1983
317	rs55822801	5	112920108	YTHDC2	G	C	Novel	215734	0.0470762	0.0100475	0.007186	0.162052	456426	0.042007	0.023869	0.00486282	9.2e-07	449889	0.04735	0.022	0.0052	2.3e-05	0.0195	0.004	1.242e-06	++	60.6	0.1112	0.0205	0.0032	1.327e-10	+++	25.3	0.262
318	rs2553522	5	113980910	RP11-492A10.1	G	C	Novel	215734	0.773853	-0.00812706	0.00369258	0.0277419	453849	0.778114	-0.0131887	0.0023499	2e-08	234012	0.7917	-0.0077	0.0044	0.08012	-0.0117	0.002	3.286e-09	--	25.2	0.2475	-0.011	0.0018	9.764e-10	---	1.7	0.3616
319	rs13159814	5	115602323	COMMD10	C	A	Novel	215734	0.124761	0.0186795	0.00486881	0.000124764	453255	0.130609	0.0112293	0.00290194	0.00011	320643	0.1417	0.0148	0.0048	0.001899	0.0132	0.0025	1.235e-07	++	42.1	0.1887	0.0135	0.0022	9.708e-10	+++	0	0.4031
319	rs6594967	5	115710803		C	T	Novel	215734	0.331568	-0.0074591	0.00337336	0.0270234	453079	0.323499	-0.0111369	0.0020893	9.8e-08	234009	0.3417	-0.0099	0.004	0.01332	-0.0101	0.0018	1.227e-08	--	0	0.354	-0.0101	0.0016	5.291e-10	---	0	0.65
320	rs6595205	5	119372533	CTC-552D5.1	G	C	Known	215734	0.539504	-0.0111796	0.00312254	0.000343219	455647	0.536489	-0.012139	0.00195676	5.5e-10	321808	0.5	-0.01	0.0031	0.001052	-0.0119	0.0017	8.192e-13	--	0	0.7946	-0.0115	0.0015	4.756e-15	---	0	0.8393
321	rs6866004	5	122042452	RP11-166A12.1	G	A	Novel	215734	0.450687	0.0127466	0.00311342	4.23839e-05	452922	0.446203	0.00696469	0.00197042	0.00041	233932	0.4833	0.0071	0.0037	0.05499	0.0086	0.0017	2.265e-07	++	59.4	0.1166	0.0084	0.0015	3.635e-08	+++	23.2	0.2722
322	rs7711753	5	122733317	CEP120	G	A	Known	215734	0.568664	0.0109372	0.00313952	0.000494521	456194	0.566921	0.0136957	0.00196803	3.4e-12	321544	0.6167	0.0122	0.0031	8.115e-05	0.0129	0.0017	9.433e-15	++	0	0.4566	0.0128	0.0015	3.734e-18	+++	0	0.7424
323	rs6886725	5	124269358	RP11-284A20.1	G	A	Novel	215734	0.594513	0.00542203	0.00315252	0.0854497	453166	0.610947	0.00965297	0.00200872	1.5e-06	233863	0.4917	0.0086	0.0038	0.02363	0.0084	0.0017	6.459e-07	++	21.9	0.2577	0.0085	0.0015	4.572e-08	+++	0	0.5266
323	rs6864049	5	124330522	RP11-257I8.2	G	A	Novel	215734	0.529831	0.010125	0.00307576	0.000995276	437415	0.531718	0.0111736	0.00200073	2.3e-08	321924	0.4333	0.0158	0.0031	3.62e-07	0.0109	0.0017	9.391e-11	++	0	0.775	0.012	0.0015	4.605e-16	+++	2.2	0.3598
324	rs1363695	5	130378027	RP11-114H7.3	C	T	Known	215734	0.770747	0.00743516	0.00380081	0.050441	446905	0.776744	0.0129157	0.00236683	4.8e-08	233996	0.725	0.0127	0.0044	0.003897	0.0114	0.002	1.459e-08	++	33.3	0.2209	0.0116	0.0018	2.108e-10	+++	0	0.4556
325	rs34914000	5	131148950	AC034228.7	C	T	Novel	215734	0.212769	0.01164	0.0037271	0.00178972	456426	0.206208	0.0131514	0.00241368	5.1e-08	NA	NA	NA	NA	NA	0.0127	0.002	3.586e-10	++	0	0.7336	0.0127	0.002	3.586e-10	++?	0	0.7336
325	rs2522056	5	131801726	C5orf56	G	A	Novel	215734	0.795425	-0.0123919	0.00377091	0.00101554	456426	0.813377	-0.00872142	0.00250367	0.00049	449889	0.7913	-0.0092	0.0028	0.00095	-0.0098	0.0021	2.362e-06	--	0	0.4174	-0.0096	0.0017	9.039e-09	---	0	0.7076
326	rs329122	5	133864599	JADE2	G	A	Known	215734	0.575389	0.0102736	0.00312768	0.00102082	454697	0.580497	0.0141671	0.00198004	8.4e-13	321894	0.6333	0.0086	0.0031	0.005809	0.0131	0.0017	6.077e-15	++	9.6	0.2929	0.012	0.0015	2.75e-16	+++	26	0.2587
326	rs329317	5	133903814	JADE2	C	T	Known	215734	0.609367	-0.0117356	0.00324986	0.000304883	447642	0.600977	-0.00754717	0.0020122	0.00018	233908	0.6833	-0.0078	0.0038	0.04011	-0.0087	0.0017	3.582e-07	--	16.7	0.2732	-0.0086	0.0016	4.161e-08	---	0	0.5358
327	rs13163306	5	136571959	SPOCK1	G	A	Known	215734	0.534248	0.00767259	0.0030814	0.0127755	454830	0.533813	0.00987287	0.00195764	4.6e-07	234006	0.5417	0.008	0.0037	0.03061	0.0092	0.0017	2.244e-08	++	0	0.5467	0.009	0.0015	2.129e-09	+++	0	0.7958
327	rs17797119	5	137070445	KLHL3	G	A	Known	215734	0.399225	-0.0124446	0.00319567	9.85208e-05	453933	0.39766	-0.00881219	0.00199912	1e-05	322043	0.3917	-0.0064	0.0031	0.04119	-0.0098	0.0017	6.54e-09	--	0	0.3352	-0.009	0.0015	1.191e-09	---	0	0.3919
327	rs62381757	5	137319775	FAM13B	C	T	Known	215734	0.965	0.0422136	0.00916218	4.07793e-06	455203	0.95932	0.0241793	0.00494666	1e-06	NA	NA	NA	NA	NA	0.0282	0.0044	8.582e-11	++	66.7	0.08327	0.0282	0.0044	8.582e-11	++?	66.7	0.08327
327	rs7716275	5	137631073	CDC25C	G	T	Known	215734	0.814812	0.0168392	0.00396168	2.13276e-05	455071	0.808109	0.0123921	0.00247907	5.8e-07	313335	0.7917	0.015	0.004	0.0001527	0.0136	0.0021	8.461e-11	++	0	0.3413	0.0139	0.0019	6.816e-14	+++	0	0.6079
327	rs4835778	5	137671026	CDC25C	G	A	Known	215734	0.184687	0.0111164	0.00392667	0.0046405	456025	0.172346	0.0117578	0.00257996	5.2e-06	233925	0.15	0.0153	0.0048	0.001435	0.0116	0.0022	8.17e-08	++	0	0.8914	0.0122	0.002	5.7e-10	+++	0	0.77
327	rs256002	5	137895218	HSPA9	C	T	Known	215734	0.598953	-0.00957251	0.00312577	0.00219531	455428	0.605334	-0.00756082	0.00199568	0.00015	320440	0.5583	-0.0091	0.0031	0.003687	-0.0081	0.0017	1.29e-06	--	0	0.5875	-0.0084	0.0015	1.557e-08	---	0	0.832
328	rs2133561	5	139086651	CTB-35F21.1	T	A	Known	215734	0.587921	-0.0140051	0.00319395	1.16046e-05	437420	0.615071	-0.0144533	0.00204833	1.7e-12	NA	NA	NA	NA	NA	-0.0143	0.0017	9.835e-17	--	0	0.906	-0.0143	0.0017	9.835e-17	--?	0	0.906
328	rs2074613	5	139714564	HBEGF	C	T	Known	215734	0.447406	-0.00977692	0.00306138	0.00140498	456426	0.440146	-0.0121367	0.00196593	6.7e-10	231308	0.4167	-0.0079	0.0038	0.03762	-0.0114	0.0017	4.506e-12	--	0	0.5166	-0.0109	0.0015	7.232e-13	---	0	0.5617
328	rs2569176	5	139986317	RP11-515C16.1	G	A	Known	215734	0.515312	-0.0147733	0.00307778	1.58671e-06	454595	0.51295	-0.00694347	0.00195763	0.00039	NA	NA	NA	NA	NA	-0.0092	0.0017	2.564e-08	--	78.3	0.03183	-0.0092	0.0017	2.564e-08	--?	78.3	0.03183
328	rs35983033	5	140048707	WDR55	G	A	Known	215734	0.0932938	-0.0211379	0.00524294	5.53779e-05	456426	0.093021	-0.0116848	0.00335704	0.0005	449889	0.09165	-0.009	0.0037	0.016	-0.0144	0.0028	3.303e-07	--	56.6	0.1289	-0.0124	0.0022	3.14e-08	---	45.5	0.1598
329	rs4912637	5	141720261	AC005592.2	G	A	Known	215734	0.648438	0.0125986	0.00318441	7.61091e-05	456426	0.648433	0.0100729	0.0020433	8.2e-07	233059	0.7583	0.0121	0.0041	0.003165	0.0108	0.0017	3.265e-10	++	0	0.5044	0.011	0.0016	3.979e-12	+++	0	0.7673
330	rs4912652	5	142888684	CTD-2050E21.1	C	T	Novel	215734	0.434736	0.0100112	0.0031919	0.00171017	452990	0.43153	0.00862381	0.00197826	1.3e-05	233352	0.4417	0.0146	0.0038	0.000122	0.009	0.0017	8.432e-08	++	0	0.7118	0.0099	0.0015	1.089e-10	+++	0	0.3778
331	rs143637716	5	143913127	RN7SKP246	G	A	Known	215734	0.94221	0.0300245	0.00769922	9.63177e-05	453115	0.941493	0.01812	0.00416688	1.4e-05	NA	NA	NA	NA	NA	0.0208	0.0037	1.343e-08	++	45.9	0.1739	0.0208	0.0037	1.343e-08	++?	45.9	0.1739
331	rs2190788	5	144484261	AC132803.1	G	T	Known	215734	0.691352	-0.0079204	0.00342839	0.0208748	448245	0.680935	-0.013915	0.00211068	4.3e-11	233243	0.7	-0.0146	0.0041	0.0003695	-0.0123	0.0018	8.78e-12	--	54.9	0.1365	-0.0126	0.0016	1.583e-14	---	19.6	0.2882
332	rs114285050	5	145895394	GPR151	G	A	Novel	215734	0.993375	0.0312309	0.0188411	0.0973998	456426	0.991743	0.0605778	0.0107699	1.9e-08	449889	0.992987	0.041	0.012	0.00057	0.0534	0.0094	1.158e-08	++	45.3	0.1763	0.0487	0.0074	4.088e-11	+++	19.6	0.2883
333	rs41290587	5	151045923	SPARC	C	T	Known	215734	0.99315	-0.121591	0.0185008	4.95745e-11	456426	0.992991	-0.0722709	0.0116873	6.3e-10	449889	0.99411	-0.062	0.015	2e-05	-0.0863	0.0099	2.373e-18	--	80.3	0.02421	-0.079	0.0083	1.06e-21	---	71.1	0.0315
333	rs188405356	5	152079166	AC091969.1	C	T	Known	215734	0.995562	-0.0852945	0.0263299	0.0011976	455120	0.996086	-0.0864961	0.0156123	3e-08	NA	NA	NA	NA	NA	-0.0862	0.0134	1.383e-10	--	0	0.9687	-0.0862	0.0134	1.383e-10	--?	0	0.9687
333	rs987369	5	152495144	AC091969.1	G	A	Known	215734	0.841476	0.00621418	0.00435289	0.153408	453365	0.842143	0.0121772	0.00268361	5.7e-06	322010	0.8667	0.0128	0.0042	0.00209	0.0105	0.0023	3.993e-06	++	26.5	0.2436	0.0111	0.002	3.641e-08	+++	0	0.4529
333	rs2579040	5	152515823	AC091969.1	T	A	Known	215734	0.272329	0.00892865	0.003447	0.00959018	453825	0.278776	0.0146416	0.00218093	1.9e-11	NA	NA	NA	NA	NA	0.013	0.0018	1.686e-12	++	49	0.1613	0.013	0.0018	1.686e-12	++?	49	0.1613
333	rs7702033	5	153086142	GRIA1	C	T	Known	215734	0.650232	-0.00628433	0.00325946	0.0538518	452597	0.650134	-0.0108662	0.00205116	1.2e-07	229148	0.5583	-0.0092	0.0041	0.02484	-0.0096	0.0017	3.577e-08	--	29.4	0.2341	-0.0095	0.0016	2.692e-09	---	0	0.4911
333	rs7715318	5	153349275	FAM114A2	T	A	Known	215734	0.0475479	-0.024084	0.00728703	0.000949605	454953	0.043807	-0.0233331	0.00476673	9.8e-07	269332	0.0417	-0.0191	0.0079	0.01642	-0.0236	0.004	3.512e-09	--	0	0.9313	-0.0227	0.0036	1.998e-10	---	0	0.8776
333	rs17115481	5	153358226	FAM114A2	G	A	Known	215734	0.724765	0.0150705	0.00345243	1.27022e-05	452285	0.732213	0.0150817	0.0022103	8.9e-12	233702	0.7167	0.0109	0.0042	0.009453	0.0151	0.0019	5.487e-16	++	0	0.9978	0.0144	0.0017	2.743e-17	+++	0	0.6612
333	rs7715256	5	153537893		G	T	Known	215734	0.430483	0.0180956	0.00307849	4.15049e-09	456149	0.426693	0.0165293	0.00197116	5e-17	322084	0.45	0.0163	0.0031	1.695e-07	0.017	0.0017	1.431e-24	++	0	0.6683	0.0168	0.0015	1.289e-30	+++	0	0.8952
333	rs11957885	5	153547306		C	T	Known	215734	0.0609834	-0.0180767	0.00662191	0.00633666	456426	0.057036	-0.0241655	0.00420773	9.3e-09	217945	0.0833	-0.0175	0.0084	0.03722	-0.0224	0.0036	2.766e-10	--	0	0.4377	-0.0217	0.0033	3.486e-11	---	0	0.64
333	rs6873488	5	153597371	GALNT10	G	A	Known	215734	0.632162	0.00800174	0.00327206	0.0144662	444032	0.642769	0.0105416	0.0020607	3.1e-07	233865	0.65	0.0084	0.004	0.03573	0.0098	0.0017	1.783e-08	++	0	0.5113	0.0096	0.0016	1.951e-09	+++	0	0.7644
334	rs17056301	5	158271680	EBF1	C	T	Known	215734	0.279091	0.0112077	0.00364997	0.00213614	451964	0.254394	0.0132292	0.00225115	4.2e-09	233959	0.2167	0.0064	0.0043	0.1367	0.0127	0.0019	3.747e-11	++	0	0.6374	0.0116	0.0018	2.993e-11	+++	0	0.3684
334	rs62385378	5	158327312	EBF1	G	A	Known	215734	0.881323	0.0217498	0.00522027	3.09422e-05	452704	0.868606	0.0122958	0.00289975	2.2e-05	NA	NA	NA	NA	NA	0.0145	0.0025	1.004e-08	++	60.1	0.1134	0.0145	0.0025	1.004e-08	++?	60.1	0.1134
335	rs4921301	5	159984492	ATP10B	C	T	Novel	215734	0.781542	0.0085695	0.00393498	0.0294228	440814	0.794716	0.0143126	0.00245746	5.7e-09	NA	NA	NA	NA	NA	0.0127	0.0021	1.105e-09	++	34.7	0.2157	0.0127	0.0021	1.105e-09	++?	34.7	0.2157
336	rs7447465	5	164566362	CTC-340A15.2	C	T	Novel	215734	0.615234	-0.0112678	0.00316897	0.000377018	455738	0.620849	-0.00888235	0.00201056	1e-05	233953	0.6	-0.0119	0.0038	0.001739	-0.0096	0.0017	1.748e-08	--	0	0.525	-0.01	0.0016	1.34e-10	---	0	0.6983
337	rs2861761	5	165828487	CTB-63M22.1	G	T	Novel	215734	0.441792	-0.0117357	0.00312436	0.00017251	453559	0.435448	-0.00965042	0.00197299	1e-06	233867	0.4667	-0.009	0.0038	0.01786	-0.0102	0.0017	8.187e-10	--	0	0.5725	-0.01	0.0015	4.856e-11	---	0	0.8153
337	rs9686463	5	166134486	CTB-7E3.1	T	A	Novel	215734	0.581624	-0.00902198	0.00316096	0.00431471	450429	0.578518	-0.00826684	0.00198791	3.2e-05	233595	0.5083	-0.0112	0.0038	0.003205	-0.0085	0.0017	4.661e-07	--	0	0.8397	-0.0089	0.0015	6.57e-09	---	0	0.791
337	rs2059125	5	166198761	CTB-7E3.1	G	T	Novel	215734	0.854239	0.0168755	0.00431736	9.27724e-05	456426	0.853813	0.0115838	0.00276263	2.8e-05	222147	0.8833	0.0076	0.0053	0.1516	0.0131	0.0023	1.714e-08	++	6.2	0.3019	0.0122	0.0021	9.502e-09	+++	0	0.3724
338	rs34774377	5	167001890	TENM2	C	T	Known	215734	0.110866	-0.0146239	0.00484978	0.00256662	456426	0.119803	-0.017964	0.00300378	2.2e-09	NA	NA	NA	NA	NA	-0.017	0.0026	2.523e-11	--	0	0.5582	-0.017	0.0026	2.523e-11	--?	0	0.5582
338	rs32410	5	167373266	CTC-353G13.1	G	C	Known	215734	0.81224	-0.00729508	0.00396471	0.065768	453954	0.806292	-0.014541	0.00247761	4.4e-09	233932	0.8333	-0.0064	0.0049	0.1915	-0.0125	0.0021	2.646e-09	--	58.4	0.1212	-0.0116	0.0019	2.161e-09	---	46.1	0.1562
338	rs6865920	5	167389006	TENM2	T	A	Known	215734	0.184659	-0.0146498	0.00418013	0.000457244	438896	0.16937	-0.0111164	0.00265014	2.7e-05	229608	0.2083	-0.0143	0.0061	0.01906	-0.0121	0.0022	5.986e-08	--	0	0.4753	-0.0124	0.0021	3.745e-09	---	0	0.733
338	rs1432821	5	167563585	CTB-178M22.1	C	T	Known	215734	0.813441	0.0124921	0.00402179	0.00189565	450892	0.805828	0.0113945	0.0024784	4.3e-06	233954	0.8083	0.0091	0.0047	0.05285	0.0117	0.0021	2.964e-08	++	0	0.8163	0.0113	0.0019	4.907e-09	+++	0	0.8573
338	rs1013017	5	167594265	CTB-178M22.1	C	T	Known	215734	0.884566	-0.00711793	0.00476618	0.135326	456426	0.883637	-0.015344	0.00303872	4.4e-07	233985	0.8917	-0.0173	0.0059	0.003366	-0.013	0.0026	4.179e-07	--	52.8	0.1456	-0.0137	0.0024	6.255e-09	---	22.2	0.2764
339	rs1014194	5	168192944	SLIT3	C	A	Known	215734	0.35984	-0.00834253	0.00324379	0.0101159	449986	0.358156	-0.0111466	0.00204733	5.2e-08	233959	0.3333	-0.0062	0.004	0.1211	-0.0103	0.0017	2.276e-09	--	0	0.4648	-0.0097	0.0016	1.056e-09	---	0	0.4868
339	rs2292144	5	168213385	SLIT3	C	T	Known	215734	0.897515	0.0208997	0.00525234	6.91702e-05	451206	0.904958	0.0133445	0.00334549	6.6e-05	222005	0.9167	0.0164	0.0068	0.01588	0.0155	0.0028	3.755e-08	++	32.1	0.225	0.0157	0.0026	1.899e-09	+++	0	0.4757
339	rs7707709	5	168313431	SLIT3	G	A	Known	215734	0.50929	0.0128864	0.00313547	3.95849e-05	443028	0.503106	0.00856811	0.00198011	1.5e-05	176878	0.5603	0.008	0.0048	0.09558	0.0098	0.0017	4.825e-09	++	26.3	0.2442	0.0096	0.0016	1.236e-09	+++	0	0.4768
339	rs17070611	5	168343675	SLIT3	G	A	Known	215734	0.0206985	-0.0336279	0.0133525	0.0117866	454818	0.019529	-0.0327411	0.00706145	3.5e-06	216330	0.0167	-0.0431	0.0156	0.00573	-0.0329	0.0062	1.32e-07	--	0	0.9532	-0.0343	0.0058	3.125e-09	---	0	0.8313
340	rs7730898	5	170459675	RANBP17	G	A	Known	215734	0.265538	-0.00950107	0.00352375	0.00701153	455718	0.271273	-0.0182155	0.00219507	1.1e-16	321983	0.275	-0.0129	0.0034	0.0001563	-0.0158	0.0019	2.472e-17	--	77.3	0.03581	-0.0151	0.0016	2.236e-20	---	59.7	0.08384
341	rs6861681	5	173362458	CPEB4	G	A	Novel	215734	0.698443	0.0138411	0.00331193	2.92602e-05	456426	0.697398	0.00976386	0.00212212	4.2e-06	449889	0.7127	0.011	0.0023	5.6e-06	0.011	0.0018	8.864e-10	++	6.9	0.2999	0.011	0.0014	7.612e-15	+++	0	0.5843
341	rs12659398	5	173386203	CPEB4	C	T	Novel	215734	0.927023	-0.01589	0.00637794	0.012724	452464	0.937884	-0.0194845	0.00405475	1.5e-06	171464	0.93103	-0.0155	0.0084	0.065	-0.0184	0.0034	6.973e-08	--	0	0.6344	-0.018	0.0032	1.273e-08	---	0	0.8471
342	rs6556301	5	176527577	FGFR4	G	T	Novel	215734	0.635367	0.0188739	0.00334957	1.7534e-08	444154	0.630457	0.0106629	0.00204916	2e-07	283036	0.625	0.0122	0.0036	0.000668	0.0129	0.0017	1.591e-13	++	77.1	0.03652	0.0128	0.0016	4.724e-16	+++	54.6	0.1106
343	rs6871456	5	178550811	ADAMTS2	G	C	Novel	215734	0.695136	-0.00590064	0.00339274	0.082	450831	0.681892	-0.0116905	0.00210571	2.8e-08	NA	NA	NA	NA	NA	-0.0101	0.0018	1.758e-08	--	52.4	0.1471	-0.0101	0.0018	1.758e-08	--?	52.4	0.1471
344	rs7736300	5	179196898	MAML1	G	A	Novel	215734	0.483949	0.00747149	0.00304837	0.0142468	456344	0.498152	0.00991157	0.00195092	3.8e-07	NA	NA	NA	NA	NA	0.0092	0.0016	2.139e-08	++	0	0.5002	0.0092	0.0016	2.139e-08	++?	0	0.5002
345	rs2224391	6	5260936	LYRM4	C	A	Novel	215734	0.258592	-0.0145241	0.00346399	2.75437e-05	456426	0.248243	-0.00912851	0.00225528	5.2e-05	449889	0.3369	-0.0082	0.0025	0.0013	-0.0107	0.0019	1.349e-08	--	41.3	0.1918	-0.0098	0.0015	7.578e-11	---	15.2	0.3076
345	rs9328321	6	5600438	FARS2	G	A	Novel	215734	0.75734	-0.0166768	0.00364369	4.719e-06	453805	0.779404	-0.0080339	0.00235808	0.00066	233932	0.8167	-0.0143	0.0044	0.001154	-0.0106	0.002	8.945e-08	--	74.8	0.04644	-0.0112	0.0018	5.311e-10	---	56.1	0.1024
345	rs9378999	6	5979069	PKMP5	C	T	Novel	215734	0.642573	0.00764555	0.00334761	0.0223783	449540	0.661317	0.0128834	0.00207242	5.1e-10	NA	NA	NA	NA	NA	0.0114	0.0018	8.706e-11	++	43.5	0.1834	0.0114	0.0018	8.706e-11	++?	43.5	0.1834
346	rs6909463	6	9391079	OFCC1	C	T	Known	215734	0.935215	0.0218125	0.00674108	0.00121323	452705	0.945369	0.0135627	0.00430238	0.0016	302971	0.95	0.0221	0.0066	0.0007714	0.016	0.0036	1.092e-05	++	6	0.3023	0.0174	0.0032	4.575e-08	+++	0	0.4208
346	rs9463175	6	9510030	OFCC1	C	T	Known	215734	0.641388	0.00503278	0.00330332	0.127621	444567	0.664212	0.0104303	0.00209064	6.1e-07	310039	0.7083	0.0119	0.0033	0.0002554	0.0089	0.0018	4.893e-07	++	47.5	0.1674	0.0096	0.0016	8.417e-10	+++	21.7	0.2788
346	rs62393063	6	9538224	OFCC1	G	C	Known	215734	0.0796589	-0.0184992	0.0063478	0.00356516	450329	0.085716	-0.016736	0.00349724	1.7e-06	NA	NA	NA	NA	NA	-0.0171	0.0031	2.172e-08	--	0	0.8078	-0.0171	0.0031	2.172e-08	--?	0	0.8078
347	rs16870458	6	10545728	GCNT2	G	A	Novel	215734	0.782249	-0.010246	0.00377316	0.00661789	453336	0.780293	-0.00943263	0.00236228	6.5e-05	321880	0.775	-0.0111	0.0038	0.003872	-0.0097	0.002	1.397e-06	--	0	0.855	-0.01	0.0018	1.794e-08	---	0	0.9298
348	rs2228213	6	12124855	HIVEP1	G	A	Known	215734	0.654185	0.019447	0.00319551	1.15969e-09	456426	0.653543	0.0131294	0.00204851	1.5e-10	449889	0.6469	0.012	0.0023	1.2e-07	0.015	0.0017	3.954e-18	++	63.9	0.09603	0.0139	0.0014	7.152e-24	+++	47.9	0.1468
348	rs1126472	6	12125772	HIVEP1	G	A	Known	215734	0.110332	0.0193811	0.0048465	6.36116e-05	456426	0.101897	0.00886276	0.00322039	0.0059	449889	0.11	0.013	0.0037	0.00033	0.0121	0.0027	6.626e-06	++	69.4	0.07067	0.0124	0.0022	1.13e-08	+++	39.5	0.1913
349	rs10948523	6	13188121	PHACTR1	G	A	Known	215734	0.849418	-0.0146944	0.00436754	0.000766958	450814	0.848193	-0.0134865	0.00273506	8.2e-07	322012	0.7917	-0.0093	0.0043	0.03229	-0.0138	0.0023	2.449e-09	--	0	0.8147	-0.0128	0.002	3.456e-10	---	0	0.6333
349	rs9367368	6	13189275	PHACTR1	C	T	Known	215734	0.290837	-0.0051771	0.00336404	0.123816	453774	0.295199	-0.0146542	0.00214507	8.4e-12	318043	0.3167	-0.006	0.0033	0.07284	-0.0119	0.0018	4.47e-11	--	82.3	0.01753	-0.0105	0.0016	2.917e-11	---	75.3	0.01731
350	rs17805532	6	18497348	RNF144B	C	T	Known	215734	0.942613	-0.0191947	0.00700178	0.00611767	455089	0.947346	-0.0246523	0.00436865	1.7e-08	221913	0.9333	-0.0168	0.0085	0.0481	-0.0231	0.0037	4.412e-10	--	0	0.5084	-0.0221	0.0034	7.581e-11	---	0	0.6369
350	rs1076663	6	18621172	MIR548A1	G	T	Known	215734	0.664575	-0.00732464	0.00336074	0.0292965	452483	0.661109	-0.0106084	0.00206799	2.9e-07	234002	0.575	-0.0093	0.004	0.02007	-0.0097	0.0018	3.565e-08	--	0	0.4053	-0.0096	0.0016	2.221e-09	---	0	0.7043
351	rs3806114	6	20482335	E2F3	G	A	Known	215734	0.314138	0.00409099	0.00356438	0.251075	441504	0.329827	0.0125282	0.00211232	3e-09	320285	0.2583	0.0084	0.0035	0.01632	0.0103	0.0018	1.289e-08	++	75.9	0.04171	0.0099	0.0016	7.575e-10	+++	54.4	0.1115
351	rs2206734	6	20694884	CDKAL1	C	T	Known	215734	0.817923	0.0183301	0.00393893	3.26206e-06	456426	0.823936	0.0151411	0.00255763	3.2e-09	449889	0.825	0.017	0.0029	5.8e-09	0.0161	0.0021	6.412e-14	++	0	0.4971	0.0164	0.0017	1.812e-21	+++	0	0.7691
351	rs6908425	6	20728731	CDKAL1	C	T	Known	215734	0.783811	-0.00848765	0.00370953	0.0221339	456426	0.782164	-0.00969809	0.0023595	4e-05	449889	0.7952	-0.0097	0.0026	0.00023	-0.0093	0.002	2.652e-06	--	0	0.7831	-0.0095	0.0016	2.013e-09	---	0	0.9573
352	rs7760082	6	21919387	CASC15	G	A	Known	215734	0.342332	0.00883566	0.00327846	0.00703748	454501	0.329245	0.0121577	0.00207595	4.7e-09	233986	0.375	0.0124	0.004	0.001935	0.0112	0.0018	1.662e-10	++	0	0.3919	0.0114	0.0016	1.277e-12	+++	0	0.6678
353	rs12195633	6	23316593	RP11-439H9.1	C	T	Known	215734	0.367416	-0.00715657	0.00318047	0.0244389	456050	0.37488	-0.00878882	0.00201142	1.2e-05	321666	0.425	-0.0075	0.0031	0.01691	-0.0083	0.0017	9.799e-07	--	0	0.6645	-0.0081	0.0015	4.874e-08	---	0	0.8859
353	rs12194004	6	23908557	SPTLC1P2	C	T	Known	215734	0.362629	-0.00887529	0.00345385	0.0101793	447335	0.364282	-0.0102237	0.00204739	5.9e-07	233747	0.375	-0.0056	0.0041	0.172	-0.0099	0.0018	2.072e-08	--	0	0.737	-0.0092	0.0016	1.272e-08	---	0	0.5976
354	rs7762901	6	24449639	GPLD1	G	A	Novel	215734	0.753416	0.0103512	0.00360415	0.00407874	451481	0.72937	0.0100972	0.00220236	4.5e-06	233990	0.8	0.01	0.0043	0.02004	0.0102	0.0019	6.314e-08	++	0	0.952	0.0101	0.0017	3.903e-09	+++	0	0.9976
354	rs4712841	6	24722309	C6orf62	C	T	Novel	215734	0.671872	-0.0173102	0.00332469	1.92385e-07	450809	0.695753	-0.00824288	0.00213316	0.00011	NA	NA	NA	NA	NA	-0.0109	0.0018	1.328e-09	--	81	0.02171	-0.0109	0.0018	1.328e-09	--?	81	0.02171
354	rs12203240	6	24749104	RP3-369A17.4	C	T	Novel	215734	0.0703074	-0.0180344	0.00632739	0.00436894	445979	0.077595	-0.0216797	0.0036871	4.1e-09	298210	0.0417	-0.009	0.0068	0.1857	-0.0208	0.0032	7.255e-11	--	0	0.6186	-0.0186	0.0029	1.037e-10	---	25.9	0.2594
354	rs72826361	6	25075717	CMAHP	G	C	Novel	215734	0.915547	0.0138293	0.00548434	0.0116822	456426	0.908412	0.017525	0.0033807	2.2e-07	NA	NA	NA	NA	NA	0.0165	0.0029	9.694e-09	++	0	0.5662	0.0165	0.0029	9.694e-09	++?	0	0.5662
355	rs1150659	6	26100023	HFE	G	A	Known	215734	0.776085	0.0131292	0.00364994	0.000321794	456426	0.76324	0.0164391	0.00228816	6.7e-13	316928	0.8	0.0084	0.0037	0.02164	0.0155	0.0019	1.267e-15	++	0	0.4423	0.014	0.0017	4.022e-16	+++	42.6	0.1752
355	rs13206443	6	26119245	HIST1H2BC	C	T	Known	215734	0.897053	-0.0106038	0.0050084	0.0342417	456404	0.876241	-0.0190634	0.00296083	1.2e-10	202631	0.9333	-0.0119	0.0125	0.3411	-0.0169	0.0025	3.594e-11	--	52.7	0.1459	-0.0167	0.0025	2.445e-11	---	11.7	0.3221
355	rs806794	6	26200677	HIST1H2BF	G	A	Known	215734	0.293122	-0.00360208	0.00333964	0.280773	456426	0.271947	-0.0133496	0.00219126	1.1e-09	449889	0.3012	-0.0095	0.0026	0.00028	-0.0104	0.0018	1.306e-08	--	83.2	0.01467	-0.0101	0.0015	1.457e-11	---	66.9	0.04885
355	rs4711122	6	26758479	RP11-457M11.5	C	T	Known	215734	0.745411	0.00415024	0.00349181	0.234612	456426	0.75183	0.0149283	0.00225278	3.4e-11	234007	0.7083	0.0079	0.0042	0.05998	0.0118	0.0019	5.209e-10	++	85.1	0.009494	0.0111	0.0017	1.22e-10	+++	73.1	0.02436
355	rs17739702	6	27329267	ZNF204P	G	C	Known	215734	0.0880419	-0.0126755	0.00537463	0.0183544	456409	0.07785	-0.0199566	0.00363769	4.1e-08	233988	0.0917	-0.013	0.0065	0.0455	-0.0177	0.003	4.487e-09	--	20.6	0.2619	-0.0168	0.0027	7.164e-10	---	0	0.431
355	rs35984974	6	27410422	ZNF184	G	A	Known	215734	0.905787	-0.0206123	0.00520292	7.44241e-05	456244	0.881805	-0.0148324	0.00301689	8.8e-07	NA	NA	NA	NA	NA	-0.0163	0.0026	4.364e-10	--	0	0.3365	-0.0163	0.0026	4.364e-10	--?	0	0.3365
355	rs34388845	6	28578286	RP5-1186N24.3	G	A	Known	215734	0.19294	0.0135247	0.00385806	0.000455642	456066	0.213508	0.0182973	0.00237792	1.4e-14	NA	NA	NA	NA	NA	0.017	0.002	4.872e-17	++	9.8	0.2923	0.017	0.002	4.872e-17	++?	9.8	0.2923
355	rs9257175	6	28746945	AL662890.1	G	C	Known	215734	0.194361	-0.00404631	0.00384924	0.293167	456264	0.189817	-0.0148936	0.00248606	2.1e-09	233956	0.1583	-0.0133	0.0047	0.004658	-0.0117	0.0021	2.109e-08	--	82.2	0.01792	-0.012	0.0019	3.63e-10	---	64.9	0.05783
355	rs147350039	6	28918844	C6orf100	C	T	Known	215734	0.00768784	-0.0923507	0.0213617	1.53795e-05	452097	0.003854	-0.0635054	0.0158016	5.8e-05	NA	NA	NA	NA	NA	-0.0737	0.0127	6.553e-09	--	15.1	0.2777	-0.0737	0.0127	6.553e-09	--?	15.1	0.2777
355	rs7768854	6	29428831	OR2H1	G	T	Known	215734	0.0151092	0.0492222	0.0124514	7.71337e-05	456426	0.010969	0.04755	0.00935081	3.7e-07	449889	0.0149	0.029	0.01	0.0049	0.0482	0.0075	1.194e-10	++	0	0.9145	0.0413	0.006	5.413e-12	+++	15.4	0.3066
355	rs2267633	6	29570841	GABBR1	G	A	Known	215734	0.125896	0.0210182	0.00458648	4.59144e-06	456426	0.121656	0.0104252	0.00298146	0.00047	449889	0.1529	0.0099	0.0038	0.0099	0.0136	0.0025	5.657e-08	++	73.3	0.05281	0.0125	0.0021	2.406e-09	+++	54.6	0.1107
355	rs29218	6	29607429	SUMO2P1	G	A	Known	215734	0.205948	0.00817076	0.00376353	0.0299283	456426	0.22555	0.0119245	0.00233176	3.2e-07	212115	0.2417	0.0062	0.0051	0.2241	0.0109	0.002	4.005e-08	++	0	0.3965	0.0103	0.0018	2.728e-08	+++	0	0.484
356	rs9277988	6	33306235	MYL8P	C	T	Known	215734	0.19857	0.0246994	0.00385085	1.41735e-10	455460	0.196293	0.0189027	0.00245494	1.4e-14	NA	NA	NA	NA	NA	0.0206	0.0021	2.77e-23	++	37.9	0.2043	0.0206	0.0021	2.77e-23	++?	37.9	0.2043
356	rs210192	6	33481204	RN7SL26P	G	A	Known	215734	0.347819	0.0140381	0.00319356	1.10394e-05	447084	0.351557	0.00962415	0.0020605	3e-06	449889	0.3052	0.0091	0.0025	0.00038	0.0109	0.0017	2.828e-10	++	25.9	0.2455	0.0103	0.0014	3.924e-13	+++	0	0.4258
356	rs210172	6	33526622	BAK1	C	T	Known	215734	0.978261	0.0309834	0.010765	0.00400017	455890	0.975209	0.0311067	0.00626787	6.9e-07	NA	NA	NA	NA	NA	0.0311	0.0054	9.633e-09	++	0	0.9921	0.0311	0.0054	9.633e-09	++?	0	0.9921
356	rs210130	6	33533404	BAK1	G	T	Known	215734	0.626422	0.0140376	0.00316219	9.03011e-06	450620	0.636456	0.0117558	0.00203698	7.9e-09	320684	0.6083	0.0117	0.0031	0.0001893	0.0124	0.0017	3.996e-13	++	0	0.5441	0.0123	0.0015	2.933e-16	+++	0	0.8147
356	rs4713668	6	33690796	IP6K3	C	T	Known	215734	0.561424	0.00798574	0.00306737	0.00922909	456426	0.567353	0.0102139	0.00196583	2e-07	449889	0.5357	0.01	0.0023	6.2e-06	0.0096	0.0017	7.505e-09	++	0	0.5408	0.0097	0.0013	4.814e-13	+++	0	0.8197
356	rs2894342	6	33774394	MLN	C	A	Known	215734	0.768854	0.0155411	0.00367255	2.31928e-05	456426	0.768711	0.0154339	0.00231404	2.6e-11	449889	0.7306	0.016	0.0027	3.7e-09	0.0155	0.002	2.816e-15	++	0	0.9803	0.0156	0.0016	5.435e-23	+++	0	0.9869
356	rs9461917	6	33797009	MLN	C	T	Known	215734	0.403992	0.0133968	0.00324578	3.66804e-05	440731	0.408555	0.00916523	0.00201833	5.6e-06	220862	0.4667	0.0147	0.004	0.0002378	0.0103	0.0017	1.582e-09	++	18.4	0.2682	0.011	0.0016	2.646e-12	+++	10.2	0.3284
356	rs6901216	6	33807091	LINC01016	C	T	Known	215734	0.367497	-0.00807446	0.00315675	0.0105325	456426	0.384629	-0.0111094	0.00199971	2.8e-08	232406	0.4583	-0.0113	0.004	0.004728	-0.0102	0.0017	1.345e-09	--	0	0.4167	-0.0104	0.0016	2.335e-11	---	0	0.698
356	rs41269026	6	34208773	HMGA1	C	A	Known	215734	0.96037	0.028809	0.00805459	0.000347931	456297	0.952556	0.0271075	0.00458169	3.3e-09	NA	NA	NA	NA	NA	0.0275	0.004	4.807e-12	++	0	0.8543	0.0275	0.004	4.807e-12	++?	0	0.8543
356	rs4713766	6	34244245	NUDT3	C	A	Known	215734	0.969577	-0.0225073	0.00941613	0.016835	455605	0.977461	-0.034565	0.0065689	1.4e-07	218935	0.9833	-0.0373	0.012	0.001881	-0.0306	0.0054	1.322e-08	--	9.3	0.2936	-0.0317	0.0049	1.063e-10	---	0	0.5064
356	rs206936	6	34302869	RPS10-NUDT3	G	A	Known	215734	0.204911	0.0129846	0.00377136	0.000575425	456426	0.186398	0.0186909	0.00249985	7.6e-14	449889	0.2058	0.019	0.0027	3.6e-12	0.0169	0.0021	4.145e-16	++	37.1	0.2073	0.0177	0.0016	6.683e-27	+++	0	0.3768
356	rs41312309	6	34498328	PACSIN1	C	T	Known	215734	0.909121	-0.0103478	0.00529463	0.0506554	456426	0.911172	-0.0267298	0.00342537	6e-15	449889	0.90601	-0.019	0.0038	3.4e-07	-0.0219	0.0029	2.668e-14	--	85.2	0.009382	-0.0208	0.0023	1.007e-19	---	71.9	0.02847
356	rs11755393	6	34824636	UHRF1BP1	G	A	Known	215734	0.356128	0.0145787	0.00317629	4.4357e-06	456426	0.336558	0.0257036	0.00206034	1e-35	449889	0.3469	0.021	0.0024	1.1e-17	0.0224	0.0017	1.955e-38	++	88.4	0.003299	0.0219	0.0014	4.31e-55	+++	77.4	0.01191
356	rs78863860	6	34929304	ANKS1A	C	A	Known	215734	0.979768	0.0563216	0.0159015	0.000397253	453082	0.968789	0.026751	0.00564379	2.1e-06	NA	NA	NA	NA	NA	0.0301	0.0053	1.59e-08	++	67.4	0.07969	0.0301	0.0053	1.59e-08	++?	67.4	0.07969
356	rs2104332	6	35169708	SCUBE3	G	C	Known	215734	0.758444	0.0147931	0.00360038	3.97799e-05	451307	0.730222	0.0188922	0.00220647	1.1e-17	216365	0.7583	0.0145	0.0047	0.002035	0.0178	0.0019	3.478e-21	++	0	0.3317	0.0173	0.0017	3.505e-23	+++	0	0.5065
356	rs2076173	6	35442397	TEAD3	G	A	Known	215734	0.124526	0.0152212	0.0045931	0.000919946	455532	0.102728	0.0186566	0.00320821	6.1e-09	449889	0.1153	0.013	0.0042	0.0017	0.0175	0.0026	2.645e-11	++	0	0.5398	0.0163	0.0022	3.062e-13	+++	0	0.5456
356	rs9394312	6	35672330	FKBP5	G	C	Known	215734	0.513009	-0.00619093	0.00321394	0.0540697	456426	0.518657	-0.010839	0.00194944	2.7e-08	233116	0.5333	-0.0111	0.0038	0.003489	-0.0096	0.0017	8.773e-09	--	34.6	0.2163	-0.0098	0.0015	1.181e-10	---	0	0.4357
357	rs17757975	6	38214150	BTBD9	C	T	Known	215734	0.128032	-0.0190002	0.00481793	8.02522e-05	454546	0.147841	-0.0141873	0.00274827	2.4e-07	234008	0.1917	-0.015	0.0054	0.005473	-0.0154	0.0024	1.21e-10	--	0	0.3856	-0.0153	0.0022	2.358e-12	---	0	0.6849
358	rs756056068	6	38976402	DNAH8	TA	T	Novel	215734	0.653506	0.0240126	0.00329335	3.07158e-13	NA	NA	NA	NA	NA	NA	NA	NA	NA	NA	0.024	0.0033	3.071e-13	+?	0	1	0.024	0.0033	3.071e-13	+??	0	1
358	rs877446	6	39031039	GLP1R	G	A	Novel	215734	0.554341	0.0158237	0.00316516	5.75254e-07	453748	0.566946	0.00932362	0.00197212	2.3e-06	233423	0.5667	0.007	0.0038	0.06546	0.0111	0.0017	2.808e-11	++	67.1	0.08134	0.0105	0.0015	8.251e-12	+++	50.4	0.1331
359	rs4714290	6	40003502	TUBBP9	C	T	Known	215734	0.287544	-0.0109518	0.00344015	0.00145493	454671	0.285062	-0.0105026	0.00216371	1.2e-06	230858	0.3	-0.0154	0.0043	0.0003418	-0.0106	0.0018	6.484e-09	--	0	0.912	-0.0114	0.0017	1.551e-11	---	0	0.5904
359	rs11756704	6	40332811	TDRG1	G	A	Known	215734	0.560329	-0.0150272	0.0032058	2.76538e-06	455084	0.558536	-0.0128659	0.00196434	5.8e-11	233952	0.5917	-0.0086	0.0037	0.02011	-0.0135	0.0017	9.453e-16	--	0	0.5654	-0.0126	0.0015	1.26e-16	---	0	0.4148
359	rs2033529	6	40348653	TDRG1	G	A	Known	215734	0.285246	0.024766	0.00353681	2.51708e-12	453124	0.287536	0.0215715	0.00216194	1.9e-23	321917	0.2583	0.019	0.0033	1.388e-08	0.0224	0.0018	4.752e-34	++	0	0.4409	0.0216	0.0016	4.13e-41	+++	0	0.4911
359	rs56084097	6	40361491	LRFN2	C	A	Known	215734	0.861244	0.0219424	0.00485661	6.24084e-06	456036	0.855411	0.0195513	0.00276944	1.7e-12	NA	NA	NA	NA	NA	0.0201	0.0024	5.728e-17	++	0	0.6689	0.0201	0.0024	5.728e-17	++?	0	0.6689
359	rs9471341	6	40381240	LRFN2	C	T	Known	215734	0.16799	-0.00518168	0.00429206	0.227328	450755	0.160327	-0.0130192	0.00267482	1.1e-06	233357	0.2	-0.0138	0.0051	0.006812	-0.0108	0.0023	1.848e-06	--	58.4	0.1212	-0.0113	0.0021	4.828e-08	---	25.5	0.2611
359	rs6910503	6	40407980	LRFN2	C	T	Known	215734	0.805664	0.0167307	0.00408421	4.19557e-05	452521	0.812177	0.0109698	0.00250902	1.2e-05	233857	0.7917	0.0136	0.0047	0.003808	0.0125	0.0021	4.369e-09	++	30.8	0.2294	0.0127	0.0019	6.115e-11	+++	0	0.4757
359	rs2494950	6	40574859	LRFN2	G	A	Known	215734	0.549684	0.0134732	0.00312222	1.5942e-05	452617	0.557912	0.00724822	0.0019688	0.00023	233834	0.6	0.009	0.0037	0.015	0.009	0.0017	6.101e-08	++	64.8	0.09171	0.009	0.0015	2.903e-09	+++	29.7	0.2412
359	rs7748777	6	41133806	TREM2	G	A	Known	215734	0.521436	-0.0186365	0.00333234	2.23682e-08	451375	0.551258	-0.00941803	0.00197011	1.7e-06	321637	0.5333	-0.0137	0.0031	1.078e-05	-0.0118	0.0017	3.372e-12	--	82.4	0.01725	-0.0122	0.0015	1.901e-16	---	66.4	0.05084
360	rs1057227	6	41738158	FRS3	C	T	Novel	215734	0.708377	-0.0114695	0.00345616	0.000904849	451447	0.700916	-0.0107427	0.00213978	5.2e-07	233121	0.6667	-0.0113	0.0041	0.00585	-0.0109	0.0018	1.794e-09	--	0	0.8581	-0.011	0.0017	3.682e-11	---	0	0.981
360	rs6901756	6	41825590	USP49	C	T	Novel	215734	0.121108	-0.0173126	0.00481399	0.000322774	456254	0.131955	-0.0170373	0.00287816	3.2e-09	322053	0.1667	-0.009	0.0048	0.05951	-0.0171	0.0025	4.324e-12	--	0	0.9609	-0.0154	0.0022	2.276e-12	---	11.5	0.3232
361	rs9357402	6	42674983	PRPH2	G	T	Known	215734	0.490314	0.0102274	0.00305304	0.000808376	453047	0.486612	0.0124927	0.00195674	1.7e-10	233763	0.475	0.0109	0.0037	0.00322	0.0118	0.0016	6.829e-13	++	0	0.5322	0.0117	0.0015	8.49e-15	+++	0	0.8012
362	rs2242416	6	43273604	CRIP3	G	A	Known	215734	0.594811	-0.00497396	0.00308986	0.107448	456426	0.609424	-0.00776971	0.00199503	9.8e-05	449889	0.5923	-0.0081	0.0022	0.00028	-0.0069	0.0017	3.398e-05	--	0	0.4472	-0.0074	0.0013	3.232e-08	---	0	0.6867
362	rs35679149	6	43604167	MAD2L1BP	G	A	Known	215734	0.0259591	-0.0115961	0.00957624	0.225926	456426	0.026908	-0.0388037	0.00603123	1.2e-10	NA	NA	NA	NA	NA	-0.0311	0.0051	1.134e-09	--	82.7	0.01621	-0.0311	0.0051	1.134e-09	--?	82.7	0.01621
362	rs998584	6	43757896	VEGFA	C	A	Known	215734	0.518185	0.0174741	0.003114	2.00613e-08	451626	0.517658	0.0122264	0.00196033	4.5e-10	449889	0.496	0.013	0.0024	2e-07	0.0137	0.0017	1.366e-16	++	50.8	0.1538	0.0135	0.0014	5.034e-23	+++	4.5	0.351
363	rs857601	6	44805214	SUPT3H	G	T	Novel	215734	0.286687	-0.00496224	0.00348715	0.154734	455296	0.300123	-0.0105012	0.00212917	8.1e-07	233842	0.25	-0.0106	0.0041	0.009728	-0.009	0.0018	7.383e-07	--	45.6	0.1752	-0.0093	0.0017	2.491e-08	---	0	0.3743
364	rs1554790	6	46398004	RCAN2	G	C	Novel	215734	0.482401	0.00455777	0.00307623	0.138444	454084	0.491977	0.0123036	0.00195498	3.1e-10	233699	0.425	0.0145	0.0037	8.895e-05	0.0101	0.0016	1.02e-09	++	77.9	0.03358	0.0108	0.0015	7.338e-13	+++	65	0.05758
364	rs1534362	6	46443928	RCAN2	C	A	Novel	215734	0.308214	-0.0058047	0.00356509	0.103481	444609	0.306048	-0.0103291	0.00214463	1.5e-06	232122	0.3167	-0.0134	0.0041	0.001082	-0.0091	0.0018	6.822e-07	--	15.4	0.2768	-0.0098	0.0017	4.391e-09	---	4.2	0.3522
365	rs9395582	6	50278168	RP11-524K22.1	C	T	Known	215734	0.439653	-0.00590834	0.00309463	0.0562335	454811	0.439826	-0.0100851	0.00196865	3e-07	233980	0.425	-0.0094	0.0037	0.01107	-0.0089	0.0017	8.935e-08	--	22.9	0.2548	-0.009	0.0015	3.247e-09	---	0	0.5186
365	rs1492627	6	50363217	RP11-524K22.1	T	A	Known	215734	0.053464	0.0143187	0.0068101	0.0355035	456116	0.0517633	0.0353525	0.00440483	1e-15	232684	0.0417	0.0308	0.0089	0.0005388	0.0291	0.0037	3.249e-15	++	85.1	0.009503	0.0294	0.0034	7.593e-18	+++	70.4	0.03413
365	rs12195711	6	50386986	RP11-524K22.1	C	T	Known	215734	0.866035	0.0158427	0.00446854	0.000392053	456426	0.863417	0.0102287	0.0028408	0.00032	206260	0.85	0.0161	0.0063	0.0106	0.0118	0.0024	7.785e-07	++	11	0.289	0.0124	0.0022	3.266e-08	+++	0	0.4671
365	rs200232	6	50414325	RP11-524K22.1	C	T	Known	215734	0.754853	-0.00771707	0.00376624	0.0404611	440675	0.764657	-0.00973392	0.00233378	3e-05	233996	0.7833	-0.0176	0.0046	0.0001302	-0.0092	0.002	3.752e-06	--	0	0.649	-0.0105	0.0018	8.325e-09	---	34.1	0.2191
365	rs1342228	6	50484490	RP11-524K22.1	T	A	Known	215734	0.939185	-0.0305156	0.00723876	2.49142e-05	451749	0.939481	-0.0222389	0.00410658	6.1e-08	293023	0.9167	-0.0243	0.0076	0.001352	-0.0243	0.0036	1.119e-11	--	0	0.32	-0.0243	0.0032	6.121e-14	---	0	0.6099
365	rs75397901	6	50485961	RP11-524K22.1	T	A	Known	215734	0.0138211	0.0472049	0.0156969	0.00263604	454032	0.015621	0.0546314	0.00788102	4.1e-12	NA	NA	NA	NA	NA	0.0531	0.007	4.544e-14	++	0	0.6724	0.0531	0.007	4.544e-14	++?	0	0.6724
365	rs1342224	6	50490416	RP11-524K22.1	C	T	Known	215734	0.0516225	-0.0273177	0.00718925	0.00014481	455189	0.047725	-0.0243363	0.00457359	1e-07	NA	NA	NA	NA	NA	-0.0252	0.0039	6.615e-11	--	0	0.7264	-0.0252	0.0039	6.615e-11	--?	0	0.7264
365	rs280346	6	50526289	RP1-28O17.1	G	C	Known	215734	0.322163	-0.00907321	0.00356273	0.0108746	444523	0.311729	-0.0151216	0.00213263	1.3e-12	232729	0.3333	-0.0037	0.0042	0.3783	-0.0135	0.0018	1.447e-13	--	52.9	0.1452	-0.012	0.0017	1.014e-12	---	70.2	0.0347
365	rs280329	6	50655314	TFAP2D	C	T	Known	215734	0.045189	-0.0293906	0.00771451	0.00013909	455922	0.0463412	-0.0250398	0.00463664	6.6e-08	258485	0.0167	-0.0188	0.0124	0.1298	-0.0262	0.004	4.36e-11	--	0	0.6288	-0.0255	0.0038	1.589e-11	---	0	0.7572
365	rs77303563	6	50730287	TFAP2D	T	A	Known	215734	0.984565	-0.0150236	0.0128037	0.240642	455421	0.984756	-0.0513821	0.00795483	1.1e-10	NA	NA	NA	NA	NA	-0.0413	0.0068	1.023e-09	--	82.8	0.01586	-0.0413	0.0068	1.023e-09	--?	82.8	0.01586
365	rs987237	6	50803050	TFAP2B	G	A	Known	215734	0.180564	0.026922	0.00395444	9.89304e-12	456426	0.179607	0.0394891	0.00253972	1.6e-54	449889	0.1809	0.041	0.0028	5e-47	0.0358	0.0021	4.643e-63	++	86	0.007496	0.0377	0.0017	2.86e-109	+++	78.5	0.009497
365	rs2635727	6	50820940	RPS17P5	C	T	Known	215734	0.748751	0.0279341	0.00354868	3.49883e-15	453790	0.755185	0.0283982	0.00227129	7.2e-36	322078	0.7583	0.0265	0.0035	4.634e-14	0.0283	0.0019	2.147e-49	++	0	0.9123	0.0279	0.0017	7.513e-62	+++	0	0.9014
365	rs185848	6	50948512	FTH1P5	T	A	Known	215734	0.077274	-0.0419212	0.00599989	2.8085e-12	452749	0.0731002	-0.0193484	0.00376479	2.8e-07	NA	NA	NA	NA	NA	-0.0257	0.0032	7.21e-16	--	90.2	0.001439	-0.0257	0.0032	7.21e-16	--?	90.2	0.001439
365	rs9369992	6	50976445	FTH1P5	C	T	Known	215734	0.529051	0.0188174	0.0030843	1.05396e-09	454418	0.53916	0.0184064	0.00196191	6.5e-21	233239	0.5	0.0184	0.0038	1.285e-06	0.0185	0.0017	4.534e-29	++	0	0.9105	0.0185	0.0015	3.378e-34	+++	0	0.9932
365	rs72891110	6	51084701	RP3-437C15.2	C	A	Known	215734	0.964105	-0.0296049	0.00916914	0.00124332	456426	0.954041	-0.0316541	0.00465762	1.1e-11	NA	NA	NA	NA	NA	-0.0312	0.0042	5.414e-14	--	0	0.8421	-0.0312	0.0042	5.414e-14	--?	0	0.8421
365	rs4615388	6	51147020	RP3-437C15.2	T	A	Known	215734	0.759065	-0.0229341	0.00383825	2.29889e-09	444909	0.761756	-0.0210537	0.00231773	1e-19	233021	0.75	-0.0248	0.0046	6.995e-08	-0.0216	0.002	1.698e-27	--	0	0.6749	-0.0221	0.0018	9.182e-34	---	0	0.7426
365	rs994270	6	51187787	RP3-437C15.2	G	C	Known	215734	0.237354	-0.0159074	0.0037441	2.15052e-05	453490	0.233212	-0.017563	0.00231212	3.1e-14	233907	0.2417	-0.0154	0.0043	0.0003418	-0.0171	0.002	3.457e-18	--	0	0.7067	-0.0168	0.0018	5.608e-21	---	0	0.873
365	rs4623240	6	51382261	RP11-793K1.1	C	A	Known	215734	0.785013	-0.0162296	0.00389201	3.04633e-05	451379	0.780373	-0.0110471	0.00236856	3.1e-06	NA	NA	NA	NA	NA	-0.0124	0.002	7.647e-10	--	22.7	0.2553	-0.0124	0.002	7.647e-10	--?	22.7	0.2553
365	rs2579989	6	51460154	RP3-335N17.2	G	T	Known	215734	0.893164	0.0147764	0.00511482	0.00386544	456426	0.898521	0.0206812	0.00323014	1.5e-10	231014	0.8833	0.0223	0.0061	0.0002564	0.019	0.0027	3.5e-12	++	0	0.329	0.0195	0.0025	4.413e-15	+++	0	0.5497
365	rs34548196	6	51484226	PKHD1	C	T	Known	215734	0.981952	-0.026853	0.0114626	0.0191465	456426	0.979368	-0.0322231	0.00685632	2.6e-06	449889	0.98435	-0.035	0.0082	1.5e-05	-0.0308	0.0059	1.642e-07	--	0	0.6876	-0.0322	0.0048	1.558e-11	---	0	0.8461
365	rs62461297	6	51562785	PKHD1	T	A	Known	215734	0.882296	0.0197272	0.00520556	0.000150869	439971	0.887177	0.0177573	0.00314126	1.6e-08	NA	NA	NA	NA	NA	0.0183	0.0027	1.061e-11	++	0	0.7459	0.0183	0.0027	1.061e-11	++?	0	0.7459
365	rs2064871	6	51735613	PKHD1	C	T	Known	215734	0.317311	0.0157632	0.00327114	1.44364e-06	455058	0.308796	0.0146845	0.00211149	3.5e-12	233941	0.3	0.0124	0.004	0.001935	0.015	0.0018	2.757e-17	++	0	0.7817	0.0146	0.0016	2.539e-19	+++	0	0.8064
365	rs765332	6	51874745	PKHD1	G	T	Known	215734	0.0936353	0.0237456	0.00616569	0.000117521	437752	0.097412	0.0133455	0.003359	7.1e-05	299171	0.125	0.0093	0.0053	0.07989	0.0157	0.0029	9.749e-08	++	54.4	0.1385	0.0142	0.0026	3.552e-08	+++	39.7	0.1905
366	rs4278019	6	53693410	LRRC1	T	A	Known	215734	0.710965	-0.00770496	0.00344078	0.025136	455754	0.715767	-0.0105451	0.00216344	1.1e-06	233998	0.75	-0.0135	0.0042	0.001308	-0.0097	0.0018	1.047e-07	--	0	0.4847	-0.0103	0.0017	7.285e-10	---	0	0.5595
366	rs4715443	6	54007995	MLIP	G	T	Known	215734	0.940716	-0.0106645	0.00661778	0.107072	456201	0.946749	-0.0184344	0.00434056	2.2e-05	319653	0.975	-0.0261	0.0073	0.0003741	-0.0161	0.0036	9.203e-06	--	0	0.3262	-0.0181	0.0032	2.651e-08	---	19	0.2909
367	rs9475173	6	55013291	HCRTR2	G	A	Known	215734	0.352068	-0.00332231	0.00339141	0.327272	446663	0.33801	-0.0109299	0.00208527	1.6e-07	229666	0.3	-0.0107	0.0042	0.01085	-0.0088	0.0018	6.422e-07	--	72.6	0.05602	-0.0091	0.0016	2.443e-08	---	47.6	0.1483
367	rs3963	6	55204017	GFRAL	C	T	Known	215734	0.601467	-0.0125428	0.00316941	7.57553e-05	456426	0.63135	-0.00906605	0.00201961	7.2e-06	315760	0.6083	-0.0094	0.0033	0.004201	-0.0101	0.0017	3.371e-09	--	0	0.3549	-0.0099	0.0015	5.368e-11	---	0	0.6413
368	rs201359678	6	56110904	COL21A1	GA	G	Novel	215734	0.388027	0.0184626	0.00337407	4.45208e-08	NA	NA	NA	NA	NA	NA	NA	NA	NA	NA	0.0185	0.0034	4.452e-08	+?	0	1	0.0185	0.0034	4.452e-08	+??	0	1
369	rs1020548	6	56810539	RNU6-626P	G	A	Known	215734	0.168005	0.00806218	0.00415461	0.0523143	452651	0.172002	0.0145694	0.00259082	1.9e-08	233935	0.1	0.0088	0.0049	0.07251	0.0127	0.0022	6.69e-09	++	43.4	0.1838	0.0121	0.002	1.685e-09	+++	13.3	0.3156
370	rs7742595	6	64161733	RP3-407E4.4	C	T	Novel	215734	0.442735	-0.0170853	0.00309386	3.34509e-08	454407	0.455616	-0.0115497	0.00196347	4e-09	233875	0.4833	-0.0092	0.0038	0.01548	-0.0131	0.0017	2.27e-15	--	56.2	0.1309	-0.0125	0.0015	1.833e-16	---	37.2	0.2034
371	rs6922214	6	69968484	BAI3	G	A	Known	215734	0.152365	0.0143973	0.00428238	0.000773833	455938	0.149156	0.0130031	0.00273879	2.1e-06	225198	0.1333	0.0096	0.0053	0.07009	0.0134	0.0023	6.206e-09	++	0	0.7839	0.0128	0.0021	1.439e-09	+++	0	0.7752
371	rs1283473	6	70056349	BAI3	T	A	Known	215734	0.548875	-0.00698535	0.00317129	0.0276168	450882	0.541612	-0.0103486	0.00196872	1.5e-07	NA	NA	NA	NA	NA	-0.0094	0.0017	1.826e-08	--	0	0.3676	-0.0094	0.0017	1.826e-08	--?	0	0.3676
371	rs2757776	6	70256379	AL358133.1	C	T	Known	215734	0.201249	-0.0124491	0.00392063	0.00149691	456426	0.211816	-0.0139693	0.00238421	4.7e-09	234020	0.1833	-0.0071	0.0047	0.1309	-0.0136	0.002	2.815e-11	--	0	0.7404	-0.0125	0.0019	1.977e-11	---	0	0.4275
372	rs10455265	6	73272508	RP3-474G15.1	G	A	Known	215734	0.835925	0.0139976	0.00419693	0.00085238	455297	0.829192	0.0120672	0.00259284	3.3e-06	321969	0.8	0.0072	0.0042	0.0851	0.0126	0.0022	1.114e-08	++	0	0.6956	0.0114	0.002	4.789e-09	+++	0	0.4846
372	rs6921533	6	73742334	KCNQ5	C	T	Known	215734	0.707635	-0.00965496	0.00337681	0.00424716	455294	0.712311	-0.012113	0.00215505	1.9e-08	233313	0.7417	-0.0112	0.0042	0.007661	-0.0114	0.0018	3.468e-10	--	0	0.5395	-0.0114	0.0017	9.16e-12	---	0	0.8276
372	rs9688431	6	73922654	RP11-257K9.8	C	T	Known	215734	0.061513	-0.0184618	0.00644318	0.00416576	455793	0.057448	-0.0241703	0.0041898	8e-09	316536	0.0917	-0.0186	0.0065	0.00431	-0.0225	0.0035	1.571e-10	--	0	0.4576	-0.0216	0.0031	2.761e-12	---	0	0.6615
373	rs1343488	6	78202442	RPS6P7	G	A	Novel	215734	0.850701	-0.0096531	0.00429254	0.0245245	454628	0.847128	-0.0116807	0.00271277	1.7e-05	233886	0.9	-0.0143	0.0052	0.00596	-0.0111	0.0023	1.29e-06	--	0	0.6897	-0.0116	0.0021	3.037e-08	---	0	0.7882
374	rs9344003	6	81159931	RP11-250B2.3	G	A	Novel	215734	0.109793	-0.0191183	0.00502063	0.000140122	453392	0.115453	-0.0143515	0.003063	2.8e-06	233900	0.1083	-0.0162	0.0058	0.00522	-0.0156	0.0026	2.19e-09	--	0	0.4176	-0.0157	0.0024	4.048e-11	---	0	0.7173
375	rs9294260	6	83433228	UBE3D	G	A	Known	215734	0.523099	-0.00158749	0.00315212	0.614524	444731	0.52338	-0.015833	0.00197661	1.1e-15	321732	0.5667	-0.0121	0.0031	9.978e-05	-0.0118	0.0017	1.74e-12	--	93.2	0.0001288	-0.0119	0.0015	7.546e-16	---	86.4	0.0006534
375	rs951537	6	83462321	UBE3D	G	A	Known	215734	0.848931	-0.0105512	0.00425232	0.013091	456359	0.849464	-0.0163384	0.00272454	2e-09	234017	0.8583	-0.0094	0.0052	0.07065	-0.0147	0.0023	1.682e-10	--	23.8	0.2518	-0.0138	0.0021	4.897e-11	---	7.7	0.3383
376	rs17793474	6	85315877	RP1-90L14.1	C	A	Novel	215734	0.912519	-0.0114856	0.00550154	0.0368248	456119	0.901513	-0.0173699	0.00327735	1.2e-07	233862	0.8833	-0.0089	0.0065	0.1709	-0.0158	0.0028	1.89e-08	--	0	0.3582	-0.0147	0.0026	1.178e-08	---	0	0.4064
377	rs4593336	6	86181931	NT5E	G	A	Known	215734	0.63893	-0.0101986	0.00327209	0.00182804	449207	0.639286	-0.00748464	0.00204218	0.00025	321598	0.6917	-0.0097	0.0033	0.002789	-0.0082	0.0017	1.942e-06	--	0	0.4817	-0.0086	0.0015	2.401e-08	---	0	0.7235
378	rs1853639	6	87606842	RP11-76H14.2	G	A	Known	215734	0.368419	0.0080151	0.00330212	0.0152135	454060	0.372134	0.00985052	0.00202297	1.1e-06	217492	0.3833	0.0164	0.0044	0.0001936	0.0093	0.0017	5.957e-08	++	0	0.6355	0.0103	0.0016	1.488e-10	+++	18.4	0.2937
379	rs9362662	6	90296588	ANKRD6	G	A	Known	215734	0.514039	-0.00815708	0.0032116	0.0110889	448708	0.522427	-0.0115254	0.00196725	4.7e-09	449889	0.505	-0.0069	0.0023	0.0024	-0.0106	0.0017	2.573e-10	--	0	0.3711	-0.0093	0.0014	6.155e-12	---	19.8	0.2872
379	rs16882001	6	90322237	LYRM2	G	A	Known	215734	0.0491095	0.0174104	0.0072445	0.01625	454982	0.04883	0.027182	0.0045253	1.9e-09	230546	0.0417	0.0257	0.0086	0.002805	0.0244	0.0038	1.919e-10	++	23.6	0.2526	0.0246	0.0035	2.025e-12	+++	0	0.5151
380	rs4707765	6	93588993	ATF1P1	G	C	Known	215734	0.515171	0.00837487	0.00304912	0.00602068	453200	0.517825	0.0098599	0.00196002	4.9e-07	NA	NA	NA	NA	NA	0.0094	0.0016	1.085e-08	++	0	0.682	0.0094	0.0016	1.085e-08	++?	0	0.682
380	rs1324110	6	93913200	EPHA7	G	C	Known	215734	0.55548	0.00295485	0.00322007	0.358809	448105	0.5586	0.00996462	0.00197945	4.8e-07	321488	0.5833	0.0108	0.0032	0.0008037	0.008	0.0017	1.851e-06	++	70.9	0.06366	0.0086	0.0015	6.933e-09	+++	50.3	0.134
381	rs17448885	6	97385975	KLHL32	G	C	Known	215734	0.341628	-0.00521916	0.00328918	0.112566	454288	0.341036	-0.00960761	0.00206259	3.2e-06	233512	0.35	-0.0138	0.004	0.0005606	-0.0084	0.0017	1.674e-06	--	21.7	0.2583	-0.0092	0.0016	7.931e-09	---	29.2	0.2434
381	rs200807	6	97903674	RP3-418C23.2	C	A	Known	215734	0.633041	0.00745795	0.00318187	0.0190839	455988	0.628893	0.0134356	0.00201782	2.8e-11	322119	0.625	0.014	0.0031	8.093e-06	0.0117	0.0017	6.054e-12	++	60.3	0.1126	0.0122	0.0015	2.341e-16	+++	31.8	0.2308
381	rs62422093	6	97953945	RP3-418C23.2	C	T	Known	215734	0.0200943	-0.0628383	0.0137464	4.84791e-06	456426	0.022521	-0.0259203	0.00658245	8.2e-05	NA	NA	NA	NA	NA	-0.0328	0.0059	3.279e-08	--	83	0.01542	-0.0328	0.0059	3.279e-08	--?	83	0.01542
381	rs17057975	6	98179726	RP1-104O17.2	G	T	Known	215734	0.322949	-0.00464371	0.00338572	0.170201	453732	0.329225	-0.0136768	0.00208163	5e-11	220116	0.4333	-0.0159	0.0044	0.0003019	-0.0112	0.0018	2.696e-10	--	80.6	0.02304	-0.0119	0.0016	5.665e-13	---	67.5	0.04624
381	rs9385223	6	98466369	RP11-436D23.1	G	T	Known	215734	0.119717	0.0244894	0.00470362	1.9244e-07	456281	0.121086	0.0192976	0.00298974	1.1e-10	233980	0.1167	0.0172	0.0058	0.003022	0.0208	0.0025	1.718e-16	++	0	0.3516	0.0202	0.0023	2.348e-18	+++	0	0.5515
381	rs901630	6	98539519	RP11-436D23.1	C	T	Known	215734	0.611924	0.0104655	0.00313021	0.000827588	456015	0.606132	0.0158789	0.00199674	1.8e-15	321515	0.5167	0.0125	0.0031	6.008e-05	0.0143	0.0017	1.855e-17	++	53	0.1448	0.0139	0.0015	5.658e-21	+++	16.3	0.3027
382	rs9389666	6	100194606	Y_RNA	G	C	Novel	215734	0.571203	-0.0105214	0.0030946	0.000674042	454591	0.573383	-0.00768671	0.00197065	9.6e-05	233938	0.525	-0.0089	0.0037	0.01615	-0.0085	0.0017	3.115e-07	--	0	0.4397	-0.0086	0.0015	1.579e-08	---	0	0.7384
382	rs78677597	6	100610044	RP3-344J20.1	C	A	Novel	215734	0.249694	0.0134566	0.00364669	0.000224167	454696	0.243121	0.0158334	0.00227651	3.5e-12	NA	NA	NA	NA	NA	0.0152	0.0019	4.031e-15	++	0	0.5803	0.0152	0.0019	4.031e-15	++?	0	0.5803
382	rs3778037	6	100844095	SIM1	C	T	Novel	215734	0.357883	0.00957628	0.00330038	0.00371296	456426	0.355037	0.008045	0.00203597	7.8e-05	234012	0.3083	0.0112	0.0038	0.003205	0.0085	0.0017	1.027e-06	++	0	0.6929	0.0089	0.0016	1.438e-08	+++	0	0.7467
382	rs12194255	6	101168439	ASCC3	G	A	Novel	215734	0.501673	-0.0104681	0.00308061	0.000678667	452648	0.509537	-0.012107	0.0019588	6.4e-10	449889	0.5219	-0.0074	0.0023	0.0013	-0.0116	0.0017	1.936e-12	--	0	0.6535	-0.0102	0.0013	3.11e-14	---	17.9	0.2956
383	rs156151	6	104799007	NPM1P10	G	C	Known	215734	0.808412	0.00882955	0.00393262	0.024755	456116	0.802409	0.0160865	0.00244504	4.7e-11	234004	0.7833	0.0178	0.0046	0.000109	0.0141	0.0021	1.263e-11	++	59.3	0.1171	0.0147	0.0019	8.158e-15	+++	33.4	0.2227
384	rs6942222	6	107873783	SOBP	T	A	Novel	215734	0.399084	0.0103662	0.00323923	0.00137327	445207	0.374865	0.00869518	0.00203748	2e-05	233702	0.425	0.0123	0.0038	0.001209	0.0092	0.0017	1.059e-07	++	0	0.6624	0.0097	0.0016	6.46e-10	+++	0	0.686
385	rs768023	6	108876002	RP11-697G4.4	G	A	Known	215734	0.386399	-0.012315	0.00320528	0.00012199	453626	0.372272	-0.0165847	0.00202041	2.2e-16	321970	0.425	-0.0151	0.0031	1.478e-06	-0.0154	0.0017	2.407e-19	--	21.3	0.2598	-0.0153	0.0015	1.5e-24	---	0	0.5284
386	rs9384878	6	113975118	RP11-367G18.1	C	T	Novel	215734	0.63261	0.00885607	0.00315178	0.00495628	450548	0.627201	0.00739951	0.00202834	0.00026	449889	0.6392	0.0074	0.0023	0.0013	0.0078	0.0017	4.468e-06	++	0	0.6976	0.0077	0.0014	2.119e-08	+++	0	0.9171
387	rs9387640	6	119508871	MAN1A1	C	T	Known	215734	0.634529	0.0059143	0.00316356	0.0615525	456426	0.636577	0.0127756	0.00202758	3e-10	313491	0.575	0.01	0.0033	0.00227	0.0108	0.0017	2.725e-10	++	70	0.06785	0.0106	0.0015	2.558e-12	+++	40.8	0.1847
387	rs17442112	6	119513882	MAN1A1	G	C	Known	215734	0.0578325	-0.0171614	0.00665738	0.00994314	456029	0.058719	-0.0175123	0.00414717	2.4e-05	233946	0.05	-0.0194	0.0075	0.009691	-0.0174	0.0035	7.531e-07	--	0	0.9643	-0.0178	0.0032	2.441e-08	---	0	0.9707
387	rs12208543	6	120118448	MIR3144	T	A	Known	215734	0.783696	-0.00662542	0.00372298	0.0751413	453912	0.774448	-0.0134961	0.00234021	8.1e-09	233935	0.7333	-0.0144	0.0046	0.001745	-0.0116	0.002	5.555e-09	--	59	0.1182	-0.012	0.0018	4.326e-11	---	27.7	0.251
387	rs2357760	6	120213880	MIR3144	G	A	Known	215734	0.325874	-0.00957991	0.00330344	0.00373186	451868	0.319685	-0.0131491	0.00209944	3.8e-10	322115	0.3417	-0.0168	0.0033	2.996e-07	-0.0121	0.0018	7.84e-12	--	0	0.3618	-0.0132	0.0016	3.289e-17	---	16.4	0.3025
388	rs2875762	6	124925032	NKAIN2	G	C	Known	215734	0.747389	-0.0156476	0.00359518	1.34663e-05	450236	0.759865	-0.0150869	0.00229768	5.2e-11	232801	0.725	-0.01	0.0046	0.02971	-0.0152	0.0019	3.365e-15	--	0	0.8954	-0.0145	0.0018	5.359e-16	---	0	0.5702
389	rs1159974	6	126090277	HEY2	C	T	Known	215734	0.510991	0.0147477	0.00304099	1.2369e-06	456426	0.525895	0.0121993	0.00195124	4.1e-10	233679	0.4833	0.0088	0.0037	0.01739	0.0129	0.0016	3.248e-15	++	0	0.4806	0.0123	0.0015	3.13e-16	+++	0	0.4619
390	rs13204965	6	127167072	RPS4XP9	C	A	Novel	215734	0.226201	0.00900228	0.00409288	0.0278425	454775	0.256989	0.0103988	0.00223327	3.2e-06	449889	0.2366	0.0071	0.0029	0.013	0.0101	0.002	2.734e-07	++	0	0.7645	0.0091	0.0016	1.8e-08	+++	0	0.6658
391	rs3734447	6	127771452	KIAA0408	G	T	Novel	215734	0.599117	0.00458826	0.00310607	0.139624	456426	0.607219	0.00884566	0.00199612	9.4e-06	449889	0.999985	0.0079	0.0022	0.00036	0.0076	0.0017	5.994e-06	++	24.8	0.2489	0.0077	0.0013	7.607e-09	+++	0	0.5114
392	rs79516312	6	128857020	PTPRK	C	T	Novel	215734	0.977293	-0.0198358	0.010759	0.0652348	455690	0.978363	-0.0366279	0.00669775	4.5e-08	NA	NA	NA	NA	NA	-0.0319	0.0057	1.944e-08	--	43	0.1852	-0.0319	0.0057	1.944e-08	--?	43	0.1852
393	rs6569648	6	130349119	L3MBTL3	C	T	Known	215734	0.229083	0.01988	0.00362225	4.05821e-08	456426	0.240128	0.0108774	0.00227994	1.8e-06	449889	0.2237	0.013	0.0026	5.4e-07	0.0134	0.0019	3.373e-12	++	77.4	0.03543	0.0133	0.0015	1.037e-17	+++	55	0.1085
394	rs3756784	6	131950233	ENPP3	G	T	Known	215734	0.18836	0.0175607	0.00397751	1.01013e-05	453082	0.186916	0.0139304	0.00251005	2.9e-08	321698	0.1167	0.016	0.0039	4.245e-05	0.015	0.0021	1.794e-12	++	0	0.4402	0.0152	0.0019	3.546e-16	+++	0	0.7225
395	rs13201877	6	137675541	IFNGR1	G	A	Known	215734	0.129193	0.014498	0.00502483	0.00391076	451544	0.131864	0.0113411	0.00289775	9.1e-05	322095	0.0833	0.0233	0.0045	2.348e-07	0.0121	0.0025	1.353e-06	++	0	0.5863	0.0148	0.0022	1.561e-11	+++	60	0.08224
396	rs11155111	6	140701423	MIR3668	C	A	Novel	215734	0.339164	0.0123455	0.00333393	0.000213075	454692	0.343689	0.00901837	0.00205539	1.1e-05	233854	0.325	0.0056	0.004	0.1615	0.0099	0.0017	1.361e-08	++	0	0.3956	0.0092	0.0016	8.245e-09	+++	0	0.4258
397	rs113803678	6	141362282	RP11-471B18.1	C	T	Novel	215734	0.941314	-0.0118426	0.00664698	0.0748056	455494	0.943095	-0.0230123	0.00421333	4.7e-08	NA	NA	NA	NA	NA	-0.0198	0.0036	2.592e-08	--	50.4	0.1558	-0.0198	0.0036	2.592e-08	--?	50.4	0.1558
397	rs9389917	6	141707045	RP11-63E9.1	G	A	Novel	215734	0.417459	0.00801901	0.00309871	0.00965759	456058	0.408992	0.00969304	0.00198373	1e-06	449889	0.4304	0.0096	0.0023	2.8e-05	0.0092	0.0017	3.578e-08	++	0	0.6491	0.0093	0.0014	4.798e-12	+++	0	0.8931
398	rs11155242	6	142691549	GPR126	C	A	Novel	215734	0.197376	0.00757262	0.00382348	0.047641	456426	0.192046	0.0117956	0.00247113	1.8e-06	449889	0.1893	0.011	0.0028	8.2e-05	0.0106	0.0021	3.696e-07	++	0	0.3536	0.0107	0.0017	1.33e-10	+++	0	0.645
398	rs117971268	6	143120740	HIVEP2	T	A	Novel	215734	0.0364513	0.0233265	0.0101443	0.0214782	453004	0.037107	0.0264902	0.00518035	3.2e-07	NA	NA	NA	NA	NA	0.0258	0.0046	2.144e-08	++	0	0.7812	0.0258	0.0046	2.144e-08	++?	0	0.7812
398	rs765875	6	143185683	HIVEP2	C	T	Novel	215734	0.518818	0.00967095	0.00307971	0.00168824	454826	0.510721	0.0125099	0.001952	1.5e-10	233973	0.6	0.0106	0.0038	0.005279	0.0117	0.0016	1.302e-12	++	0	0.4362	0.0115	0.0015	2.571e-14	+++	0	0.7131
398	rs77998960	6	143272849	RP11-439L18.2	C	T	Novel	215734	0.0498076	0.0246423	0.00715239	0.000570385	454052	0.052526	0.0191928	0.00437778	1.2e-05	NA	NA	NA	NA	NA	0.0207	0.0037	3.061e-08	++	0	0.5158	0.0207	0.0037	3.061e-08	++?	0	0.5158
399	rs6570784	6	147353550	STXBP5-AS1	G	A	Novel	215734	0.38099	0.00726568	0.00321118	0.0236591	452166	0.366881	0.00977539	0.00203071	1.5e-06	233924	0.45	0.0079	0.0038	0.03762	0.0091	0.0017	1.307e-07	++	0	0.5089	0.0089	0.0016	1.464e-08	+++	0	0.7736
399	rs2818866	6	147493989	RP3-337D23.3	C	T	Novel	215734	0.558686	-0.00895223	0.00310604	0.00394904	454297	0.565646	-0.00960825	0.00197174	1.1e-06	NA	NA	NA	NA	NA	-0.0094	0.0017	1.525e-08	--	0	0.8585	-0.0094	0.0017	1.525e-08	--?	0	0.8585
400	rs2185027	6	153381622	RGS17	C	A	Known	215734	0.300874	0.01077	0.0033245	0.001197	456404	0.28453	0.0135305	0.00216078	3.8e-10	319038	0.3167	0.014	0.0033	2.895e-05	0.0127	0.0018	2.287e-12	++	0	0.4863	0.013	0.0016	2.578e-16	+++	0	0.7401
401	rs10499276	6	154309808	OPRM1	C	T	Known	215734	0.872879	-0.0100889	0.0045798	0.0276006	455444	0.875073	-0.0182949	0.00295295	5.8e-10	322070	0.9083	-0.0157	0.0045	0.000548	-0.0159	0.0025	1.547e-10	--	55.9	0.1321	-0.0158	0.0022	3.106e-13	---	11.9	0.3216
401	rs1294093	6	154332947	OPRM1	G	A	Known	215734	0.306648	-0.00750886	0.00340755	0.0275526	452689	0.303395	-0.0123696	0.00212916	6.3e-09	NA	NA	NA	NA	NA	-0.011	0.0018	1.097e-09	--	31.7	0.2264	-0.011	0.0018	1.097e-09	--?	31.7	0.2264
402	rs9478671	6	155987825	RNU7-152P	G	A	Novel	215734	0.211411	0.0102935	0.0037876	0.00657435	452098	0.2093	0.0135448	0.00240709	1.8e-08	233812	0.2	0.0065	0.0046	0.1576	0.0126	0.002	5.407e-10	++	0	0.4688	0.0116	0.0019	4.141e-10	+++	0	0.3677
403	rs9384458	6	156689842	SNORD28	G	A	Novel	215734	0.261211	0.00437641	0.00365289	0.230891	454923	0.254441	0.0130472	0.00223897	5.6e-09	233972	0.25	0.0069	0.0042	0.1004	0.0107	0.0019	2.214e-08	++	75.6	0.04299	0.01	0.0017	7.796e-09	+++	58	0.09224
404	rs1810126	6	160872151	SLC22A3	C	T	Known	215734	0.632916	0.00275706	0.00316226	0.383281	456426	0.610364	0.00903794	0.00199963	6.2e-06	449889	0.6471	0.014	0.0023	6.1e-09	0.0072	0.0017	1.818e-05	++	64.5	0.0932	0.0096	0.0014	1.686e-12	+++	76.3	0.01484
405	rs13191362	6	163033350	PARK2	G	A	Known	215734	0.118176	-0.0180657	0.00477414	0.000154276	454641	0.123972	-0.0215991	0.00296711	3.3e-13	321902	0.2	-0.0277	0.0048	7.339e-09	-0.0206	0.0025	2.834e-16	--	0	0.5296	-0.0221	0.0022	3.234e-23	---	4.9	0.3494
405	rs9364687	6	163817911	CAHM	G	T	Known	215734	0.585576	0.0174316	0.00320819	5.52623e-08	451324	0.585747	0.00865472	0.00198911	1.4e-05	321914	0.625	0.015	0.0031	1.482e-06	0.0111	0.0017	5.341e-11	++	81.5	0.02006	0.012	0.0015	6.644e-16	+++	69.8	0.03631
405	rs9356132	6	164102214	RP1-230L10.1	C	T	Known	215734	0.314517	0.0115615	0.00351243	0.000996222	453949	0.305261	0.0108277	0.00212058	3.3e-07	321718	0.275	0.009	0.0034	0.008249	0.011	0.0018	1.26e-09	++	0	0.8581	0.0106	0.0016	4.018e-11	+++	0	0.8574
406	rs3846783	6	166395367	LINC00473	C	A	Novel	215734	0.879452	-0.0132568	0.00471382	0.00491847	454754	0.869058	-0.0108704	0.00289254	0.00017	226720	0.8917	-0.019	0.0059	0.00128	-0.0115	0.0025	2.954e-06	--	0	0.6661	-0.0126	0.0023	2.788e-08	---	0	0.4599
406	rs3099254	6	166593711	T	G	A	Novel	215734	0.809677	0.0134238	0.00405925	0.000943146	449897	0.81022	0.0123284	0.00249992	8.2e-07	233324	0.8	0.0112	0.0048	0.01963	0.0126	0.0021	2.971e-09	++	0	0.8183	0.0124	0.0019	1.894e-10	+++	0	0.9385
407	rs59916873	7	925354	RP11-449P15.2	G	C	Known	215734	0.175316	-0.00898145	0.00432063	0.0376417	453756	0.174185	-0.013426	0.00258082	2e-07	NA	NA	NA	NA	NA	-0.0123	0.0022	3.164e-08	--	0	0.3772	-0.0123	0.0022	3.164e-08	--?	0	0.3772
407	rs6950388	7	1270699	UNCX	G	A	Known	215734	0.211564	-0.0108884	0.00382517	0.00442025	456426	0.203879	-0.0140245	0.00242468	7.3e-09	NA	NA	NA	NA	NA	-0.0131	0.002	1.462e-10	--	0	0.4886	-0.0131	0.002	1.462e-10	--?	0	0.4886
408	rs6461115	7	2103668	MAD1L1	G	A	Known	215734	0.237941	-0.0145481	0.00368373	7.83816e-05	453962	0.220911	-0.0166733	0.00236087	1.6e-12	321612	0.2583	-0.009	0.0035	0.01081	-0.0161	0.002	6.638e-16	--	0	0.6272	-0.0143	0.0017	1.102e-16	---	39.5	0.1913
408	rs144802870	7	2312326	SNX8	C	T	Known	215734	0.966426	-0.0274837	0.00888738	0.00198518	449863	0.963893	-0.0237854	0.00527646	6.5e-06	NA	NA	NA	NA	NA	-0.0247	0.0045	4.901e-08	--	0	0.7205	-0.0247	0.0045	4.901e-08	--?	0	0.7205
409	rs4722398	7	3125220	AC024028.1	C	T	Known	215734	0.866139	-0.0173087	0.00459562	0.000165657	456426	0.864152	-0.0177762	0.00284398	4.1e-10	233921	0.8083	-0.0089	0.0056	0.112	-0.0176	0.0024	2.943e-13	--	0	0.9311	-0.0163	0.0022	2.317e-13	---	3.1	0.3564
409	rs10235080	7	3419502	SDK1	G	A	Known	215734	0.301497	0.0144695	0.00359862	5.79927e-05	447729	0.324984	0.00582858	0.00210534	0.0056	319924	0.3833	0.0114	0.0034	0.0006914	0.008	0.0018	9.871e-06	++	76.7	0.03821	0.0088	0.0016	4.287e-08	+++	60.5	0.07971
410	rs6463489	7	5542513	FBXL18	C	T	Known	215734	0.896121	-0.0142115	0.0050989	0.00531696	455365	0.889054	-0.0163843	0.00311196	1.4e-07	321243	0.9417	-0.0146	0.0052	0.004545	-0.0158	0.0027	2.747e-09	--	0	0.7161	-0.0155	0.0024	4.95e-11	---	0	0.9166
410	rs56351202	7	5843573	ZNF815P	T	A	Known	215734	0.924771	0.0125413	0.00630434	0.0466669	449888	0.925627	0.0200206	0.00374882	9.3e-08	NA	NA	NA	NA	NA	0.0181	0.0032	2.059e-08	++	3.8	0.3079	0.0181	0.0032	2.059e-08	++?	3.8	0.3079
411	rs866279	7	6451481	DAGLB	G	A	Known	215734	0.123168	0.0171498	0.00476416	0.000318529	455553	0.117651	0.0169523	0.00303536	2.3e-08	222231	0.15	0.0157	0.0058	0.006792	0.017	0.0026	3.044e-11	++	0	0.9721	0.0168	0.0023	7.408e-13	+++	0	0.9783
411	rs1830074	7	6718674	AC073343.13	C	T	Known	215734	0.31613	0.00600173	0.00343161	0.0802993	453926	0.296112	0.00941124	0.00214166	1.1e-05	233823	0.25	0.0185	0.0042	1.059e-05	0.0085	0.0018	3.257e-06	++	0	0.3993	0.01	0.0017	1.742e-09	+++	63.8	0.06303
412	rs3173615	7	12269417	TMEM106B	G	C	Novel	215734	0.418104	0.0111709	0.00307687	0.000282766	456426	0.415198	0.0083145	0.00197815	2.6e-05	449889	0.4088	0.0075	0.0023	0.0013	0.0091	0.0017	3.821e-08	++	0	0.4349	0.0086	0.0013	1.933e-10	+++	0	0.6226
413	rs6461112	7	14666259	DGKB	C	T	Novel	215734	0.026276	0.0347255	0.0105584	0.00100581	456426	0.0255553	0.0345511	0.00619707	2.5e-08	297745	0.025	0.0177	0.0107	0.09993	0.0346	0.0053	9.598e-11	++	0	0.9886	0.0312	0.0048	6.572e-11	+++	0	0.3687
413	rs217576	7	14922430	DGKB	G	A	Novel	215734	0.879057	-0.011816	0.00502017	0.0185873	444232	0.883331	-0.0147586	0.00307992	1.7e-06	222977	0.8667	-0.0146	0.0068	0.03179	-0.014	0.0026	1.065e-07	--	0	0.6173	-0.014	0.0024	9.933e-09	---	0	0.8792
414	rs4410790	7	17284577	AC003075.4	C	T	Known	215734	0.62231	0.00241153	0.00314044	0.442549	456426	0.632637	0.0109603	0.00202814	6.5e-08	449889	0.6153	0.012	0.0023	3.7e-07	0.0084	0.0017	7.185e-07	++	80.9	0.02221	0.0097	0.0014	1.358e-12	+++	70.5	0.03384
415	rs6974669	7	19793296	TMEM196	T	A	Novel	215734	0.853966	0.0103109	0.0043585	0.017996	455203	0.858563	0.0134831	0.0028086	1.6e-06	222248	0.8583	0.0112	0.0054	0.03807	0.0126	0.0024	1.056e-07	++	0	0.5407	0.0123	0.0022	1.181e-08	+++	0	0.8078
416	rs40245	7	21470536	SP4	T	A	Known	215734	0.653285	-0.00203557	0.00341918	0.551617	446097	0.647926	-0.0115239	0.0020676	2.5e-08	233445	0.6917	-0.009	0.004	0.02445	-0.009	0.0018	3.826e-07	--	82.3	0.01757	-0.009	0.0016	2.798e-08	---	64.5	0.05964
417	rs3815143	7	24269192	AC004485.3	G	A	Known	215734	0.285094	0.0130967	0.00345001	0.000146971	454030	0.276726	0.00792084	0.00219229	0.0003	233875	0.3167	0.0107	0.0042	0.01085	0.0094	0.0019	3.668e-07	++	37.6	0.2054	0.0096	0.0017	1.34e-08	+++	0	0.4312
417	rs4307239	7	24354300	NPY	G	A	Known	215734	0.462852	0.00663505	0.00314053	0.0346249	452244	0.457895	0.0119812	0.0019672	1.1e-09	232883	0.4583	0.0099	0.0038	0.00918	0.0105	0.0017	3.321e-10	++	52	0.1491	0.0104	0.0015	1.044e-11	+++	4.8	0.3499
418	rs1129771	7	26765596	SKAP2	C	A	Known	215734	0.912498	-0.00407466	0.00538644	0.44937	456426	0.913262	-0.022467	0.00347267	9.8e-11	449889	0.90944	-0.011	0.0041	0.0051	-0.0171	0.0029	4.991e-09	--	87.9	0.004107	-0.015	0.0024	2.622e-10	---	79.4	0.007871
418	rs7812039	7	27248891	HOTTIP	G	C	Known	215734	0.812338	-0.0105395	0.00391063	0.00703696	455425	0.815378	-0.0140517	0.00251591	2.3e-08	233843	0.8	-0.0198	0.0049	5.327e-05	-0.013	0.0021	7.497e-10	--	0	0.4501	-0.0141	0.0019	4.083e-13	---	8.4	0.3358
419	rs1635852	7	28189411	JAZF1	C	T	Known	215734	0.499972	0.0147184	0.00304858	1.37941e-06	456426	0.507388	0.0100461	0.00195224	2.7e-07	449889	0.5189	0.012	0.0022	4.8e-08	0.0114	0.0016	4.001e-12	++	40	0.1968	0.0116	0.0013	1.124e-18	+++	0	0.4247
420	rs215607	7	32338337	PDE1C	G	A	Known	215734	0.226542	0.00936868	0.00363814	0.0100204	456426	0.226016	0.0158198	0.00234031	1.4e-11	449889	0.1982	0.013	0.0027	8.2e-07	0.0139	0.002	1.46e-12	++	55	0.1359	0.0136	0.0016	1.168e-17	+++	13.1	0.3164
420	rs215697	7	32398041	PDE1C	C	T	Known	215734	0.27867	0.00106708	0.00355484	0.764042	448389	0.263191	0.0134957	0.0022418	1.7e-09	234001	0.25	0.0133	0.0042	0.001542	0.01	0.0019	1.503e-07	++	88.6	0.003103	0.0105	0.0017	1.129e-09	+++	78.4	0.0097
420	rs16875962	7	32514776	SLC25A5P5	C	T	Known	215734	0.426278	-0.00938954	0.00318003	0.0031505	455635	0.442643	-0.0107755	0.00196708	4.3e-08	233810	0.475	-0.0067	0.0037	0.07017	-0.0104	0.0017	5.233e-10	--	0	0.7109	-0.0098	0.0015	1.491e-10	---	0	0.6175
421	rs329263	7	35070620	DPY19L1	C	T	Known	215734	0.49557	0.0133175	0.00349165	0.000136684	456151	0.499367	0.00982044	0.00195426	5e-07	233531	0.4667	0.0097	0.0037	0.008751	0.0107	0.0017	4.161e-10	++	0	0.3821	0.0105	0.0015	1.274e-11	+++	0	0.6641
422	rs2033045	7	37590139	NECAP1P1	G	A	Novel	215734	0.594904	-0.00996779	0.00317092	0.00166938	452286	0.598657	-0.0080441	0.00200121	5.8e-05	233963	0.5833	-0.0136	0.0038	0.000345	-0.0086	0.0017	3.835e-07	--	0	0.6079	-0.0094	0.0015	1.102e-09	---	0	0.4247
423	rs702820	7	39058577	POU6F2	C	T	Known	215734	0.115918	0.0104091	0.00490732	0.0339109	453470	0.115563	0.019389	0.00306493	2.5e-10	234019	0.1417	0.0094	0.0058	0.1051	0.0169	0.0026	8.63e-11	++	58.5	0.1206	0.0156	0.0024	4.565e-11	+++	47.2	0.1503
423	rs4549685	7	39326478	POU6F2	C	T	Known	215734	0.671596	0.0147672	0.00328528	6.95851e-06	454461	0.670375	0.00933626	0.00208055	7.2e-06	NA	NA	NA	NA	NA	0.0109	0.0018	5.79e-10	++	48.7	0.1625	0.0109	0.0018	5.79e-10	++?	48.7	0.1625
423	rs2237403	7	39448936	POU6F2	C	T	Known	215734	0.675831	0.0105549	0.00350265	0.00258324	456085	0.661878	0.0123463	0.00206301	2.2e-09	233770	0.5583	0.0112	0.004	0.00511	0.0119	0.0018	2.294e-11	++	0	0.6594	0.0118	0.0016	4.264e-13	+++	0	0.8964
424	rs11550029	7	44444122	NUDCD3	G	A	Known	215734	0.816193	-0.0091835	0.00393365	0.0195643	456426	0.80958	-0.0117589	0.00248876	2.3e-06	449889	0.814	-0.013	0.0028	2.8e-06	-0.011	0.0021	1.597e-07	--	0	0.5801	-0.0117	0.0017	2.975e-12	---	0	0.7316
424	rs799449	7	44784697	ZMIZ2	C	T	Known	215734	0.435198	-0.0106961	0.00331993	0.00127393	449514	0.442033	-0.0141411	0.00197964	9.1e-13	232845	0.45	-0.0088	0.0038	0.02057	-0.0132	0.0017	6.951e-15	--	0	0.3728	-0.0125	0.0016	8.129e-16	---	0	0.3809
425	rs1540825	7	46073275	AC073115.7	C	T	Novel	215734	0.317252	0.0121371	0.00332905	0.000266536	454222	0.310366	0.0101762	0.00211728	1.5e-06	NA	NA	NA	NA	NA	0.0107	0.0018	1.832e-09	++	0	0.6192	0.0107	0.0018	1.832e-09	++?	0	0.6192
426	rs17330072	7	48809644	AC004899.3	G	A	Novel	215734	0.786783	-0.0107105	0.00380751	0.00490816	454333	0.789226	-0.00941869	0.00239898	8.6e-05	233497	0.825	-0.0157	0.0047	0.0008365	-0.0098	0.002	1.426e-06	--	0	0.7741	-0.0107	0.0019	8.895e-09	---	0	0.4924
427	rs10269783	7	49616203	VWC2	G	A	Known	215734	0.6065	-0.00796573	0.00319809	0.0127463	453843	0.612644	-0.0129086	0.0020099	1.3e-10	319681	0.5083	-0.0144	0.0031	4.135e-06	-0.0115	0.0017	1.35e-11	--	41.6	0.1907	-0.0122	0.0015	3.244e-16	---	16	0.3041
428	rs3807566	7	50564204	DDC	G	T	Known	215734	0.552868	0.0116437	0.00317109	0.000240815	451513	0.561868	0.012264	0.0019777	5.6e-10	233860	0.6417	0.0142	0.0037	0.0001241	0.0121	0.0017	5.813e-13	++	0	0.8682	0.0125	0.0015	3.741e-16	+++	0	0.8619
428	rs11575298	7	50610765	AC018705.5	G	A	Known	215734	0.114285	0.0105221	0.00481194	0.0287666	455081	0.117133	0.014894	0.00304209	9.8e-07	233858	0.175	0.0118	0.0058	0.0419	0.0136	0.0026	1.116e-07	++	0	0.4425	0.0133	0.0024	1.379e-08	+++	0	0.7138
429	rs2015492	7	67690644	RP5-945F2.3	G	A	Novel	215734	0.616638	-0.0112605	0.00314015	0.0003358	455801	0.610882	-0.00752258	0.00200352	0.00017	233949	0.6	-0.0098	0.0038	0.00991	-0.0086	0.0017	3.504e-07	--	0.7	0.3156	-0.0088	0.0015	1.181e-08	---	0	0.5799
430	rs11981973	7	69445341	AUTS2	G	A	Known	215734	0.167509	0.0193189	0.00418437	3.89465e-06	456035	0.16766	0.0100136	0.00261633	0.00013	234018	0.1667	0.0109	0.0049	0.02612	0.0126	0.0022	1.249e-08	++	71.9	0.05935	0.0123	0.002	1.037e-09	+++	45.3	0.1605
430	rs6943555	7	69806023	AUTS2	T	A	Known	215734	0.748458	-0.0116201	0.00350394	0.000912212	454205	0.753639	-0.0142586	0.00227063	3.4e-10	449889	0.7783	-0.01	0.0027	0.00016	-0.0135	0.0019	1.513e-12	--	0	0.5274	-0.0123	0.0016	2.48e-15	---	0	0.4707
430	rs38314	7	70067315	AUTS2	G	A	Known	215734	0.513764	0.00731875	0.00310604	0.0184583	454136	0.506854	0.0116448	0.00195763	2.7e-09	233484	0.4833	0.0138	0.0038	0.0002817	0.0104	0.0017	3.202e-10	++	28	0.2387	0.011	0.0015	5.359e-13	+++	2.7	0.3579
430	rs12532316	7	70184785	AUTS2	C	T	Known	215734	0.58853	0.0119177	0.00314262	0.000149264	452486	0.584188	0.00649776	0.00199054	0.0011	233855	0.575	0.0112	0.0038	0.003205	0.008	0.0017	1.694e-06	++	52.9	0.1451	0.0086	0.0015	2.545e-08	+++	25.9	0.2596
431	rs844762	7	71521799	CALN1	C	T	Known	215734	0.691662	-0.00899063	0.00334528	0.0071977	452392	0.695651	-0.00928389	0.00213272	1.3e-05	232576	0.6833	-0.0127	0.0041	0.001951	-0.0092	0.0018	3.132e-07	--	0	0.9411	-0.0098	0.0016	3.052e-09	---	0	0.7346
431	rs11772246	7	71603692	CALN1	C	T	Known	215734	0.19007	-0.0170786	0.0039405	1.46348e-05	454656	0.180431	-0.0145963	0.00254203	9.4e-09	233665	0.1667	-0.011	0.0047	0.01926	-0.0153	0.0021	7.252e-13	--	0	0.5966	-0.0146	0.0019	6.381e-14	---	0	0.6119
431	rs10464195	7	71778149	CALN1	G	T	Known	215734	0.906024	0.0126734	0.00540829	0.0191129	454959	0.909659	0.0175889	0.00341124	2.5e-07	233980	0.9333	0.0131	0.0063	0.03758	0.0162	0.0029	2.009e-08	++	0	0.442	0.0157	0.0026	2.409e-09	+++	0	0.6737
431	rs550139005	7	72417163	POM121	G	T	Known	215734	0.981097	-0.0362421	0.0135876	0.00764636	451290	0.986233	-0.0435408	0.00842103	2.3e-07	NA	NA	NA	NA	NA	-0.0415	0.0072	6.632e-09	--	0	0.648	-0.0415	0.0072	6.632e-09	--?	0	0.648
431	rs11974409	7	72989390	TBL2	G	A	Known	215734	0.186411	0.00900731	0.00392126	0.0216161	456401	0.196345	0.0105087	0.00245769	1.9e-05	322107	0.1917	0.0098	0.0039	0.01251	0.0101	0.0021	1.279e-06	++	0	0.7456	0.01	0.0018	4.879e-08	+++	0	0.9468
432	rs56383938	7	74097622	GTF2I	G	A	Known	215734	0.0418782	-0.0268403	0.0142493	0.0596159	456426	0.087686	-0.026809	0.00345034	7.9e-15	NA	NA	NA	NA	NA	-0.0268	0.0034	1.296e-15	--	0	0.9983	-0.0268	0.0034	1.296e-15	--?	0	0.9983
432	rs6964833	7	74101909	GTF2I	C	T	Known	215734	0.254015	0.0109909	0.00351558	0.00176999	456277	0.259024	0.0159208	0.00222916	9.2e-13	293803	0.15	0.0152	0.0037	4.597e-05	0.0145	0.0019	1.299e-14	++	28.7	0.2363	0.0146	0.0017	2.526e-18	+++	0	0.4891
432	rs377496265	7	74316407	PMS2P5	G	A	Known	215734	0.758831	-0.0316473	0.00555983	1.25464e-08	NA	NA	NA	NA	NA	NA	NA	NA	NA	NA	-0.0316	0.0056	1.255e-08	-?	0	1	-0.0316	0.0056	1.255e-08	-??	0	1
432	rs369902441	7	74501311	GTF2IRD2B	G	A	Known	215734	0.0913697	0.0513179	0.00933306	3.83026e-08	NA	NA	NA	NA	NA	NA	NA	NA	NA	NA	0.0513	0.0093	3.83e-08	+?	0	1	0.0513	0.0093	3.83e-08	+??	0	1
432	rs58030979	7	75079670	POM121C	G	A	Known	215734	0.87594	-0.0215909	0.00465191	3.46233e-06	456426	0.875209	-0.021365	0.00295658	5e-13	NA	NA	NA	NA	NA	-0.0214	0.0025	8.827e-18	--	0	0.9673	-0.0214	0.0025	8.827e-18	--?	0	0.9673
432	rs58513914	7	75147934	PMS2P3	G	A	Known	215734	0.868739	-0.0178692	0.00496009	0.000315054	454555	0.889334	-0.01881	0.00311626	1.6e-09	NA	NA	NA	NA	NA	-0.0185	0.0026	2.101e-12	--	0	0.8724	-0.0185	0.0026	2.101e-12	--?	0	0.8724
432	rs1167827	7	75163169	HIP1	G	A	Known	215734	0.576793	0.0243343	0.00308481	3.06e-15	456426	0.565218	0.0204408	0.00197219	3.6e-25	449889	0.5398	0.028	0.0033	5.7e-17	0.0216	0.0017	1.558e-38	++	11.6	0.2876	0.0229	0.0015	1.391e-53	+++	51.9	0.125
432	rs17685	7	75616105	POR	G	A	Known	215734	0.727464	-0.00702242	0.00340805	0.0393468	456426	0.722285	-0.0116229	0.00217892	9.6e-08	179396	0.7155	-0.0104	0.0048	0.03026	-0.0103	0.0018	2.093e-08	--	22.7	0.2554	-0.0103	0.0017	1.874e-09	---	0	0.5236
433	rs3926926	7	76558271	UPK3B	G	A	Known	215734	0.817807	0.0190772	0.00411685	3.58787e-06	447902	0.815969	0.0115694	0.0025453	5.5e-06	260861	0.8167	0.0162	0.0047	0.0005652	0.0136	0.0022	2.919e-10	++	58.4	0.1209	0.0141	0.002	7.671e-13	+++	24.5	0.2658
433	rs2245368	7	76608143	DTX2P1	C	T	Known	215734	0.175799	0.0261474	0.00398888	5.56162e-11	456426	0.167901	0.0249654	0.00261126	1.2e-21	205675	0.2417	0.0317	0.0057	3.187e-08	0.0253	0.0022	4.664e-31	++	0	0.8042	0.0261	0.002	1.402e-37	+++	0	0.5616
433	rs11505821	7	76818677	RP11-467H10.2	T	A	Known	215734	0.0669297	0.0355179	0.00626085	1.40314e-08	455933	0.064215	0.0301361	0.00398201	3.8e-14	287485	0.05	0.0368	0.0079	3.388e-06	0.0317	0.0034	4.085e-21	++	0	0.4683	0.0325	0.0031	8.522e-26	+++	0	0.6437
433	rs6970887	7	76986810	GSAP	C	T	Known	215734	0.751323	-0.00297051	0.00355804	0.40379	455466	0.759212	-0.0117188	0.00228659	3e-07	322121	0.775	-0.0136	0.0035	0.0001029	-0.0092	0.0019	1.909e-06	--	76.6	0.0386	-0.0102	0.0017	1.489e-09	---	63.7	0.0635
433	rs7808180	7	77047782	RP5-899E9.1	C	A	Known	215734	0.371001	0.00900147	0.00327637	0.00600723	454084	0.376409	0.0122194	0.00201599	1.4e-09	233981	0.375	0.0099	0.004	0.01332	0.0113	0.0017	4.055e-11	++	0	0.4029	0.0111	0.0016	1.881e-12	+++	0	0.6675
433	rs848449	7	77527456	PHTF2	G	A	Known	215734	0.504299	-0.0198923	0.00309429	1.2868e-10	452160	0.508138	-0.00977998	0.00196138	6.2e-07	322071	0.4167	-0.009	0.0031	0.003031	-0.0127	0.0017	1.96e-14	--	86.9	0.005776	-0.0119	0.0015	4.73e-16	---	77	0.01282
433	rs2691528	7	77803094	MAGI2	C	T	Known	215734	0.248739	0.00888816	0.00357852	0.0130006	454422	0.245706	0.0119242	0.00227491	1.6e-07	233562	0.225	0.0155	0.0044	0.0004271	0.0111	0.0019	8.616e-09	++	0	0.474	0.0118	0.0018	2.318e-11	+++	0	0.5036
433	rs1852006	7	77829768	MAGI2	G	A	Known	215734	0.644981	0.0193915	0.00317953	1.06827e-09	456426	0.643154	0.0153706	0.00203821	4.7e-14	233702	0.5667	0.0168	0.004	2.669e-05	0.0165	0.0017	5.41e-22	++	11.8	0.287	0.0166	0.0016	7.354e-26	+++	0	0.5664
433	rs798326	7	77892205	MAGI2	G	A	Known	215734	0.938144	0.0292764	0.00698543	2.77645e-05	449778	0.941286	0.0189188	0.004187	6.2e-06	215534	0.9417	0.0204	0.0088	0.02044	0.0217	0.0036	1.637e-09	++	38.2	0.2034	0.0215	0.0033	1.053e-10	+++	0	0.4416
433	rs62467103	7	78121088	MAGI2	C	T	Known	215734	0.876317	-0.00875892	0.00484869	0.0708477	449523	0.8696	-0.0184925	0.0029217	2.5e-10	NA	NA	NA	NA	NA	-0.0159	0.0025	2.104e-10	--	66.2	0.08554	-0.0159	0.0025	2.104e-10	--?	66.2	0.08554
434	rs10259665	7	79061837	MAGI2	G	A	Novel	215734	0.685285	-0.00819955	0.00330851	0.0132001	453202	0.684672	-0.0103611	0.0021085	8.9e-07	234000	0.5917	-0.0128	0.0041	0.001797	-0.0097	0.0018	4.353e-08	--	0	0.5817	-0.0102	0.0016	3.705e-10	---	0	0.6793
435	rs802460	7	86260816	GRM3	C	T	Novel	215734	0.343446	-0.00998496	0.00320737	0.00185113	456320	0.347895	-0.0116288	0.00205061	1.4e-08	233400	0.325	-0.0073	0.004	0.068	-0.0112	0.0017	1.084e-10	--	0	0.6659	-0.0105	0.0016	2.945e-11	---	0	0.6163
436	rs12668072	7	93162000	CALCR	C	T	Known	215734	0.907913	0.0253412	0.00544445	3.24776e-06	453969	0.90747	0.0167425	0.0033795	7.3e-07	233964	0.9	0.0282	0.0065	1.435e-05	0.0191	0.0029	2.667e-11	++	44.5	0.1796	0.0206	0.0026	4.204e-15	+++	41.7	0.1801
436	rs13232975	7	93205690	CALCR	C	T	Known	215734	0.0214319	0.0492981	0.0144534	0.000647661	456426	0.025112	0.0319976	0.00623978	2.9e-07	NA	NA	NA	NA	NA	0.0347	0.0057	1.362e-09	++	17.2	0.2718	0.0347	0.0057	1.362e-09	++?	17.2	0.2718
436	rs7780752	7	93241640	GNGT1	C	T	Known	215734	0.35677	0.0157125	0.00332211	2.24872e-06	455685	0.360921	0.0127511	0.00203209	3.5e-10	232983	0.3167	0.0183	0.004	4.762e-06	0.0136	0.0017	5.247e-15	++	0	0.447	0.0143	0.0016	2.359e-19	+++	0	0.4144
437	rs13240600	7	99064466	PTCD1	G	A	Known	215734	0.155635	-0.00321902	0.00427352	0.451301	456150	0.154005	-0.0223242	0.00270677	1.6e-16	233921	0.125	-0.0129	0.0056	0.02125	-0.0169	0.0023	1.699e-13	--	93	0.0001589	-0.0163	0.0021	1.421e-14	---	86.4	0.0006454
437	rs3823646	7	99757612	GAL3ST4	G	A	Known	215734	0.444303	-0.0115834	0.00305606	0.000150464	456426	0.446458	-0.00731558	0.00196254	0.00019	449889	0.4507	-0.0052	0.0022	0.02	-0.0086	0.0017	2.164e-07	--	27.6	0.24	-0.0074	0.0013	2.615e-08	---	30.4	0.2376
437	rs1799805	7	100490797	ACHE	G	T	Known	215734	0.953929	-0.0274309	0.00725632	0.000156654	456426	0.964151	-0.0202966	0.00524961	0.00011	449889	0.94983	-0.034	0.0055	7.2e-10	-0.0227	0.0043	8.879e-08	--	0	0.4257	-0.027	0.0034	1.124e-15	---	38.5	0.1965
437	rs1048303	7	100804140	AP1S1	C	T	Known	215734	0.404321	0.00603494	0.00324497	0.0629163	454481	0.410082	0.0121862	0.00198969	9.1e-10	233939	0.4167	0.0075	0.0038	0.04842	0.0105	0.0017	5.886e-10	++	61.7	0.1061	0.01	0.0015	1.046e-10	+++	36.2	0.2088
438	rs2299383	7	103418846	RELN	C	T	Known	215734	0.574831	-0.0156356	0.00327957	1.86461e-06	449506	0.575641	-0.0187804	0.00199189	4.2e-21	316940	0.675	-0.0104	0.0031	0.0006982	-0.0179	0.0017	6.058e-26	--	0	0.4125	-0.0162	0.0015	2.046e-27	---	61.6	0.07397
439	rs1524277	7	109173130	AC073071.1	C	T	Known	215734	0.486615	0.00638036	0.00318052	0.0448482	451887	0.477075	0.0102797	0.00196282	1.6e-07	179519	0.5172	0.012	0.0043	0.005259	0.0092	0.0017	3.581e-08	++	8.1	0.2968	0.0096	0.0016	7.899e-10	+++	0	0.4829
440	rs2001692	7	111311979	DOCK4	C	T	Novel	215734	0.956796	-0.0278403	0.00774007	0.000322021	454404	0.957736	-0.0223084	0.00487242	4.7e-06	NA	NA	NA	NA	NA	-0.0239	0.0041	7.001e-09	--	0	0.5453	-0.0239	0.0041	7.001e-09	--?	0	0.5453
441	rs2396625	7	113028634	RP11-703P11.1	T	A	Known	215734	0.593448	0.0157842	0.00334403	2.35731e-06	442743	0.579417	0.0173155	0.0020056	5.9e-18	233887	0.575	0.0126	0.0038	0.0009138	0.0169	0.0017	8.215e-23	++	0	0.6945	0.0162	0.0016	5.474e-25	+++	0	0.5428
441	rs13222241	7	113393990	PPP1R3A	G	A	Known	215734	0.441859	0.00770081	0.00309632	0.0128795	455893	0.431281	0.0163863	0.00197218	9.7e-17	233984	0.4417	0.0124	0.0038	0.001102	0.0139	0.0017	7.18e-17	++	82.1	0.01798	0.0136	0.0015	3.481e-19	+++	65.1	0.05713
441	rs2045293	7	114350102	FOXP2	C	T	Known	215734	0.596006	-0.0119479	0.00321857	0.000205474	447524	0.579679	-0.0144001	0.00199712	5.6e-13	233950	0.5583	-0.0127	0.0038	0.0008315	-0.0137	0.0017	6.266e-16	--	0	0.5174	-0.0135	0.0015	2.246e-18	---	0	0.787
441	rs1448349	7	114435347	FOXP2	C	T	Known	215734	0.877881	0.0110097	0.00464439	0.0177619	455427	0.891968	0.019129	0.00314733	1.2e-09	449889	0.8907	0.012	0.0035	0.0012	0.0166	0.0026	2.001e-10	++	52.3	0.1478	0.0149	0.0021	8.682e-13	+++	37.4	0.2026
441	rs7802986	7	114597508	MDFIC	G	A	Known	215734	0.523983	-0.0108255	0.00304797	0.000382742	455766	0.52956	-0.0083293	0.00195583	2.1e-05	233944	0.4833	-0.0097	0.004	0.01531	-0.0091	0.0016	3.747e-08	--	0	0.4907	-0.0092	0.0015	1.841e-09	---	0	0.7799
441	rs2460483	7	114721243	AC068610.3	C	T	Known	215734	0.802015	0.018927	0.0039381	1.53882e-06	454613	0.806843	0.00978015	0.00247893	8e-05	NA	NA	NA	NA	NA	0.0124	0.0021	3.653e-09	++	74.1	0.04934	0.0124	0.0021	3.653e-09	++?	74.1	0.04934
442	rs7779018	7	121950965	FEZF1	G	A	Known	215734	0.409062	-0.0136211	0.00309485	1.07653e-05	456426	0.433926	-0.00883661	0.00196789	7.1e-06	NA	NA	NA	NA	NA	-0.0102	0.0017	7.709e-10	--	41.2	0.192	-0.0102	0.0017	7.709e-10	--?	41.2	0.192
442	rs777907005	7	121960407	CADPS2	G	T	Known	215734	0.379355	0.0145394	0.00313931	3.63223e-06	455101	0.364974	0.0114234	0.00202833	1.8e-08	321997	0.375	0.0134	0.0032	3.585e-05	0.0123	0.0017	4.361e-13	++	0	0.4045	0.0126	0.0015	6.166e-17	+++	0	0.6769
442	rs6466819	7	122097058	CADPS2	G	A	Known	215734	0.629897	-0.00861415	0.00321958	0.00746067	452476	0.640578	-0.0098232	0.00204298	1.5e-06	233786	0.65	-0.0099	0.0038	0.00918	-0.0095	0.0017	3.943e-08	--	0	0.7512	-0.0095	0.0016	1.209e-09	---	0	0.9461
443	rs2283093	7	126721231	GRM8	C	T	Known	215734	0.794193	-0.00598279	0.00378366	0.113828	455824	0.796666	-0.0129975	0.0024259	8.4e-08	233787	0.825	-0.0116	0.0046	0.01168	-0.011	0.002	8.148e-08	--	58.9	0.1186	-0.0111	0.0019	3.111e-09	---	18.4	0.2934
443	rs62621812	7	127015083	ZNF800	G	A	Known	215734	0.978113	-0.016796	0.0104212	0.107024	452247	0.98223	-0.0345512	0.00743342	3.4e-06	449889	0.97481	-0.021	0.0066	0.0012	-0.0286	0.0061	2.358e-06	--	48	0.1654	-0.0251	0.0045	1.81e-08	---	24.2	0.2675
443	rs3823994	7	127669857	LRRC4	T	A	Known	215734	0.275372	-0.00851989	0.00347635	0.0142535	454879	0.263157	-0.0102712	0.00222236	3.8e-06	233849	0.3417	-0.0092	0.0042	0.02849	-0.0098	0.0019	1.847e-07	--	0	0.6712	-0.0097	0.0017	1.566e-08	---	0	0.907
443	rs896183	7	127831580	MIR129-1	G	A	Known	215734	0.584124	-0.00337633	0.00325755	0.299986	433903	0.579572	-0.0103412	0.00202923	3.5e-07	307170	0.6083	-0.011	0.0033	0.0009022	-0.0084	0.0017	1.096e-06	--	69.6	0.06956	-0.009	0.0015	4.551e-09	---	47.1	0.1508
444	rs10954277	7	130392777	TSGA13	G	A	Known	215734	0.70181	-0.00639081	0.00335947	0.0571285	454221	0.709066	-0.011177	0.00215588	2.2e-07	233754	0.6833	-0.0059	0.0041	0.1501	-0.0098	0.0018	7.019e-08	--	30.4	0.2305	-0.0091	0.0017	3.55e-08	---	8.5	0.3351
444	rs3909553	7	130417814	KLF14	G	A	Known	215734	0.957089	0.0219715	0.00817545	0.00719895	454804	0.95309	0.0289967	0.00462705	3.7e-10	NA	NA	NA	NA	NA	0.0273	0.004	1.222e-11	++	0	0.4546	0.0273	0.004	1.222e-11	++?	0	0.4546
444	rs972283	7	130466854	RP11-36B6.1	G	A	Known	215734	0.52112	-0.00798368	0.00304017	0.00863779	456426	0.510552	-0.00980121	0.001952	5.1e-07	449889	0.5606	-0.0079	0.0022	0.00027	-0.0093	0.0016	1.661e-08	--	0	0.6149	-0.0088	0.0013	2.543e-11	---	0	0.7779
445	rs1593304	7	131619847	AC009518.4	G	A	Known	215734	0.792212	-0.00879685	0.00374841	0.0189342	446222	0.797713	-0.0116251	0.00245843	2.3e-06	221123	0.825	-0.0176	0.0052	0.0007128	-0.0108	0.0021	1.596e-07	--	0	0.5281	-0.0117	0.0019	9.449e-10	---	0	0.389
446	rs3800649	7	137424509	DGKI	G	A	Known	215734	0.71705	-0.0142045	0.00344341	3.70536e-05	452638	0.724667	-0.0116612	0.00219293	1.1e-07	232003	0.6833	-0.0138	0.0042	0.001017	-0.0124	0.0018	2.067e-11	--	0	0.5333	-0.0126	0.0017	8.846e-14	---	0	0.7859
447	rs13233916	7	138874416	TTC26	G	C	Known	215734	0.0848112	-0.0259407	0.00546489	2.06665e-06	456426	0.089708	-0.0242542	0.00341759	1.3e-12	449889	0.0885	-0.016	0.0038	3.4e-05	-0.0247	0.0029	1.414e-17	--	0	0.7936	-0.0215	0.0023	9.702e-21	---	41.3	0.1823
448	rs11773362	7	147668180	CNTNAP2	C	T	Known	215734	0.665368	0.0123451	0.00330789	0.000189953	454888	0.662786	0.0124503	0.00206909	1.8e-09	233538	0.6417	0.0059	0.004	0.1402	0.0124	0.0018	1.435e-12	++	0	0.9785	0.0114	0.0016	1.475e-12	+++	10.3	0.328
449	rs1805123	7	150645534	KCNH2	G	T	Known	215734	0.235352	-0.00932778	0.0035856	0.0092828	456426	0.245719	-0.0155428	0.00226888	7.4e-12	449889	1	-0.016	0.0026	7.7e-10	-0.0138	0.0019	6.978e-13	--	53.4	0.143	-0.0146	0.0015	4.065e-21	---	23.8	0.2693
449	rs3793342	7	150695195	NOS3	G	A	Known	215734	0.850986	0.0105069	0.00463547	0.0234128	455472	0.856576	0.0142183	0.0027884	3.4e-07	NA	NA	NA	NA	NA	0.0132	0.0024	3.062e-08	++	0	0.4927	0.0132	0.0024	3.062e-08	++?	0	0.4927
449	rs749319	7	150798980	AGAP3	G	A	Known	215734	0.68541	-0.00453645	0.00330113	0.169376	448875	0.702479	-0.012164	0.00215144	1.6e-08	NA	NA	NA	NA	NA	-0.0099	0.0018	4.087e-08	--	73.3	0.0529	-0.0099	0.0018	4.087e-08	--?	73.3	0.0529
450	rs2952635	7	157508424	PTPRN2	G	A	Novel	215734	0.808667	0.0150823	0.00397122	0.000145927	452656	0.808357	0.0100675	0.00248842	5.2e-05	233788	0.8167	0.0092	0.0048	0.05528	0.0115	0.0021	5.183e-08	++	12.7	0.2846	0.0111	0.0019	8.614e-09	+++	0	0.5131
450	rs10245306	7	158029340	PTPRN2	G	C	Novel	215734	0.315576	-0.0108088	0.00352968	0.00219679	446945	0.312468	-0.0104287	0.00212927	9.7e-07	225154	0.2667	-0.0066	0.0049	0.178	-0.0105	0.0018	7.669e-09	--	0	0.9265	-0.0101	0.0017	4.036e-09	---	0	0.7507
450	rs4909078	7	158183835	PTPRN2	G	C	Novel	215734	0.429101	0.0107301	0.00317402	0.000723225	440828	0.440938	0.00718158	0.00200328	0.00034	213718	0.275	0.0135	0.0047	0.004074	0.0082	0.0017	1.325e-06	++	0	0.3444	0.0088	0.0016	3.325e-08	+++	1.1	0.3638
451	rs17079298	8	2935779	CSMD1	C	T	Novel	215734	0.331643	-0.00755576	0.00323231	0.0194096	442568	0.327124	-0.010213	0.00211362	1.4e-06	232597	0.3833	-0.0071	0.004	0.0759	-0.0094	0.0018	1.018e-07	--	0	0.4914	-0.009	0.0016	2.317e-08	---	0	0.6859
452	rs13253540	8	3487510	CSMD1	G	A	Novel	215734	0.354079	-0.0133027	0.00320816	3.37583e-05	453700	0.353554	-0.00843472	0.00204924	3.9e-05	232408	0.3417	-0.0079	0.004	0.04827	-0.0098	0.0017	1.192e-08	--	38.8	0.201	-0.0095	0.0016	1.78e-09	---	0	0.3996
452	rs4875773	8	3560723	CSMD1	C	T	Novel	215734	0.494012	-0.00989055	0.00310699	0.00145596	449201	0.488695	-0.0101864	0.00196905	2.3e-07	449889	0.4692	-0.0057	0.0023	0.015	-0.0101	0.0017	1.25e-09	--	0	0.9359	-0.0086	0.0013	1.843e-10	---	17.1	0.2995
453	rs17069831	8	4137396	CSMD1	C	T	Known	215734	0.718232	0.00974166	0.00360407	0.0068724	446068	0.719987	0.0113282	0.00220128	2.7e-07	227618	0.7667	0.0097	0.0042	0.02091	0.0109	0.0019	6.604e-09	++	0	0.7072	0.0107	0.0017	4.428e-10	+++	0	0.9008
453	rs1658820	8	4288577	CSMD1	G	T	Known	215734	0.748456	-0.00254145	0.00370538	0.492787	446993	0.757603	-0.0144049	0.00230379	4e-10	220272	0.8167	-0.0124	0.0046	0.007025	-0.0111	0.002	1.41e-08	--	86.5	0.006548	-0.0113	0.0018	3.502e-10	---	73.2	0.02398
454	rs2979655	8	6329470	MCPH1	G	T	Novel	215734	0.178971	0.0137674	0.00413829	0.000878408	455148	0.160165	0.0127931	0.00266982	1.7e-06	233614	0.2	0.0123	0.0051	0.01588	0.0131	0.0022	5.541e-09	++	0	0.8432	0.013	0.0021	2.833e-10	+++	0	0.9711
455	rs1548198	8	8178223	SGK223	C	T	Known	215734	0.810867	0.0118493	0.00400577	0.00309584	455411	0.808513	0.0151456	0.0024884	1.2e-09	233998	0.7583	0.0063	0.0048	0.1894	0.0142	0.0021	1.685e-11	++	0	0.4846	0.0129	0.0019	2.245e-11	+++	27.9	0.2499
455	rs6986463	8	8370507	CTD-3023L14.3	C	T	Known	215734	0.918584	0.0155455	0.00565239	0.00595492	454778	0.917603	0.016996	0.00355475	1.7e-06	222236	0.9	0.0151	0.0074	0.0413	0.0166	0.003	3.558e-08	++	0	0.828	0.0164	0.0028	4.25e-09	+++	0	0.96
455	rs7837587	8	8378992	CTD-3023L14.3	C	T	Known	215734	0.502358	0.00939508	0.00308499	0.00232358	456129	0.489907	0.018817	0.00195683	6.8e-22	322089	0.4917	0.0089	0.0032	0.004734	0.0161	0.0017	1.818e-22	++	85	0.009908	0.0146	0.0015	2.772e-23	+++	81.2	0.004836
455	rs2077869	8	8967434		T	A	Known	215734	0.406455	-0.00388973	0.00324315	0.230385	440047	0.39951	-0.0124679	0.00202945	8.1e-10	232421	0.4333	-0.0105	0.004	0.008665	-0.0101	0.0017	5.093e-09	--	80.1	0.02495	-0.0101	0.0016	1.496e-10	---	60.3	0.08054
455	rs11784654	8	8969611		T	A	Known	215734	0.521944	0.0093519	0.00318793	0.00335128	442538	0.520271	0.009967	0.00198839	5.4e-07	NA	NA	NA	NA	NA	0.0098	0.0017	6.414e-09	++	0	0.87	0.0098	0.0017	6.414e-09	++?	0	0.87
455	rs330029	8	9135197	RP11-115J16.1	G	A	Known	215734	0.2303	0.0114958	0.00380211	0.0024984	447875	0.221773	0.0136841	0.00237505	8.3e-09	NA	NA	NA	NA	NA	0.0131	0.002	8.674e-11	++	0	0.6255	0.0131	0.002	8.674e-11	++?	0	0.6255
455	rs10102352	8	9206069	RP11-115J16.1	G	A	Known	215734	0.603432	0.00785308	0.00322197	0.0147951	446608	0.606375	0.0135155	0.0020233	2.4e-11	NA	NA	NA	NA	NA	0.0119	0.0017	3.571e-12	++	54.9	0.1367	0.0119	0.0017	3.571e-12	++?	54.9	0.1367
455	rs67456872	8	9437399	TNKS	C	T	Known	215734	0.0535261	-0.00985059	0.0074755	0.187599	456426	0.056517	-0.0274693	0.00423329	8.6e-11	NA	NA	NA	NA	NA	-0.0232	0.0037	3.06e-10	--	76.2	0.04028	-0.0232	0.0037	3.06e-10	--?	76.2	0.04028
455	rs615632	8	9796321	snoU13	C	T	Known	215734	0.471482	0.00817544	0.00313361	0.00908206	450937	0.469113	0.0187777	0.00197033	1.6e-21	320631	0.4333	0.014	0.0033	1.936e-05	0.0158	0.0017	3.18e-21	++	87.8	0.00418	0.0154	0.0015	4.032e-25	+++	76.3	0.01474
455	rs77092199	8	9894440	RP11-1E4.1	G	T	Known	215734	0.908813	-0.0166308	0.0054967	0.00248149	454942	0.912227	-0.0248191	0.00345756	7.1e-13	NA	NA	NA	NA	NA	-0.0225	0.0029	1.505e-14	--	37.1	0.2073	-0.0225	0.0029	1.505e-14	--?	37.1	0.2073
455	rs814419	8	9939294	MSRA	C	A	Known	215734	0.779477	-0.00450101	0.0038345	0.240468	451492	0.775621	-0.0147478	0.00235639	3.9e-10	NA	NA	NA	NA	NA	-0.0119	0.002	2.734e-09	--	80.7	0.0228	-0.0119	0.002	2.734e-09	--?	80.7	0.0228
455	rs17692624	8	10070368	MSRA	G	C	Known	215734	0.744518	-0.00936727	0.00376161	0.0127661	442986	0.759299	-0.0123532	0.00231892	1e-07	231898	0.8167	-0.0047	0.0047	0.3173	-0.0115	0.002	5.174e-09	--	0	0.4992	-0.0105	0.0018	7.788e-09	---	11.2	0.3243
455	rs4275226	8	10074638	MSRA	G	C	Known	215734	0.824457	-0.0138167	0.0043273	0.0014085	451750	0.824543	-0.0169226	0.00258445	5.8e-11	233863	0.85	-0.006	0.0054	0.2665	-0.0161	0.0022	3.907e-13	--	0	0.5378	-0.0146	0.0021	9.585e-13	---	40.8	0.1849
455	rs62490332	8	10187879	MSRA	G	C	Known	215734	0.1261	0.0164381	0.00458754	0.000339405	456426	0.132327	0.0178118	0.00288679	6.8e-10	NA	NA	NA	NA	NA	0.0174	0.0024	9.994e-13	++	0	0.7999	0.0174	0.0024	9.994e-13	++?	0	0.7999
455	rs79196981	8	10411495	PRSS55	C	T	Known	215734	0.0644295	-0.0116374	0.00619431	0.0602823	456426	0.066495	-0.0172097	0.00392313	1.2e-05	449889	0.09778	-0.017	0.0045	0.00024	-0.0156	0.0033	2.463e-06	--	0	0.4473	-0.0161	0.0027	1.602e-09	---	0	0.7265
455	rs71516587	8	10507747	RP1L1	C	A	Known	215734	0.0934635	0.0150034	0.00573219	0.00886026	451249	0.098683	0.0178505	0.00329532	6.1e-08	NA	NA	NA	NA	NA	0.0171	0.0029	1.965e-09	++	0	0.6668	0.0171	0.0029	1.965e-09	++?	0	0.6668
455	rs12682565	8	10626280	CTD-2135J3.3	G	A	Known	215734	0.960296	-0.0189874	0.00827162	0.0217055	454969	0.967114	-0.0219702	0.0054813	6.1e-05	303689	0.95	-0.0277	0.0089	0.001793	-0.0211	0.0046	4.042e-06	--	0	0.7637	-0.0224	0.0041	3.354e-08	---	0	0.7669
455	rs17721796	8	10729454	XKR6	C	T	Known	215734	0.139845	-0.00441417	0.00468431	0.346023	452358	0.15604	-0.0136531	0.00270687	4.6e-07	319155	0.15	-0.0142	0.0044	0.001291	-0.0113	0.0023	1.307e-06	--	65.7	0.08769	-0.012	0.0021	7.131e-09	---	38.4	0.1974
455	rs56183247	8	10764512	XKR6	G	C	Known	215734	0.0464102	0.0199623	0.00975907	0.0408046	452249	0.063618	0.024224	0.00401547	1.6e-09	NA	NA	NA	NA	NA	0.0236	0.0037	2.055e-10	++	0	0.6863	0.0236	0.0037	2.055e-10	++?	0	0.6863
455	rs6601548	8	10888096	XKR6	C	T	Known	215734	0.0904085	-0.00455774	0.00529896	0.389723	456201	0.091555	-0.0148618	0.00338507	1.1e-05	449889	0.0974	-0.015	0.004	0.00012	-0.0119	0.0029	3.142e-05	--	62.8	0.1013	-0.0129	0.0023	2.596e-08	---	35.3	0.2133
455	rs7819412	8	11045161	XKR6	G	A	Known	215734	0.48934	0.0103752	0.00304447	0.000654678	456426	0.48533	0.0185398	0.00195605	2.6e-21	449889	0.4881	0.014	0.0023	6.1e-09	0.0162	0.0016	9.583e-23	++	80.4	0.02406	0.0154	0.0013	9.85e-31	+++	64.7	0.0587
455	rs138543305	8	11357919	BLK	G	T	Known	215734	0.849476	0.00984717	0.00438701	0.0247923	438864	0.842404	0.0139814	0.00273491	3.2e-07	NA	NA	NA	NA	NA	0.0128	0.0023	3.282e-08	++	0	0.4239	0.0128	0.0023	3.282e-08	++?	0	0.4239
455	rs11781613	8	11502448	GATA4	G	T	Known	215734	0.265142	0.00942067	0.0035074	0.00723261	446337	0.266882	0.0119155	0.00223389	9.6e-08	NA	NA	NA	NA	NA	0.0112	0.0019	2.818e-09	++	0	0.5485	0.0112	0.0019	2.818e-09	++?	0	0.5485
455	rs3729851	8	11612842	GATA4	G	A	Known	215734	0.858271	0.00627391	0.00446548	0.160028	449125	0.848535	0.015987	0.00274794	6e-09	233493	0.7917	0.0091	0.0056	0.1042	0.0133	0.0023	1.262e-08	++	70.9	0.06395	0.0127	0.0022	4.162e-09	+++	48.9	0.1412
455	rs7818169	8	11747232	RP11-589N15.1	C	T	Known	215734	0.762246	0.0102209	0.00365288	0.0051416	448126	0.749355	0.0136207	0.00227733	2.2e-09	214905	0.675	0.0124	0.0052	0.0171	0.0127	0.0019	5.537e-11	++	0	0.4296	0.0126	0.0018	3.042e-12	+++	0	0.7312
455	rs4566991	8	11771823	OR7E158P	G	A	Known	215734	0.314131	0.00738833	0.0033089	0.0255577	454542	0.31638	0.0121002	0.00210835	9.5e-09	NA	NA	NA	NA	NA	0.0107	0.0018	1.541e-09	++	30.7	0.2298	0.0107	0.0018	1.541e-09	++?	30.7	0.2298
456	rs13263601	8	14095900	SGCZ	C	A	Known	215734	0.350866	0.00928899	0.00319856	0.0036829	455896	0.348377	0.015001	0.00204895	2.5e-13	230300	0.3417	0.0168	0.004	2.669e-05	0.0133	0.0017	1.064e-14	++	55.8	0.1326	0.0139	0.0016	1.908e-18	+++	30.9	0.2355
456	rs2126320	8	14333724	SGCZ	G	A	Known	215734	0.702589	-0.00922589	0.00345039	0.0074982	450121	0.704196	-0.0140747	0.00215632	6.7e-11	233384	0.675	-0.006	0.0042	0.1531	-0.0127	0.0018	3.595e-12	--	29.6	0.2334	-0.0116	0.0017	3.796e-12	---	43.9	0.168
456	rs4831606	8	14421587	SGCZ	G	A	Known	215734	0.32985	0.00892025	0.00339204	0.00854451	447098	0.334641	0.00996334	0.00209384	2e-06	233346	0.3417	0.0121	0.004	0.002486	0.0097	0.0018	5.622e-08	++	0	0.7936	0.0101	0.0016	5.963e-10	+++	0	0.829
456	rs17119937	8	14502274	SGCZ	C	T	Known	215734	0.0661769	0.00972831	0.00670653	0.146899	451549	0.064231	0.0206002	0.00400339	2.7e-07	216723	0.0667	0.0237	0.0088	0.007077	0.0177	0.0034	2.445e-07	++	48.4	0.1639	0.0185	0.0032	7.124e-09	+++	14.3	0.3111
457	rs11994745	8	15186253	RP11-782K4.1	T	A	Known	215734	0.884888	-0.00882823	0.0049514	0.0745902	452505	0.882917	-0.0161514	0.00305328	1.2e-07	233912	0.85	-0.0103	0.0061	0.09131	-0.0141	0.0026	5.375e-08	--	36.9	0.2081	-0.0135	0.0024	1.469e-08	---	0	0.3831
457	rs13265882	8	15565257	TUSC3	C	T	Known	215734	0.610983	0.00607846	0.00324039	0.0606773	452084	0.622808	0.0126421	0.00202686	4.5e-10	229918	0.6583	0.008	0.004	0.0455	0.0108	0.0017	3.326e-10	++	66.1	0.08593	0.0104	0.0016	5.306e-11	+++	40.5	0.1862
458	rs2959592	8	17002725	RP11-468H14.2	C	T	Novel	215734	0.20237	-0.0121447	0.00389216	0.00180667	449472	0.185923	-0.0109916	0.00253003	1.4e-05	296310	0.1667	-0.0144	0.004	0.0002754	-0.0113	0.0021	9.136e-08	--	0	0.8038	-0.012	0.0019	1.484e-10	---	0	0.771
459	rs2616192	8	20668624	RP11-108E14.1	G	T	Known	215734	0.309294	-0.00797752	0.00339333	0.0187262	448200	0.324663	-0.0130636	0.00210642	5.6e-10	233607	0.3417	-0.0098	0.0041	0.01684	-0.0116	0.0018	7.563e-11	--	38.3	0.2029	-0.0114	0.0016	4.462e-12	---	0	0.4081
459	rs1365216	8	21258876	RP11-24P4.1	G	A	Known	215734	0.79787	0.0151445	0.00384911	8.33504e-05	454929	0.793864	0.00996001	0.00242249	3.9e-05	233633	0.7333	0.006	0.0046	0.1921	0.0114	0.0021	2.469e-08	++	23	0.2543	0.0105	0.0019	1.871e-08	+++	18.8	0.2919
460	rs7823952	8	21947794	FAM160B2	G	T	Novel	215734	0.426591	0.0113277	0.00321847	0.000432199	435416	0.419621	0.00912849	0.00202808	6.8e-06	NA	NA	NA	NA	NA	0.0098	0.0017	1.312e-08	++	0	0.5632	0.0098	0.0017	1.312e-08	++?	0	0.5632
461	rs11781222	8	23389571	SLC25A37	C	T	Known	215734	0.133209	-0.0200857	0.00460908	1.31341e-05	451094	0.13568	-0.0171081	0.00286777	2.4e-09	321666	0.175	-0.0138	0.0047	0.003343	-0.0179	0.0024	1.74e-13	--	0	0.5833	-0.0171	0.0022	2.966e-15	---	0	0.6337
461	rs79778822	8	23456934	RNU4-71P	G	C	Known	215734	0.83729	0.0117805	0.00413505	0.00438644	455976	0.829761	0.0143502	0.0025996	3.4e-08	NA	NA	NA	NA	NA	0.0136	0.0022	6.03e-10	++	0	0.5988	0.0136	0.0022	6.03e-10	++?	0	0.5988
462	rs4733037	8	27093495	STMN4	C	T	Known	215734	0.655486	-0.00908833	0.00325022	0.00517047	446973	0.666917	-0.0104589	0.00209509	6e-07	233628	0.675	-0.0062	0.004	0.1211	-0.0101	0.0018	1.124e-08	--	0	0.723	-0.0094	0.0016	4.876e-09	---	0	0.6363
462	rs2322602	8	27157307	TRIM35	C	T	Known	215734	0.547852	0.0131492	0.00307668	1.92142e-05	454841	0.526307	0.00849108	0.00195972	1.5e-05	322071	0.625	0.0088	0.0031	0.003897	0.0098	0.0017	2.674e-09	++	38.7	0.2016	0.0096	0.0015	4.509e-11	+++	0	0.4237
462	rs117176448	8	27261138	PTK2B	G	C	Known	215734	0.0909453	0.00780915	0.00591699	0.186907	456426	0.095983	0.021037	0.00331498	2.2e-10	NA	NA	NA	NA	NA	0.0179	0.0029	6.352e-10	++	73.7	0.05114	0.0179	0.0029	6.352e-10	++?	73.7	0.05114
463	rs3757894	8	27996440	ELP3	G	C	Known	215734	0.88084	0.0191039	0.00508669	0.000172874	450599	0.880953	0.0123867	0.00304265	4.7e-05	221525	0.875	0.0182	0.0058	0.001701	0.0142	0.0026	5.906e-08	++	22.1	0.2571	0.0148	0.0024	4.608e-10	+++	0	0.4299
463	rs143108863	8	28020041	ELP3	T	A	Known	215734	0.986978	-0.0644831	0.0160104	5.63538e-05	452646	0.9911	-0.0411571	0.0104449	8.1e-05	NA	NA	NA	NA	NA	-0.0481	0.0087	3.78e-08	--	32.8	0.2224	-0.0481	0.0087	3.78e-08	--?	32.8	0.2224
463	rs1982441	8	28021769	ELP3	G	T	Known	215734	0.870459	-0.0155233	0.00467254	0.000892946	454879	0.869724	-0.0181796	0.00290944	4.1e-10	230664	0.85	-0.0154	0.0054	0.004347	-0.0174	0.0025	1.661e-12	--	0	0.6294	-0.0171	0.0022	2.81e-14	---	0	0.8392
463	rs2100814	8	28118130	RP11-380I10.4	G	A	Known	215734	0.604164	-0.013898	0.00336211	3.56948e-05	447562	0.584268	-0.0112943	0.00200075	1.7e-08	233934	0.65	-0.0108	0.0038	0.004482	-0.012	0.0017	3.284e-12	--	0	0.5057	-0.0118	0.0016	5.593e-14	---	0	0.7702
463	rs351776	8	28191306	RP11-380I10.4	C	A	Known	215734	0.546008	0.0100602	0.00306713	0.00103802	455979	0.549244	0.00729842	0.00196598	0.00021	233886	0.5417	0.0125	0.0037	0.0007291	0.0081	0.0017	9.809e-07	++	0	0.4484	0.0088	0.0015	4.968e-09	+++	0	0.4165
464	rs1362910	8	30856464	PURG	G	A	Known	215734	0.579556	-0.013289	0.00336903	7.99828e-05	449129	0.580882	-0.0121127	0.00199493	1.3e-09	284308	0.6333	-0.0132	0.0034	9.364e-05	-0.0124	0.0017	4.681e-13	--	0	0.7638	-0.0126	0.0015	2.256e-16	---	0	0.9359
465	rs41388144	8	32168607	NRG1	C	A	Novel	215734	0.143725	0.0226054	0.00447105	4.28275e-07	450067	0.144479	0.0109272	0.00279949	9.5e-05	NA	NA	NA	NA	NA	0.0142	0.0024	2.08e-09	++	79.6	0.02684	0.0142	0.0024	2.08e-09	++?	79.6	0.02684
465	rs62500177	8	32280225	NRG1	C	T	Novel	215734	0.568723	0.0153477	0.00316802	1.26873e-06	443386	0.561113	0.00704625	0.00199708	0.00042	NA	NA	NA	NA	NA	0.0094	0.0017	2.574e-08	++	79.6	0.02664	0.0094	0.0017	2.574e-08	++?	79.6	0.02664
465	rs7826312	8	32400115	NRG1	C	T	Novel	215734	0.583098	0.015583	0.00319495	1.07505e-06	446494	0.594552	0.0100839	0.00201196	5.4e-07	321778	0.5167	0.0122	0.0031	8.727e-05	0.0116	0.0017	7.911e-12	++	52.9	0.1453	0.0118	0.0015	3.024e-15	+++	6.8	0.342
465	rs2466103	8	32412304	NRG1	G	T	Novel	215734	0.302823	0.0141417	0.00333684	2.25473e-05	455156	0.302799	0.0116143	0.00212632	4.7e-08	317951	0.3333	0.0091	0.0034	0.008074	0.0123	0.0018	5.823e-12	++	0	0.523	0.0116	0.0016	2.176e-13	+++	0	0.5711
466	rs6468141	8	32962851	RP11-11N9.4	G	T	Known	215734	0.573512	0.00911553	0.00315745	0.0038895	448839	0.567794	0.00820721	0.00198936	3.7e-05	232452	0.5583	0.0094	0.0038	0.01337	0.0085	0.0017	4.918e-07	++	0	0.8077	0.0086	0.0015	2.139e-08	+++	0	0.9466
466	rs12545740	8	33455300	DUSP26	C	A	Known	215734	0.438031	-0.0130727	0.00324808	5.70344e-05	439077	0.440439	-0.0105389	0.00200575	1.5e-07	232780	0.475	-0.0109	0.004	0.00643	-0.0112	0.0017	4.54e-11	--	0	0.5069	-0.0112	0.0016	1.03e-12	---	0	0.7999
466	rs7008747	8	33834886	RP11-317N12.1	G	A	Known	215734	0.406724	0.0108158	0.00333546	0.00118422	455301	0.399226	0.00736374	0.001996	0.00022	233643	0.4083	0.0123	0.0038	0.001209	0.0083	0.0017	1.36e-06	++	0	0.3745	0.009	0.0016	9.798e-09	+++	0	0.4228
466	rs2643241	8	34040165	RP11-431M3.1	G	T	Known	215734	0.759021	0.0136961	0.00365237	0.000176882	454141	0.760893	0.011193	0.00229597	1.1e-06	233884	0.7667	0.0091	0.0044	0.03862	0.0119	0.0019	9.181e-10	++	0	0.5618	0.0114	0.0018	1.222e-10	+++	0	0.7132
466	rs7844647	8	34503776	RP11-258J10.1	C	T	Known	215734	0.270914	-0.0112804	0.0035565	0.00151518	454544	0.264125	-0.010076	0.00222266	5.8e-06	322088	0.3083	-0.0158	0.0035	4.617e-06	-0.0104	0.0019	3.29e-08	--	0	0.774	-0.0116	0.0017	2.468e-12	---	0	0.3833
467	rs881301	8	38332318	FGFR1	C	T	Known	215734	0.41548	0.00395327	0.00309038	0.20082	456426	0.413018	0.0106039	0.00197921	8.4e-08	233165	0.4333	0.007	0.0038	0.06546	0.0087	0.0017	1.976e-07	++	69.6	0.06995	0.0084	0.0015	3.724e-08	+++	42	0.1785
468	rs13266139	8	43038516	HGSNAT	C	T	Novel	215734	0.93745	0.0170364	0.00652497	0.00902908	455160	0.9354	0.0206315	0.00398	2.2e-07	NA	NA	NA	NA	NA	0.0197	0.0034	7.246e-09	++	0	0.6381	0.0197	0.0034	7.246e-09	++?	0	0.6381
469	rs2622555	8	56290486	XKR4	C	T	Novel	215734	0.147622	-0.0175007	0.00446031	8.72155e-05	449229	0.148951	-0.0119482	0.0027626	1.5e-05	233335	0.1917	-0.0098	0.0053	0.06445	-0.0135	0.0023	9.309e-09	--	10.7	0.2899	-0.0129	0.0021	1.978e-09	---	0	0.4666
470	rs7828543	8	60171652	SNORA51	G	A	Novel	215734	0.149936	0.0176649	0.00443774	6.87383e-05	455312	0.146196	0.0104525	0.00276689	0.00016	234022	0.1083	0.018	0.0053	0.0006832	0.0125	0.0023	1.086e-07	++	47.4	0.1679	0.0134	0.0021	4.602e-10	+++	28.9	0.2452
471	rs6471941	8	62117973	CLVS1	G	A	Novel	215734	0.827968	-0.0126196	0.00411605	0.00216982	454865	0.832966	-0.0150459	0.0026224	9.6e-09	322058	0.8333	-0.0181	0.0038	2.249e-06	-0.0143	0.0022	8.801e-11	--	0	0.6191	-0.0153	0.0019	1.226e-15	---	0	0.6137
472	rs9298076	8	64315765	CTD-3046C4.1	C	T	Known	215734	0.40445	0.00944994	0.0031893	0.00304641	452443	0.400178	0.00966316	0.0020043	1.4e-06	321731	0.4	0.0097	0.0031	0.001837	0.0096	0.0017	1.526e-08	++	0	0.9549	0.0096	0.0015	1.006e-10	+++	0	0.998
472	rs11997548	8	64708102	RP11-32K4.1	C	A	Known	215734	0.604723	0.00966705	0.00311806	0.001933	452506	0.598567	0.0125051	0.00200022	4.1e-10	449889	0.5815	0.013	0.0023	3.5e-08	0.0117	0.0017	4.028e-12	++	0	0.4436	0.0121	0.0014	4.054e-19	+++	0	0.6696
472	rs1593374	8	64845851	RP11-32K4.1	C	T	Known	215734	0.971085	0.033462	0.00992573	0.000748324	455152	0.972132	0.0182281	0.00594198	0.0022	311508	0.975	0.0362	0.0094	0.0001241	0.0222	0.0051	1.279e-05	++	42.3	0.1879	0.0254	0.0045	1.413e-08	+++	41.8	0.1794
473	rs7006364	8	67199420	LINC00967	G	A	Known	215734	0.71998	0.0107987	0.00345606	0.00178057	446894	0.7314	0.0149706	0.00222781	1.8e-11	449889	0.7097	0.011	0.0025	7.9e-06	0.0137	0.0019	2.12e-13	++	2.9	0.3103	0.0128	0.0015	1.69e-17	+++	0	0.4061
474	rs16933415	8	68497939	CPA6	C	T	Novel	215734	0.116866	-0.0143591	0.00515021	0.00530255	455534	0.110186	-0.0103657	0.00311944	0.00089	449889	0.1074	-0.013	0.0035	0.00036	-0.0114	0.0027	1.814e-05	--	0	0.5072	-0.012	0.0021	1.506e-08	---	0	0.7536
475	rs16936922	8	71239363	NCOA2	C	T	Novel	215734	0.910734	0.0194461	0.00532499	0.00026036	455012	0.913073	0.00806055	0.00346965	0.02	449889	0.9066	0.021	0.0039	1.9e-07	0.0115	0.0029	8.147e-05	++	68.8	0.07323	0.0149	0.0023	1.806e-10	+++	71.7	0.02929
476	rs1431659	8	73439070	KCNB2	G	A	Known	215734	0.739931	-0.0123022	0.00379054	0.00117248	453608	0.729345	-0.0221867	0.00221166	1.1e-23	233969	0.725	-0.0112	0.0042	0.007661	-0.0197	0.0019	7.028e-25	--	80.3	0.0243	-0.0182	0.0017	1.067e-25	---	76.3	0.01464
476	rs71525177	8	73513247	KCNB2	G	T	Known	215734	0.961211	-0.0217083	0.00854142	0.0110369	451287	0.956198	-0.0235445	0.00480147	9.4e-07	NA	NA	NA	NA	NA	-0.0231	0.0042	3.391e-08	--	0	0.8513	-0.0231	0.0042	3.391e-08	--?	0	0.8513
477	rs6992853	8	74727081	UBE2W	C	A	Known	215734	0.872815	-0.00713554	0.00463604	0.123769	455994	0.879835	-0.0164654	0.00300929	4.5e-08	233780	0.9	-0.0173	0.0057	0.002405	-0.0137	0.0025	5.717e-08	--	64.9	0.09141	-0.0143	0.0023	5.957e-10	---	37.2	0.2036
478	rs6993283	8	76330610	HNF4G	G	A	Known	215734	0.716491	-0.0140308	0.00341833	4.05039e-05	454691	0.711226	-0.008027	0.00215897	0.0002	233986	0.725	-0.0086	0.0042	0.0406	-0.0097	0.0018	9.537e-08	--	54.7	0.1376	-0.0096	0.0017	1.134e-08	---	11.8	0.3219
478	rs2060604	8	76650334	AC016194.1	C	T	Known	215734	0.417077	-0.00606731	0.00309328	0.0498264	456343	0.408491	-0.0166583	0.00198751	5.2e-17	322083	0.4417	-0.0204	0.0031	5.789e-11	-0.0136	0.0017	4.993e-16	--	87.9	0.00397	-0.0151	0.0015	1.03e-24	---	83.4	0.0024
478	rs2977323	8	76719453	AC016194.1	G	T	Known	215734	0.960165	0.0239484	0.00957149	0.0123475	455737	0.954903	0.0223297	0.00470381	2.1e-06	304222	0.9583	0.0187	0.0089	0.03695	0.0226	0.0042	8.139e-08	++	0	0.8794	0.0219	0.0038	9.089e-09	+++	0	0.9124
478	rs1462441	8	76768738	snoU13	C	T	Known	215734	0.321477	0.0150046	0.00325521	4.03805e-06	456426	0.322059	0.0127741	0.00208917	9.7e-10	233977	0.3167	0.0098	0.004	0.01429	0.0134	0.0018	2.25e-14	++	0	0.5642	0.0128	0.0016	1.513e-15	+++	0	0.6003
478	rs10808810	8	77235096	RNU2-54P	C	T	Known	215734	0.556518	0.0151376	0.00310603	1.0957e-06	456200	0.566588	0.0209633	0.0019739	2.4e-26	234006	0.6	0.0181	0.0037	9.987e-07	0.0193	0.0017	5.366e-31	++	60.1	0.1134	0.0191	0.0015	3.286e-36	+++	22.8	0.2737
478	rs13249124	8	77323624	LINC01111	G	A	Known	215734	0.579724	0.00959754	0.00318957	0.00262077	454662	0.583876	0.0120573	0.00198742	1.3e-09	233027	0.6	0.012	0.004	0.0027	0.0114	0.0017	1.58e-11	++	0	0.5128	0.0115	0.0016	1.627e-13	+++	0	0.7987
479	rs3864663	8	78680349	RP11-38H17.1	C	T	Novel	215734	0.141859	0.0129485	0.00436174	0.00299099	456426	0.15336	0.00806076	0.00271316	0.003	449889	0.1421	0.013	0.0032	2.4e-05	0.0094	0.0023	4.3e-05	++	0	0.3413	0.0106	0.0019	1.245e-08	+++	0	0.4215
479	rs10102662	8	78906075	RP11-91P17.1	C	T	Novel	215734	0.589843	0.006585	0.00319948	0.0395762	454397	0.613235	0.00830195	0.00200797	3.6e-05	316482	0.6833	0.0102	0.0031	0.001195	0.0078	0.0017	4.306e-06	++	0	0.6494	0.0084	0.0015	1.999e-08	+++	0	0.7186
480	rs16907740	8	81375060	Y_RNA	G	T	Known	215734	0.958857	0.065045	0.00920705	1.60961e-12	454371	0.965793	0.0248673	0.00539109	4e-06	219634	0.9583	0.0449	0.0106	2.277e-05	0.0351	0.0047	4.345e-14	++	92.9	0.0001661	0.0367	0.0043	6.934e-18	+++	86.6	0.0005833
480	rs444915	8	81452663	RP11-48B3.4	G	T	Known	215734	0.726829	0.00821134	0.00343132	0.0167088	455934	0.742914	0.0122194	0.00223771	4.7e-08	NA	NA	NA	NA	NA	0.011	0.0019	4.073e-09	++	0	0.3279	0.011	0.0019	4.073e-09	++?	0	0.3279
481	rs2196618	8	85089437	RALYL	G	A	Known	215734	0.732167	0.0125131	0.00356897	0.000454741	453065	0.735981	0.0130553	0.00222768	4.6e-09	233624	0.7667	0.0213	0.0044	1.292e-06	0.0129	0.0019	8.612e-12	++	0	0.8975	0.0142	0.0017	2.741e-16	+++	35.3	0.2132
481	rs2634047	8	85696337	RALYL	G	C	Known	215734	0.759651	0.0095969	0.00362238	0.00806499	447145	0.763002	0.0161822	0.00231845	3e-12	233915	0.7167	0.0101	0.0043	0.01883	0.0143	0.002	2.733e-13	++	57.3	0.1257	0.0136	0.0018	2.454e-14	+++	36	0.2098
481	rs78565420	8	85703065	RALYL	C	T	Known	215734	0.951506	-0.0102247	0.00727015	0.159608	450964	0.951114	-0.0278617	0.00456752	1.1e-09	NA	NA	NA	NA	NA	-0.0229	0.0039	3.352e-09	--	76.3	0.03996	-0.0229	0.0039	3.352e-09	--?	76.3	0.03996
482	rs7006629	8	87519542	CPNE3	C	T	Known	215734	0.47446	-0.00789733	0.0030773	0.0102785	455588	0.483695	-0.0119817	0.00195529	8.9e-10	233885	0.5167	-0.007	0.0037	0.05851	-0.0108	0.0017	5.816e-11	--	20.3	0.2626	-0.0102	0.0015	1.467e-11	---	6.5	0.3434
483	rs2174367	8	89408196	RP11-586K2.1	G	T	Known	215734	0.681669	0.0059239	0.0032928	0.0720111	455593	0.693453	0.0124986	0.00212273	3.9e-09	226580	0.7167	0.011	0.0041	0.007298	0.0106	0.0018	3.15e-09	++	64.5	0.09331	0.0106	0.0016	7.92e-11	+++	29.2	0.2435
484	rs6471324	8	93162507	RP11-777J24.1	C	T	Novel	215734	0.365993	-0.00979039	0.00319067	0.00215178	450582	0.368228	-0.00921328	0.00203681	6.1e-06	NA	NA	NA	NA	NA	-0.0094	0.0017	4.66e-08	--	0	0.8788	-0.0094	0.0017	4.66e-08	--?	0	0.8788
484	rs1899898	8	93240419	RP11-777J24.1	C	T	Novel	215734	0.319098	-0.0159336	0.00326353	1.0485e-06	456426	0.335814	-0.0113544	0.00206897	4.1e-08	234013	0.3667	-0.0109	0.004	0.00643	-0.0127	0.0017	4.194e-13	--	28.8	0.236	-0.0124	0.0016	1.044e-14	---	0	0.4565
485	rs2515144	8	95289326	GEM	G	T	Known	215734	0.230619	-0.0131433	0.00361371	0.000275773	456426	0.228818	-0.010997	0.00232692	2.3e-06	233847	0.1833	-0.0047	0.0043	0.2744	-0.0116	0.002	2.806e-09	--	0	0.6175	-0.0104	0.0018	4.583e-09	---	16.6	0.3014
485	rs12680842	8	95582606	RP11-267M23.4	G	A	Known	215734	0.323927	-0.0185844	0.0032621	1.21887e-08	452024	0.316046	-0.0126419	0.00210933	2.1e-09	315620	0.3167	-0.0141	0.0033	1.687e-05	-0.0144	0.0018	4.427e-16	--	57.3	0.1261	-0.0143	0.0016	4.28e-20	---	14.8	0.3094
485	rs17716607	8	95636000	RP11-22C11.2	C	T	Known	215734	0.832022	-0.0182634	0.00430981	2.25901e-05	443718	0.82757	-0.012325	0.00262381	2.6e-06	233547	0.8333	-0.0078	0.0052	0.1336	-0.0139	0.0022	5.103e-10	--	27.8	0.2392	-0.013	0.0021	2.938e-10	---	21.8	0.2784
486	rs3134353	8	101947453	YWHAZ	T	A	Known	215734	0.612529	0.00453499	0.00312781	0.147088	456014	0.613714	0.0111799	0.00200941	2.6e-08	221693	0.6167	0.0174	0.004	1.361e-05	0.0092	0.0017	4.637e-08	++	68.7	0.07387	0.0105	0.0016	1.731e-11	+++	70.3	0.03462
487	rs2458413	8	105359432	DCSTAMP	C	T	Known	215734	0.4336	0.00845829	0.00307128	0.00588729	456426	0.417168	0.00509903	0.00198171	0.01	449889	0.4175	0.012	0.0022	1.9e-08	0.0061	0.0017	0.000257	++	0	0.3581	0.0082	0.0013	5.423e-10	+++	63.2	0.06593
487	rs72677013	8	105836743	RP11-127H5.1	G	T	Known	215734	0.932603	-0.0206043	0.00631079	0.00109492	455640	0.928762	-0.0178128	0.00380266	2.8e-06	NA	NA	NA	NA	NA	-0.0186	0.0033	1.217e-08	--	0	0.7048	-0.0186	0.0033	1.217e-08	--?	0	0.7048
487	rs285817	8	106107106	RP11-127H5.1	C	T	Known	215734	0.129777	0.0124906	0.00462316	0.00689758	455338	0.129167	0.0114304	0.00292029	9.1e-05	233936	0.15	0.0178	0.0057	0.001791	0.0117	0.0025	2.013e-06	++	0	0.8463	0.0127	0.0023	2.121e-08	+++	0	0.6091
487	rs7008556	8	106464271	ZFPM2	G	A	Known	215734	0.782341	-0.0086992	0.00373066	0.0197107	454470	0.798174	-0.011493	0.00243818	2.4e-06	233995	0.775	-0.0125	0.0046	0.00658	-0.0107	0.002	1.775e-07	--	0	0.5307	-0.011	0.0019	4.232e-09	---	0	0.7683
488	rs6469351	8	112353205	RP11-1101K5.1	C	T	Novel	215734	0.340793	-0.00862427	0.00323477	0.00767327	452278	0.327444	-0.0102047	0.00209251	1.1e-06	233934	0.25	-0.0153	0.004	0.0001308	-0.0097	0.0018	2.976e-08	--	0	0.6816	-0.0106	0.0016	3.764e-11	---	0	0.4089
489	rs800885	8	116449100	TRPS1	G	A	Known	215734	0.849212	0.00371295	0.00425154	0.382489	456426	0.848584	0.0172491	0.00272774	2.6e-10	233982	0.85	0.0062	0.0052	0.2331	0.0133	0.0023	6.876e-09	++	86.1	0.007369	0.0121	0.0021	7.387e-09	+++	77.1	0.01264
489	rs2293889	8	116599199	TRPS1	G	T	Known	215734	0.574032	-0.0111361	0.00308273	0.000303348	456426	0.566939	-0.00999959	0.0019769	4.2e-07	449889	0.999831	-0.0089	0.0022	4.8e-05	-0.0103	0.0017	5.368e-10	--	0	0.7563	-0.0098	0.0013	1.451e-13	---	0	0.833
489	rs2694047	8	116750548	TRPS1	G	A	Known	215734	0.759254	0.0115875	0.00357236	0.0011801	455150	0.752726	0.0211423	0.00226811	1.1e-20	232983	0.7167	0.0102	0.0043	0.01769	0.0184	0.0019	7.396e-22	++	80.4	0.02395	0.017	0.0017	1.994e-22	+++	75.4	0.01715
489	rs2205258	8	116904676	LINC00536	C	T	Known	215734	0.838553	0.00976261	0.00431647	0.0237152	452127	0.832967	0.0156695	0.00262932	2.5e-09	234006	0.825	0.0102	0.0049	0.03738	0.0141	0.0022	3.699e-10	++	26.8	0.2425	0.0134	0.002	5.247e-11	+++	0	0.3903
490	rs9642837	8	118842744	EXT1	C	A	Known	215734	0.760443	0.0105604	0.00363188	0.003641	453471	0.751064	0.0099826	0.00226384	1e-05	222199	0.65	0.0102	0.0044	0.02044	0.0101	0.0019	1.29e-07	++	0	0.8926	0.0102	0.0018	8.084e-09	+++	0	0.9909
490	rs11781699	8	118863061	EXT1	C	T	Known	215734	0.188834	0.00841826	0.00389417	0.0306368	456426	0.183087	0.0131778	0.00252667	1.8e-07	311147	0.2083	0.0133	0.0039	0.0007029	0.0118	0.0021	2.826e-08	++	4.9	0.3052	0.0121	0.0019	7.695e-11	+++	0	0.557
491	rs7833077	8	124145256	TBC1D31	G	C	Novel	215734	0.651645	0.0125962	0.00326017	0.000111699	454595	0.658125	0.00978885	0.00206225	2.1e-06	233912	0.65	0.0098	0.0038	0.00991	0.0106	0.0017	1.225e-09	++	0	0.4668	0.0105	0.0016	4.144e-11	+++	0	0.7537
492	rs2954021	8	126482077	RP11-136O12.2	G	A	Novel	215734	0.502072	0.0151305	0.00309428	1.0093e-06	456149	0.505449	0.0110883	0.00195499	1.4e-08	233953	0.4333	0.0087	0.0037	0.01871	0.0122	0.0017	1.294e-13	++	18	0.2694	0.0117	0.0015	1.148e-14	+++	0	0.3709
493	rs78878903	8	129139638	MIR1208	G	T	Novel	215734	0.873895	-0.0142051	0.00504878	0.00489939	454890	0.861432	-0.0132828	0.00283747	2.9e-06	NA	NA	NA	NA	NA	-0.0135	0.0025	4.779e-08	--	0	0.8735	-0.0135	0.0025	4.779e-08	--?	0	0.8735
494	rs12675063	8	132879047	EFR3A	T	A	Known	215734	0.115558	0.0146878	0.00477856	0.00211422	456247	0.115555	0.0166447	0.00305697	5.2e-08	319702	0.15	0.0131	0.0051	0.00988	0.0161	0.0026	4.293e-10	++	0	0.7301	0.0155	0.0023	1.689e-11	+++	0	0.8227
495	rs6988769	8	135810390	AC083843.1	G	C	Novel	215734	0.283464	-0.0138767	0.00339469	4.35548e-05	455929	0.293157	-0.00927799	0.00214563	1.5e-05	218210	0.325	-0.0109	0.0043	0.01125	-0.0106	0.0018	5.244e-09	--	23.7	0.2522	-0.0106	0.0017	1.948e-10	---	0	0.518
496	rs305256	8	137568252	RP11-30J20.1	C	T	Known	215734	0.778574	0.0116779	0.00370672	0.00163008	456160	0.779301	0.0112963	0.00235598	1.6e-06	229985	0.7417	0.01	0.0046	0.02971	0.0114	0.002	9.666e-09	++	0	0.9308	0.0112	0.0018	8.889e-10	+++	0	0.9578
496	rs16906845	8	138215228	RNU6-144P	G	A	Known	215734	0.931076	0.0239178	0.00601099	6.92022e-05	456426	0.943703	0.0228006	0.00423997	7.6e-08	233536	0.9417	0.0219	0.0085	0.009981	0.0232	0.0035	2.265e-11	++	0	0.8793	0.023	0.0032	7.742e-13	+++	0	0.9791
497	rs1078141	8	142619393	AC138647.1	C	T	Known	215734	0.629425	-0.00387842	0.00345529	0.261667	438349	0.617791	-0.012425	0.00205377	1.4e-09	NA	NA	NA	NA	NA	-0.0102	0.0018	7.739e-09	--	77.9	0.03348	-0.0102	0.0018	7.739e-09	--?	77.9	0.03348
497	rs10111972	8	143133412	RP11-953B20.1	G	A	Known	215734	0.466102	-0.0116776	0.00310983	0.000173289	453693	0.470891	-0.00858884	0.00196184	1.2e-05	233586	0.4583	-0.0062	0.0041	0.1305	-0.0095	0.0017	1.155e-08	--	0	0.4009	-0.009	0.0015	4.719e-09	---	0	0.5348
497	rs4601464	8	143347922	TSNARE1	C	T	Known	215734	0.561704	-0.0141571	0.00312184	5.76422e-06	454435	0.554706	-0.0098737	0.00197249	5.6e-07	233689	0.5667	-0.0123	0.0038	0.001209	-0.0111	0.0017	2.851e-11	--	25.7	0.2461	-0.0113	0.0015	1.426e-13	---	0	0.4893
498	rs6558394	8	144893084	SCRIB	G	A	Known	215734	0.368925	-0.007003	0.00317024	0.0271761	456426	0.355628	-0.00850656	0.00204181	3.1e-05	449889	0.3712	-0.0095	0.0023	3.2e-05	-0.0081	0.0017	2.618e-06	--	0	0.6901	-0.0086	0.0014	4.487e-10	---	0	0.8152
498	rs79832570	8	145097720	SPATC1	C	T	Known	215734	0.0886694	-0.0260545	0.0053644	1.19216e-06	456426	0.081735	-0.0133724	0.00356038	0.00017	NA	NA	NA	NA	NA	-0.0173	0.003	6.056e-09	--	74.2	0.04887	-0.0173	0.003	6.056e-09	--?	74.2	0.04887
499	rs2066117	9	1635304	RNA5SP279	C	T	Novel	215734	0.634813	0.0133244	0.00318148	2.81266e-05	455881	0.638987	0.00751312	0.00203578	0.00022	233762	0.7	0.0071	0.0038	0.0617	0.0092	0.0017	8.054e-08	++	57.8	0.1239	0.0088	0.0016	1.518e-08	+++	23.7	0.2697
500	rs7042372	9	6959840	RP11-403H13.1	G	A	Known	215734	0.351685	-0.0121395	0.00345255	0.000437919	445338	0.332699	-0.0115451	0.00209599	3.6e-08	233734	0.3083	-0.0145	0.004	0.000289	-0.0117	0.0018	6.442e-11	--	0	0.883	-0.0122	0.0016	9.757e-14	---	0	0.8072
501	rs1865341	9	8845911	PTPRD	C	T	Known	215734	0.233884	-0.00835781	0.00375943	0.026205	452884	0.238416	-0.0144352	0.00230437	3.7e-10	233817	0.2417	-0.0072	0.0043	0.09405	-0.0128	0.002	7.894e-11	--	47.4	0.1681	-0.0118	0.0018	3.834e-11	---	39.2	0.193
501	rs324519	9	9038430	PTPRD	C	T	Known	215734	0.642479	-0.00925866	0.0032555	0.00445503	452319	0.640161	-0.0100288	0.00204604	9.5e-07	222241	0.6167	-0.0079	0.0041	0.054	-0.0098	0.0017	1.484e-08	--	0	0.8413	-0.0095	0.0016	2.42e-09	---	0	0.8939
502	rs10118866	9	10119157	PTPRD	G	T	Novel	215734	0.773282	-0.0145193	0.00368095	7.99871e-05	454638	0.780163	-0.012425	0.00236105	1.4e-07	233816	0.7667	-0.0108	0.0044	0.01411	-0.013	0.002	5.41e-11	--	0	0.632	-0.0127	0.0018	2.786e-12	---	0	0.801
502	rs143284319	9	10169642	PTPRD	G	A	Novel	215734	0.0260713	-0.037365	0.0125434	0.00289323	445465	0.019964	-0.0335009	0.00707547	2.2e-06	NA	NA	NA	NA	NA	-0.0344	0.0062	2.304e-08	--	0	0.7885	-0.0344	0.0062	2.304e-08	--?	0	0.7885
502	rs10732321	9	10387163	PTPRD	G	C	Novel	215734	0.853578	-0.00791653	0.00439409	0.0716032	453709	0.859633	-0.01526	0.00281862	6.2e-08	222282	0.9	-0.0122	0.0054	0.02387	-0.0131	0.0024	3.206e-08	--	49.5	0.1595	-0.013	0.0022	2.351e-09	---	0.2	0.3673
503	rs17820822	9	11831420	RP11-74C3.1	G	T	Known	215734	0.33866	-0.00329849	0.00334158	0.323591	453947	0.356103	-0.0148248	0.00204208	3.9e-13	233956	0.35	-0.0125	0.004	0.001778	-0.0117	0.0017	1.956e-11	--	88.5	0.003248	-0.0118	0.0016	1.372e-13	---	77	0.01292
503	rs7864694	9	12414681	RNU2-47P	G	A	Known	215734	0.645869	-0.0118393	0.00332661	0.000372298	452172	0.654885	-0.00740465	0.00206233	0.00033	233416	0.675	-0.0113	0.0041	0.00585	-0.0086	0.0018	8.357e-07	--	22.1	0.2572	-0.009	0.0016	1.981e-08	---	0	0.4403
504	rs13298062	9	13941513	LINC00583	G	A	Known	215734	0.196783	-0.0184062	0.003851	1.75648e-06	455583	0.191815	-0.0146511	0.00248163	3.6e-09	232049	0.2	-0.0102	0.0048	0.03359	-0.0158	0.0021	4.297e-14	--	0	0.4124	-0.0149	0.0019	7.672e-15	---	0	0.4071
504	rs10119216	9	14346060	RP11-120J1.1	C	T	Known	215734	0.359931	0.00876524	0.00328578	0.00763885	451248	0.341126	0.00980272	0.00207387	2.3e-06	252977	0.35	0.0119	0.0041	0.003388	0.0095	0.0018	5.926e-08	++	0	0.7895	0.0099	0.0016	9.031e-10	+++	0	0.8356
504	rs7031064	9	14455076	NFIB	G	A	Known	215734	0.471059	-0.00613028	0.00305226	0.0445963	456426	0.48415	-0.0115964	0.00195654	3.1e-09	233338	0.45	-0.0085	0.0038	0.0253	-0.01	0.0016	1.25e-09	--	56	0.1316	-0.0098	0.0015	1.031e-10	---	16.8	0.3004
504	rs11790280	9	14651283	ZDHHC21	C	T	Known	215734	0.377634	0.00464852	0.0032973	0.158599	449398	0.379581	0.0108916	0.00202813	7.9e-08	233316	0.425	0.0084	0.0038	0.02707	0.0092	0.0017	1.079e-07	++	61.6	0.1068	0.009	0.0016	8.853e-09	+++	24.1	0.2677
505	rs62571016	9	15509724	PSIP1	G	A	Known	215734	0.952258	0.0232508	0.00772676	0.00262001	455985	0.953016	0.0331013	0.0046198	7.8e-13	NA	NA	NA	NA	NA	0.0305	0.004	1.427e-14	++	16.5	0.2739	0.0305	0.004	1.427e-14	++?	16.5	0.2739
505	rs3129709	9	15609608	CCDC171	G	A	Known	215734	0.103496	0.021557	0.00598599	0.00031669	449271	0.104537	0.0134105	0.00321789	3.1e-05	217633	0.15	0.0097	0.0063	0.1236	0.0152	0.0028	7.621e-08	++	30.4	0.2306	0.0143	0.0026	3.125e-08	+++	3.8	0.3536
505	rs4740619	9	15634326	CCDC171	C	T	Known	215734	0.447746	-0.0129498	0.00309137	2.80152e-05	455561	0.448681	-0.0193988	0.00196723	6.1e-23	321887	0.4667	-0.0179	0.0031	4.564e-09	-0.0175	0.0017	4.18e-26	--	67.7	0.07841	-0.0176	0.0015	2.126e-33	---	35.7	0.2114
505	rs79977693	9	15761698	CCDC171	C	T	Known	215734	0.908041	-0.015744	0.0057234	0.00594479	452708	0.908114	-0.017461	0.00339699	2.7e-07	NA	NA	NA	NA	NA	-0.017	0.0029	5.738e-09	--	0	0.7964	-0.017	0.0029	5.738e-09	--?	0	0.7964
505	rs10116857	9	16595649	BNC2	C	A	Known	215734	0.935423	0.0196485	0.00645717	0.00234316	455814	0.939531	0.0199932	0.00410436	1.1e-06	233878	0.9583	0.0112	0.0077	0.1458	0.0199	0.0035	9.283e-09	++	0	0.9641	0.0184	0.0032	5.395e-09	+++	0	0.5879
505	rs10962549	9	16719445	BNC2	C	T	Known	215734	0.826632	-0.00971486	0.00401585	0.0155577	456426	0.833762	-0.0219083	0.00262631	7.3e-17	233683	0.8833	-0.0112	0.0053	0.03458	-0.0183	0.0022	9.94e-17	--	84.5	0.01105	-0.0172	0.002	2.224e-17	---	74.9	0.0186
505	rs10810619	9	16763140	BNC2	G	A	Known	215734	0.668326	-0.0118648	0.00339394	0.000472503	444827	0.69467	-0.0108724	0.00214903	4.2e-07	319827	0.7083	-0.0138	0.0033	2.658e-05	-0.0112	0.0018	8.018e-10	--	0	0.8049	-0.0118	0.0016	1.368e-13	---	0	0.7582
506	rs10811867	9	23199445	AL391117.1	G	T	Novel	215734	0.469116	-0.0162065	0.00310384	1.77543e-07	450774	0.468869	-0.0107586	0.00196915	4.7e-08	233674	0.4083	-0.0077	0.0038	0.04273	-0.0123	0.0017	1.257e-13	--	54.5	0.1383	-0.0116	0.0015	2.929e-14	---	41.8	0.1792
506	rs11793831	9	23362311	SUMO2P2	G	T	Novel	215734	0.601843	-0.0183739	0.0031639	6.34615e-09	453861	0.583835	-0.0123404	0.00198819	5.4e-10	NA	NA	NA	NA	NA	-0.014	0.0017	7.106e-17	--	61.6	0.1064	-0.014	0.0017	7.106e-17	--?	61.6	0.1064
507	rs483752	9	27612918	CTAGE12P	C	T	Known	215734	0.255778	-0.00951987	0.00371794	0.0104514	442666	0.256383	-0.0125236	0.00227372	3.6e-08	NA	NA	NA	NA	NA	-0.0117	0.0019	1.591e-09	--	0	0.4907	-0.0117	0.0019	1.591e-09	--?	0	0.4907
507	rs1330199	9	27760946	RP11-575I8.1	G	T	Known	215734	0.522289	0.0124719	0.00306186	4.63488e-05	449852	0.517543	0.0117309	0.00197103	2.7e-09	449889	0.5567	0.016	0.0024	2.9e-11	0.0119	0.0017	5.628e-13	++	0	0.8388	0.0133	0.0014	2.467e-22	+++	0	0.3732
507	rs117246049	9	27774802	RP11-575I8.1	C	T	Known	215734	0.971519	0.0224651	0.0113536	0.0478529	445257	0.968969	0.0293377	0.00571178	2.8e-07	NA	NA	NA	NA	NA	0.0279	0.0051	4.31e-08	++	0	0.5887	0.0279	0.0051	4.31e-08	++?	0	0.5887
507	rs11789249	9	27839795	RP11-575I8.1	G	A	Known	215734	0.694814	-0.00540342	0.00354694	0.127658	433789	0.700853	-0.0108389	0.00218936	7.4e-07	213664	0.775	-0.0133	0.0052	0.01054	-0.0093	0.0019	5.36e-07	--	41.2	0.1922	-0.0098	0.0018	2.379e-08	---	9.7	0.3304
507	rs111440113	9	27850624	RP11-575I8.1	G	A	Known	215734	0.905581	0.0171336	0.00531797	0.00127372	455595	0.903463	0.0155842	0.00331012	2.5e-06	NA	NA	NA	NA	NA	0.016	0.0028	1.201e-08	++	0	0.8046	0.016	0.0028	1.201e-08	++?	0	0.8046
508	rs10968576	9	28414339	LINGO2	G	A	Known	215734	0.312285	0.0261173	0.00327865	1.64082e-15	456426	0.322868	0.0244601	0.00208626	9.6e-32	449889	0.3022	0.027	0.0023	1.8e-31	0.0249	0.0018	1.444e-45	++	0	0.6698	0.0257	0.0014	1.71e-75	+++	0	0.7086
508	rs7849276	9	28417572	LINGO2	C	A	Known	215734	0.843585	0.0159913	0.00469533	0.000659729	456426	0.851249	0.0121385	0.00274874	1e-05	306194	0.8917	0.0132	0.0048	0.005661	0.0131	0.0024	3.172e-08	++	0	0.4789	0.0131	0.0021	6.513e-10	+++	0	0.7781
508	rs10812830	9	28446608	LINGO2	C	T	Known	215734	0.866176	-0.0199975	0.00454343	1.07552e-05	455824	0.864424	-0.0156493	0.00285504	4.2e-08	320704	0.8583	-0.0186	0.0044	2.642e-05	-0.0169	0.0024	2.892e-12	--	0	0.4178	-0.0173	0.0021	3.476e-16	---	0	0.6791
508	rs10968649	9	28544375	LINGO2	G	T	Known	215734	0.133052	0.0127874	0.0049408	0.00965018	446561	0.13906	0.0137389	0.00285131	1.4e-06	232183	0.0917	0.0107	0.0058	0.06506	0.0135	0.0025	4.577e-08	++	0	0.8675	0.0131	0.0023	8.781e-09	+++	0	0.8935
508	rs13285474	9	28942538	MIR873	C	T	Known	215734	0.841659	0.0204124	0.00416388	9.47403e-07	456421	0.847514	0.0131655	0.0027191	1.3e-06	234012	0.8583	0.019	0.0051	0.0001949	0.0153	0.0023	1.646e-11	++	52.9	0.1451	0.0159	0.0021	1.745e-14	+++	21.7	0.2788
508	rs10757826	9	29270224	RP11-373A6.1	G	A	Known	215734	0.680428	-0.0093974	0.00331214	0.00455025	455854	0.672116	-0.0100784	0.00208483	1.3e-06	310059	0.6417	-0.011	0.0034	0.001183	-0.0099	0.0018	2.112e-08	--	0	0.8619	-0.0101	0.0016	1.026e-10	---	0	0.9441
508	rs137864323	9	29427151	RP11-373A6.1	C	T	Known	215734	0.0185219	-0.0526658	0.0122915	1.82947e-05	454043	0.01572	-0.0311867	0.00787364	7.5e-05	NA	NA	NA	NA	NA	-0.0374	0.0066	1.638e-08	--	53.8	0.1412	-0.0374	0.0066	1.638e-08	--?	53.8	0.1412
508	rs11792311	9	29672405	RP11-48L13.1	G	A	Known	215734	0.764244	0.0123998	0.0037356	0.000902248	447440	0.761735	0.0146336	0.00231305	2.5e-10	232901	0.7167	0.0137	0.0043	0.001442	0.014	0.002	1.031e-12	++	0	0.6112	0.014	0.0018	5.91e-15	+++	0	0.8768
508	rs13299174	9	30298424	snoU13	G	A	Known	215734	0.0883852	0.0181919	0.00548144	0.00090401	455257	0.093657	0.0154324	0.00335936	4.4e-06	233663	0.075	0.0089	0.0068	0.1906	0.0162	0.0029	1.595e-08	++	0	0.6678	0.0151	0.0026	1.091e-08	+++	0	0.5601
508	rs4878458	9	31003975	HSPA8P17	C	T	Known	215734	0.183605	0.00972623	0.0039549	0.0139213	456426	0.190299	0.0128427	0.0024906	2.5e-07	233990	0.2167	0.013	0.0048	0.006762	0.012	0.0021	1.396e-08	++	0	0.5049	0.0121	0.0019	3.301e-10	+++	0	0.785
509	rs10971709	9	33804813	RP11-133O22.6	C	T	Known	215734	0.783578	-0.011068	0.00378398	0.00344484	455141	0.791614	-0.0137216	0.00240953	1.2e-08	233171	0.7667	-0.0113	0.0047	0.01621	-0.013	0.002	1.835e-10	--	0	0.5542	-0.0127	0.0019	1.009e-11	---	0	0.7967
509	rs10971721	9	33827694	UBE2R2	C	T	Known	215734	0.892092	0.0290101	0.00494186	4.35083e-09	456132	0.893077	0.0182166	0.00316226	8.4e-09	230310	0.8917	0.0255	0.0058	1.1e-05	0.0214	0.0027	1.09e-15	++	70.5	0.06581	0.0221	0.0024	7.537e-20	+++	47.5	0.1491
509	rs35964199	9	34422064	FAM219A	C	T	Known	215734	0.239226	0.0120632	0.00384855	0.00172159	456426	0.240964	0.0114491	0.00228268	5.3e-07	NA	NA	NA	NA	NA	0.0116	0.002	3.361e-09	++	0	0.8908	0.0116	0.002	3.361e-09	++?	0	0.8908
510	rs10738946	9	35777495	RP11-112J3.16	G	T	Novel	215734	0.650437	0.0108209	0.0033548	0.00125752	440075	0.669273	0.0097061	0.00211533	4.5e-06	NA	NA	NA	NA	NA	0.01	0.0018	2.123e-08	++	0	0.7786	0.01	0.0018	2.123e-08	++?	0	0.7786
511	rs10973159	9	36992547	PAX5	G	T	Known	215734	0.371548	-0.00807055	0.00315638	0.010561	456029	0.380076	-0.0123746	0.00201497	8.2e-10	NA	NA	NA	NA	NA	-0.0111	0.0017	5.666e-11	--	24.3	0.2504	-0.0111	0.0017	5.666e-11	--?	24.3	0.2504
511	rs1472169	9	37209396	ZCCHC7	C	T	Known	215734	0.623232	0.0111788	0.0031743	0.000428865	454113	0.611333	0.0137386	0.00200196	6.8e-12	233670	0.5917	0.0149	0.0038	8.816e-05	0.013	0.0017	1.551e-14	++	0	0.4952	0.0133	0.0015	7.059e-18	+++	0	0.7148
512	rs4745062	9	73784264	TRPM3	C	T	Known	215734	0.588651	-0.00578458	0.00309276	0.0614334	456426	0.584962	-0.0134823	0.00198112	1e-11	449889	0.6074	-0.01	0.0022	5.1e-06	-0.0112	0.0017	1.591e-11	--	77.2	0.0361	-0.0108	0.0013	4.798e-16	---	56.5	0.1005
513	rs683866	9	79322068	PRUNE2	G	T	Novel	215734	0.390068	-0.0119237	0.00312089	0.000133125	456426	0.404383	-0.00751449	0.00199193	0.00016	449889	0.3847	-0.0098	0.0023	2.2e-05	-0.0088	0.0017	1.646e-07	--	29.5	0.2337	-0.0091	0.0014	1.574e-11	---	0	0.4621
514	rs1041583	9	80638290	GNAQ	C	T	Novel	215734	0.743532	0.00862434	0.00365102	0.0181682	453328	0.748119	0.0109937	0.00225613	1.1e-06	233753	0.7333	0.0062	0.0043	0.1493	0.0103	0.0019	7.166e-08	++	0	0.5809	0.0097	0.0018	3.652e-08	+++	0	0.5835
515	rs10867256	9	81367391	MTND2P8	C	T	Known	215734	0.459073	0.0115465	0.00311581	0.000210732	453637	0.442494	0.0129191	0.00197201	5.7e-11	233694	0.4917	0.0078	0.0037	0.03502	0.0125	0.0017	5.583e-14	++	0	0.7097	0.0117	0.0015	1.162e-14	+++	0	0.4735
515	rs10116599	9	81399401	MTND2P8	C	T	Known	215734	0.783008	0.00974725	0.00376298	0.00958922	451963	0.785106	0.0129179	0.00238875	6.4e-08	233978	0.775	0.0082	0.0046	0.07465	0.012	0.002	2.62e-09	++	0	0.4769	0.0114	0.0018	6.891e-10	+++	0	0.5826
515	rs11138085	9	81745376	RP11-165H23.1	C	T	Known	215734	0.52106	-0.00785425	0.00319659	0.0140076	440581	0.530327	-0.00839922	0.00199492	2.6e-05	321643	0.6	-0.0102	0.0031	0.001028	-0.0082	0.0017	1.101e-06	--	0	0.885	-0.0087	0.0015	4.814e-09	---	0	0.8492
515	rs113555413	9	81957162	CHCHD2P9	C	T	Known	215734	0.0826752	0.01111	0.00623039	0.0745549	437094	0.076243	0.0206694	0.003766	4.1e-08	NA	NA	NA	NA	NA	0.0181	0.0032	1.915e-08	++	42	0.1892	0.0181	0.0032	1.915e-08	++?	42	0.1892
515	rs11138313	9	82240968	TLE4	G	A	Known	215734	0.0995544	-0.0165942	0.00508764	0.00110755	456426	0.105931	-0.0173	0.00316833	4.8e-08	221887	0.1083	-0.0155	0.0067	0.0207	-0.0171	0.0027	2.028e-10	--	0	0.9063	-0.0169	0.0025	1.349e-11	---	0	0.9689
516	rs10867602	9	83259922	MTND2P9	C	A	Known	215734	0.680833	0.00823775	0.00369592	0.0258221	453730	0.713538	0.0108721	0.00216552	5.2e-07	233010	0.7	0.0073	0.0042	0.08219	0.0102	0.0019	4.801e-08	++	0	0.5386	0.0097	0.0017	1.243e-08	+++	0	0.6785
517	rs4877217	9	84195189	TLE1	G	A	Novel	215734	0.275066	0.0172986	0.00356551	1.22442e-06	452082	0.274695	0.0102284	0.00219838	3.3e-06	221974	0.2333	0.0126	0.0043	0.003387	0.0122	0.0019	7.682e-11	++	64.9	0.09143	0.0122	0.0017	9.644e-13	+++	30	0.2396
517	rs2796441	9	84308948	RP11-154D17.1	G	A	Novel	215734	0.591176	-0.0152119	0.00309684	9.01143e-07	456426	0.580876	-0.00682249	0.00197777	0.00056	449889	0.5845	-0.0075	0.0022	0.0006	-0.0093	0.0017	2.838e-08	--	80.8	0.02242	-0.0086	0.0013	8.97e-11	---	64.4	0.06032
517	rs1330828	9	85134671	RP11-15B24.5	G	A	Novel	215734	0.325937	-0.00680029	0.00330334	0.0395315	442165	0.316795	-0.0111014	0.00213266	1.9e-07	222991	0.325	-0.0076	0.0043	0.07715	-0.0098	0.0018	4.024e-08	--	16.4	0.274	-0.0095	0.0017	9.069e-09	---	0	0.4899
518	rs10735567	9	86712580	RP11-158D2.2	G	A	Novel	215734	0.55257	-0.00939051	0.00310307	0.00247647	440873	0.556974	-0.00730764	0.0019994	0.00026	216536	0.5167	-0.0122	0.0041	0.002924	-0.0079	0.0017	2.459e-06	--	0	0.5726	-0.0085	0.0016	4.064e-08	---	0	0.5348
519	rs1187352	9	87293457	NTRK2	C	T	Novel	215734	0.660026	0.0108535	0.00328625	0.000957573	452821	0.654048	0.01163	0.00206192	1.7e-08	233539	0.6583	0.0131	0.004	0.001057	0.0114	0.0017	6.442e-11	++	0	0.8414	0.0117	0.0016	2.926e-13	+++	0	0.9094
520	rs2147062	9	88958990	ZCCHC6	C	T	Known	215734	0.211617	-0.017879	0.00382445	2.94082e-06	453809	0.213615	-0.0136835	0.00239359	1.1e-08	233902	0.2167	-0.0091	0.0046	0.0479	-0.0149	0.002	2.37e-13	--	0	0.3524	-0.0139	0.0019	6.317e-14	---	8.2	0.3363
521	rs13287131	9	92119579	SEMA4D	C	T	Known	215734	0.245337	0.0086096	0.00365297	0.0184294	447802	0.256454	0.0109654	0.00225811	1.2e-06	233844	0.2833	0.0168	0.0043	9.346e-05	0.0103	0.0019	7.882e-08	++	0	0.5833	0.0114	0.0018	8.229e-11	+++	9	0.3333
521	rs10797115	9	92191256	GADD45G	C	T	Known	215734	0.456411	-0.0123068	0.0031552	9.59963e-05	451544	0.45849	-0.0127336	0.00197303	1.1e-10	233509	0.4917	-0.0116	0.0038	0.002268	-0.0126	0.0017	4.698e-14	--	0	0.9087	-0.0124	0.0015	4.261e-16	---	0	0.9643
521	rs71489486	9	92201713	GADD45G	G	A	Known	215734	0.0641865	0.0132745	0.00706034	0.0600866	445395	0.066727	0.0228906	0.00396261	7.6e-09	NA	NA	NA	NA	NA	0.0206	0.0035	2.558e-09	++	29.1	0.2349	0.0206	0.0035	2.558e-09	++?	29.1	0.2349
522	rs7869771	9	94180627	NFIL3	C	A	Known	215734	0.274748	-0.00981894	0.00340429	0.00392309	456426	0.278944	-0.0156047	0.00217768	7.7e-13	220848	0.2833	-0.0076	0.0043	0.07715	-0.0139	0.0018	3.184e-14	--	51.2	0.1522	-0.013	0.0017	1.65e-14	---	48.5	0.1437
523	rs7041943	9	96349307	PHF2	C	T	Known	215734	0.171617	0.0160486	0.00404438	7.24449e-05	456351	0.164608	0.0153308	0.00263108	5.6e-09	233554	0.1667	0.0107	0.0049	0.02899	0.0155	0.0022	1.814e-12	++	0	0.8817	0.0147	0.002	2.419e-13	+++	0	0.6587
523	rs7045925	9	96475306	PHF2	C	T	Known	215734	0.723143	-0.00418095	0.0034756	0.228999	453942	0.739554	-0.0154573	0.00223462	4.6e-12	321968	0.6833	-0.0129	0.0034	0.000159	-0.0122	0.0019	9.87e-11	--	86.6	0.006352	-0.0123	0.0016	6.526e-14	---	73.3	0.02371
523	rs117560393	9	96582435	MIR4291	G	A	Known	215734	0.964421	-0.0260083	0.00893425	0.00360183	452864	0.964387	-0.0342063	0.00529914	1.1e-10	NA	NA	NA	NA	NA	-0.0321	0.0046	1.964e-12	--	0	0.43	-0.0321	0.0046	1.964e-12	--?	0	0.43
523	rs12236219	9	97062981	ZNF169	C	T	Known	215734	0.954422	0.00743653	0.00741168	0.315691	456426	0.958365	0.017915	0.00490129	0.00026	449889	0.95472	0.027	0.0053	4.7e-07	0.0147	0.0041	0.0003155	++	28.1	0.2383	0.0193	0.0032	2.465e-09	+++	57.9	0.09289
524	rs420158	9	101477500	GABBR2	C	T	Known	215734	0.244344	0.00837007	0.00354157	0.0181093	456426	0.243371	0.0124004	0.00227951	5.3e-08	322098	0.2083	0.012	0.0035	0.0005655	0.0112	0.0019	4.815e-09	++	0	0.3386	0.0114	0.0017	1.195e-11	+++	0	0.6207
524	rs10760678	9	102079941	KRT8P11	G	A	Known	215734	0.587892	0.00538701	0.00317124	0.0893741	452636	0.554338	0.0113842	0.0019743	8.1e-09	233995	0.5583	0.011	0.0038	0.003795	0.0097	0.0017	6.92e-09	++	61.2	0.1084	0.0099	0.0015	9.905e-11	+++	25.2	0.2626
524	rs6478985	9	102657389	RP11-60I3.5	C	A	Known	215734	0.910566	-0.0101961	0.00607262	0.0931462	456426	0.920908	-0.0197757	0.00362261	4.8e-08	NA	NA	NA	NA	NA	-0.0173	0.0031	2.884e-08	--	45.5	0.1755	-0.0173	0.0031	2.884e-08	--?	45.5	0.1755
524	rs10989064	9	103111965	TEX10	C	T	Known	215734	0.668694	-0.0143226	0.00322663	9.04235e-06	456294	0.686234	-0.0176078	0.00210413	5.8e-17	449889	0.674	-0.011	0.0024	6.5e-06	-0.0166	0.0018	3.942e-21	--	0	0.3937	-0.0147	0.0014	5.911e-25	---	53.5	0.1165
525	rs1431463	9	103927286	LPPR1	C	T	Known	215734	0.493205	0.0114013	0.00308856	0.000222983	453692	0.498153	0.00736642	0.00195888	0.00017	233998	0.5167	0.0108	0.0037	0.003512	0.0085	0.0017	2.566e-07	++	17.8	0.2699	0.0089	0.0015	3.737e-09	+++	0	0.4648
525	rs1341769	9	104064348	LPPR1	G	T	Known	215734	0.343386	0.0124066	0.00330221	0.000171911	451947	0.348173	0.00866906	0.00206186	2.6e-05	233966	0.3667	0.0106	0.004	0.008049	0.0097	0.0017	2.757e-08	++	0	0.337	0.0099	0.0016	7.628e-10	+++	0	0.618
525	rs10989568	9	104396304	GRIN3A	G	A	Known	215734	0.536865	-0.00825732	0.00314837	0.00872287	452422	0.528868	-0.0103205	0.00196676	1.5e-07	233924	0.475	-0.0121	0.0037	0.001074	-0.0097	0.0017	5.22e-09	--	0	0.5784	-0.0101	0.0015	2.593e-11	---	0	0.7237
526	rs7024334	9	109072075	RP11-308N19.1	G	T	Known	215734	0.776933	-0.00955412	0.00369059	0.00963176	456114	0.779505	-0.013177	0.00235791	2.3e-08	315133	0.7583	-0.0159	0.0037	1.405e-05	-0.0121	0.002	1.04e-09	--	0	0.4081	-0.013	0.0018	1.263e-13	---	0	0.4744
526	rs6477517	9	109189271	RP11-308N19.1	G	A	Known	215734	0.471001	0.00835035	0.00310218	0.00710747	452637	0.463477	0.00940423	0.00196723	1.7e-06	233899	0.4333	0.0046	0.0037	0.2138	0.0091	0.0017	4.285e-08	++	0	0.7742	0.0083	0.0015	3.645e-08	+++	0	0.5183
527	rs6477694	9	111932342	EPB41L4B	C	T	Known	215734	0.3534	0.0115743	0.00318397	0.000277786	450115	0.351663	0.0101748	0.00205976	7.8e-07	449889	0.328	0.014	0.0024	9.7e-09	0.0106	0.0017	9.236e-10	++	0	0.7121	0.0118	0.0014	5.421e-17	+++	0	0.4803
527	rs10759332	9	111934261	EPB41L4B	G	A	Known	215734	0.129168	-0.0186928	0.0048092	0.000101536	453026	0.122813	-0.00998639	0.00298784	0.00083	233998	0.1167	-0.0206	0.0059	0.0004803	-0.0124	0.0025	1.007e-06	--	57.7	0.1241	-0.0137	0.0023	4.308e-09	---	49.9	0.136
528	rs16932160	9	117829987	TNC	C	A	Novel	215734	0.661209	0.00961247	0.00328008	0.00338352	455510	0.666362	0.00979284	0.00207224	2.3e-06	321306	0.65	0.0094	0.0033	0.004591	0.0097	0.0018	2.691e-08	++	0	0.9629	0.0097	0.0015	4.186e-10	+++	0	0.9948
528	rs2989518	9	117865826	TNC	G	A	Novel	215734	0.430023	0.0155095	0.00320409	1.29488e-06	454954	0.421543	0.0105404	0.00198236	1.1e-07	230279	0.425	0.0047	0.0038	0.2161	0.0119	0.0017	1.567e-12	++	42.5	0.1872	0.0107	0.0015	3.337e-12	+++	57.9	0.09291
528	rs2418393	9	118390987	RP11-284G10.1	G	A	Novel	215734	0.249822	0.0148289	0.00352089	2.53452e-05	456426	0.244164	0.00781658	0.00227681	0.0006	267713	0.2456	0.0163	0.0039	2.837e-05	0.0099	0.0019	2.342e-07	++	64.2	0.09444	0.0111	0.0017	9.062e-11	+++	59.8	0.08296
528	rs9408882	9	118664402	LINC00474	G	A	Novel	215734	0.547535	0.0111524	0.00316584	0.000427152	455160	0.539423	0.00831153	0.00196318	2.3e-05	322056	0.6167	0.0122	0.0031	8.277e-05	0.0091	0.0017	4.909e-08	++	0	0.4457	0.0098	0.0015	2.589e-11	+++	0	0.5074
528	rs449807	9	118965749	PAPPA	T	A	Novel	215734	0.578641	-0.0108035	0.00317989	0.000680201	451997	0.589428	-0.0092958	0.00199771	3.3e-06	233942	0.6417	-0.0094	0.004	0.01877	-0.0097	0.0017	9.056e-09	--	0	0.6881	-0.0097	0.0016	5.334e-10	---	0	0.92
529	rs13299223	9	120371406	RP11-500B12.1	T	A	Known	215734	0.0333008	0.0491735	0.00954369	2.57084e-07	452633	0.032427	0.0189104	0.00553929	0.00064	202658	0.0417	0.0188	0.0111	0.09032	0.0265	0.0048	3.041e-08	++	86.7	0.006097	0.0253	0.0044	8.576e-09	+++	74.8	0.01896
529	rs7032255	9	120400087	RP11-500B12.1	G	A	Known	215734	0.64214	0.0202953	0.00326553	5.13206e-10	456219	0.662379	0.0142061	0.00206558	6.1e-12	233970	0.65	0.0159	0.0038	2.862e-05	0.0159	0.0017	6.557e-20	++	59.7	0.1151	0.0159	0.0016	9.429e-24	+++	19.5	0.2889
529	rs28671379	9	120412067	RP11-500B12.1	C	T	Known	215734	0.199296	-0.0160577	0.00397659	5.38973e-05	450434	0.204756	-0.0110804	0.00243791	5.5e-06	NA	NA	NA	NA	NA	-0.0124	0.0021	2.159e-09	--	12.2	0.2859	-0.0124	0.0021	2.159e-09	--?	12.2	0.2859
529	rs10818099	9	120652085	RP11-281A20.1	T	A	Known	215734	0.577906	0.00926516	0.00313579	0.00313019	455817	0.568631	0.0105106	0.00197285	1e-07	233989	0.525	0.007	0.0037	0.05851	0.0102	0.0017	1.181e-09	++	0	0.7367	0.0096	0.0015	2.573e-10	+++	0	0.6984
529	rs1327808	9	120896390	TPT1P9	G	A	Known	215734	0.825274	0.0128203	0.00402599	0.00145062	452598	0.821775	0.0152522	0.00256524	2.8e-09	233756	0.8583	0.0077	0.0048	0.1087	0.0145	0.0022	1.75e-11	++	0	0.6105	0.0134	0.002	1.116e-11	+++	0	0.3768
530	rs10984447	9	121984553	BRINP1	G	A	Novel	215734	0.246799	0.00610481	0.00352267	0.0830946	456426	0.255321	0.00941939	0.00223989	2.6e-05	449889	0.2256	0.0089	0.0025	0.00043	0.0085	0.0019	7.515e-06	++	0	0.4272	0.0086	0.0015	1.069e-08	+++	0	0.7226
531	rs7865157	9	122631560	RP11-360A18.2	C	T	Known	215734	0.888373	-0.00856759	0.00521941	0.100697	455407	0.897214	-0.0177738	0.00322544	3.6e-08	233365	0.925	-0.0162	0.0061	0.007914	-0.0152	0.0027	2.847e-08	--	55.6	0.1335	-0.0154	0.0025	7.676e-10	---	12	0.321
531	rs929589	9	122899590	MIR147A	G	A	Known	215734	0.744223	0.0155841	0.00348063	7.55612e-06	455127	0.74188	0.00639881	0.0022375	0.0042	449889	0.7366	0.011	0.0026	4.5e-05	0.0091	0.0019	1.388e-06	++	79.7	0.02643	0.0097	0.0015	1.651e-10	+++	62.1	0.07122
532	rs7025486	9	124422403	DAB2IP	G	A	Novel	215734	0.742529	0.0120829	0.00348257	0.00052134	456426	0.741882	0.00711664	0.00223276	0.0014	449889	0.7823	0.0094	0.0025	0.00013	0.0086	0.0019	5.217e-06	++	30.6	0.2299	0.0089	0.0015	3.613e-09	+++	0	0.4694
532	rs72770701	9	124541124	DAB2IP	G	A	Novel	215734	0.883875	-0.0142665	0.00485105	0.00327252	456426	0.875968	-0.0154902	0.00296734	1.8e-07	NA	NA	NA	NA	NA	-0.0152	0.0025	2.127e-09	--	0	0.8296	-0.0152	0.0025	2.127e-09	--?	0	0.8296
532	rs9792407	9	124625546	TTLL11	G	T	Novel	215734	0.32136	0.00832664	0.00330885	0.0118534	455403	0.323575	0.0109825	0.00209215	1.5e-07	NA	NA	NA	NA	NA	0.0102	0.0018	7.393e-09	++	0	0.4975	0.0102	0.0018	7.393e-09	++?	0	0.4975
533	rs10985978	9	126114260	CRB2	G	A	Known	215734	0.271933	0.0115606	0.00357309	0.00121443	447288	0.265671	0.0115802	0.00223174	2.1e-07	NA	NA	NA	NA	NA	0.0116	0.0019	9.659e-10	++	0	0.9963	0.0116	0.0019	9.659e-10	++?	0	0.9963
533	rs1105223	9	126128211	CRB2	C	T	Known	215734	0.395126	-0.0102856	0.00310987	0.00094168	456426	0.417061	-0.00943213	0.00198393	2e-06	449889	0.3805	-0.011	0.0022	3.3e-07	-0.0097	0.0017	7.169e-09	--	0	0.817	-0.0102	0.0013	2.297e-14	---	0	0.8685
533	rs2808404	9	126285541	DENND1A	C	T	Known	215734	0.7137	-0.0111715	0.00360458	0.00194016	442067	0.728472	-0.00783402	0.00222979	0.00044	233885	0.6833	-0.013	0.0042	0.001967	-0.0088	0.0019	3.869e-06	--	0	0.431	-0.0095	0.0017	4.185e-08	---	0	0.4801
533	rs1752156	9	126534512	DENND1A	C	T	Known	215734	0.191848	0.0154388	0.00396731	9.96291e-05	453620	0.179537	0.00967421	0.00255434	0.00015	315670	0.2333	0.0193	0.0039	9.101e-07	0.0114	0.0021	1.216e-07	++	33	0.2218	0.0132	0.0019	2.188e-12	+++	57.2	0.09681
533	rs10818938	9	127049237	NEK6	G	A	Known	215734	0.57046	-0.00775918	0.00319302	0.0150972	455244	0.568443	-0.0109239	0.00197652	3.3e-08	234004	0.6417	-0.0133	0.0037	0.0003249	-0.01	0.0017	2.254e-09	--	0	0.3994	-0.0106	0.0015	4.216e-12	---	0	0.5089
533	rs11789412	9	127589808	OLFML2A	G	A	Known	215734	0.910099	-0.00656095	0.00531389	0.21695	449418	0.918635	-0.0145498	0.00359974	5.3e-05	449889	0.9095	-0.014	0.0038	0.00016	-0.012	0.003	5.372e-05	--	35.5	0.2132	-0.0128	0.0023	4.991e-08	---	0	0.4243
533	rs146362316	9	127975532	RABEPK	G	A	Known	215734	0.98907	0.0522521	0.017923	0.00355283	454371	0.990642	0.0511433	0.0101763	5e-07	NA	NA	NA	NA	NA	0.0514	0.0088	6.253e-09	++	0	0.9571	0.0514	0.0088	6.253e-09	++?	0	0.9571
534	rs7027304	9	129408290	LMX1B	C	T	Known	215734	0.346088	-0.00698947	0.00319822	0.0288576	446779	0.345643	-0.0137961	0.00207553	3e-11	449889	0.3509	-0.017	0.0023	4.9e-13	-0.0118	0.0017	1.329e-11	--	68.6	0.07422	-0.0137	0.0014	6.501e-23	---	69.1	0.0395
534	rs3850585	9	129436272	LMX1B	C	T	Known	215734	0.894668	-0.0241176	0.00509569	2.21296e-06	452673	0.889993	-0.0183027	0.00313397	5.2e-09	233502	0.9	-0.0248	0.0062	6.334e-05	-0.0199	0.0027	9.053e-14	--	0	0.331	-0.0207	0.0025	3.509e-17	---	0	0.479
534	rs10760450	9	129459628	LMX1B	C	T	Known	215734	0.808093	0.0132209	0.00434774	0.00235895	436706	0.783394	0.00787639	0.0024283	0.0012	303529	0.8417	0.0182	0.0043	1.951e-05	0.0091	0.0021	1.599e-05	++	13.2	0.2832	0.0109	0.0019	9.384e-09	+++	57.6	0.09454
534	rs13292976	9	129467340	RP11-489N22.3	C	T	Known	215734	0.553253	-0.0110058	0.00306442	0.00032878	456426	0.563684	-0.011455	0.00197057	6.1e-09	233564	0.6	-0.0183	0.0037	7.577e-07	-0.0113	0.0017	8.379e-12	--	0	0.9019	-0.0125	0.0015	1.495e-16	---	32.8	0.2258
534	rs35196838	9	129517441	AL161731.1	C	A	Known	215734	0.841627	-0.0133828	0.00454795	0.00325464	456426	0.857306	-0.0156223	0.00279651	2.3e-08	NA	NA	NA	NA	NA	-0.015	0.0024	2.976e-10	--	0	0.6749	-0.015	0.0024	2.976e-10	--?	0	0.6749
535	rs7871866	9	131027982	GOLGA2	G	C	Known	215734	0.843719	-0.0204671	0.00459686	8.49101e-06	452258	0.849429	-0.0177091	0.00274304	1.1e-10	229074	0.8167	-0.0223	0.0056	6.83e-05	-0.0184	0.0024	5.056e-15	--	0	0.6064	-0.019	0.0022	1.999e-18	---	0	0.7151
536	rs6597650	9	133787225	FIBCD1	G	A	Known	215734	0.408784	0.0158234	0.00313144	4.34769e-07	453499	0.397047	0.0122101	0.00200252	1.1e-09	210167	0.4333	0.0124	0.0041	0.002491	0.0133	0.0017	3.867e-15	++	0	0.331	0.0131	0.0016	3.804e-17	+++	0	0.6119
537	rs4601460	9	134849254	MED27	G	A	Novel	215734	0.671531	-0.00913437	0.00333746	0.0062017	451278	0.687725	-0.0118527	0.00211938	2.2e-08	NA	NA	NA	NA	NA	-0.0111	0.0018	6.084e-10	--	0	0.4917	-0.0111	0.0018	6.084e-10	--?	0	0.4917
538	rs3025343	9	136478355	LL09NC01-254D11.1	G	A	Novel	215734	0.888702	0.0226183	0.00485035	3.11294e-06	456426	0.884949	0.0121668	0.0030607	7e-05	449889	0.9085	0.014	0.0036	9.3e-05	0.0151	0.0026	4.905e-09	++	69.9	0.06841	0.0148	0.0021	2.215e-12	+++	41	0.1838
539	rs10858334	9	137989785	OLFM1	G	C	Novel	215734	0.140899	0.00739677	0.00464173	0.11104	447183	0.140797	0.0146848	0.00284069	2.3e-07	223295	0.2	0.0126	0.0063	0.0455	0.0127	0.0024	1.596e-07	++	44.2	0.1805	0.0127	0.0023	2.027e-08	+++	0	0.4078
539	rs7852958	9	138015521	OLFM1	C	T	Novel	215734	0.283832	-0.0156537	0.00337856	3.59961e-06	456426	0.299748	-0.00803613	0.00213159	0.00016	229039	0.2417	-0.012	0.0042	0.004275	-0.0102	0.0018	1.507e-08	--	72.5	0.05654	-0.0105	0.0017	2.472e-10	---	47.2	0.1503
540	rs11507683	9	140262424	EXD3	C	T	Known	215734	0.874975	0.0295332	0.00470781	3.53636e-10	456074	0.877218	0.0175609	0.00297489	3.6e-09	NA	NA	NA	NA	NA	0.021	0.0025	7.346e-17	++	78.4	0.03157	0.021	0.0025	7.346e-17	++?	78.4	0.03157
540	rs13291830	9	140277826	EXD3	C	T	Known	215734	0.418073	0.0083116	0.00309058	0.00715953	456426	0.426454	0.0104525	0.00197369	1.2e-07	449889	0.3723	0.0078	0.0023	0.00093	0.0098	0.0017	3.403e-09	++	0	0.5593	0.0091	0.0013	1.228e-11	+++	0	0.6526
540	rs11792069	9	140646121	EHMT1	G	A	Known	215734	0.17631	-0.0125614	0.00411787	0.00228491	454256	0.184074	-0.0143456	0.00252915	1.4e-08	187974	0.1417	-0.0155	0.0065	0.0171	-0.0139	0.0022	1.278e-10	--	0	0.712	-0.014	0.002	7.206e-12	---	0	0.9076
541	rs72775687	10	12957200	CCDC3	C	A	Novel	215734	0.929447	-0.0153944	0.00626685	0.0140302	450793	0.935813	-0.0202777	0.00400995	4.3e-07	NA	NA	NA	NA	NA	-0.0189	0.0034	2.358e-08	--	0	0.5116	-0.0189	0.0034	2.358e-08	--?	0	0.5116
542	rs10752309	10	13562076	BEND7	C	T	Novel	215734	0.800258	-0.0102232	0.00421455	0.0152788	453222	0.805274	-0.0108855	0.00247732	1.1e-05	233700	0.8167	-0.0138	0.0048	0.00404	-0.0107	0.0021	5.24e-07	--	0	0.8922	-0.0112	0.002	8.779e-09	---	0	0.834
543	rs3814165	10	15256194	FAM171A1	G	A	Novel	215734	0.82839	0.0155405	0.00404016	0.000119808	456426	0.826551	0.0109929	0.0025831	2.1e-05	449889	0.8279	0.0057	0.0029	0.05	0.0123	0.0022	1.536e-08	++	0	0.343	0.0099	0.0017	1.165e-08	+++	52.7	0.1209
544	rs10904675	10	16120989	FTLP19	C	A	Novel	215734	0.748465	0.0152747	0.00362119	2.46314e-05	452407	0.776285	0.0122665	0.00235823	2e-07	233789	0.8167	0.0097	0.0043	0.02408	0.0132	0.002	2.726e-11	++	0	0.4864	0.0126	0.0018	2.669e-12	+++	0	0.6005
545	rs7893571	10	16750129	RSU1	G	T	Known	215734	0.323588	-0.00405062	0.00332081	0.222553	452196	0.334238	-0.0145662	0.00208134	2.6e-12	233506	0.325	-0.0104	0.0041	0.01119	-0.0116	0.0018	4.775e-11	--	86.1	0.007294	-0.0114	0.0016	1.857e-12	---	72.5	0.02636
546	rs59713597	10	18547395	RP11-109I13.2	G	A	Novel	215734	0.81316	-0.0139422	0.00409043	0.00065326	452617	0.83229	-0.0129546	0.00263068	8.5e-07	NA	NA	NA	NA	NA	-0.0132	0.0022	2.157e-09	--	0	0.8391	-0.0132	0.0022	2.157e-09	--?	0	0.8391
546	rs1857423	10	18554588	CACNB2	C	T	Novel	215734	0.278963	0.0125051	0.00342587	0.00026203	454362	0.267435	0.0120301	0.00221362	5.5e-08	NA	NA	NA	NA	NA	0.0122	0.0019	5.925e-11	++	0	0.9073	0.0122	0.0019	5.925e-11	++?	0	0.9073
546	rs7908876	10	18668624	CACNB2	C	T	Novel	215734	0.462474	0.00925056	0.00307405	0.00261901	454473	0.46124	0.00913221	0.00196234	3.3e-06	233626	0.4333	0.0049	0.0038	0.1972	0.0092	0.0017	2.993e-08	++	0	0.9741	0.0085	0.0015	2.194e-08	+++	0	0.5884
547	rs12776880	10	19776828	MALRD1	T	A	Known	215734	0.286601	-0.00976602	0.00349669	0.0052233	451828	0.283902	-0.0124673	0.00217651	1e-08	222110	0.2667	-0.0141	0.0042	0.0007875	-0.0117	0.0018	2.314e-10	--	0	0.5119	-0.0121	0.0017	8.421e-13	---	0	0.7044
548	rs4748713	10	21048682	NEBL	C	T	Known	215734	0.383517	-0.00316142	0.00312923	0.312358	448119	0.375919	-0.00921621	0.0020339	5.9e-06	449889	0.3579	-0.0091	0.0023	0.00012	-0.0074	0.0017	1.362e-05	--	62	0.1047	-0.008	0.0014	4.896e-09	---	32.8	0.2257
548	rs76638898	10	21099584	NEBL	G	A	Known	215734	0.979456	0.0337195	0.0131239	0.0101899	451044	0.979124	0.0363693	0.00688004	1.2e-07	NA	NA	NA	NA	NA	0.0358	0.0061	4.233e-09	++	0	0.8581	0.0358	0.0061	4.233e-09	++?	0	0.8581
548	rs11012508	10	21363456	NEBL	G	T	Known	215734	0.120087	0.0144179	0.00487777	0.00311823	454875	0.125475	0.0139924	0.00295304	2.2e-06	NA	NA	NA	NA	NA	0.0141	0.0025	2.348e-08	++	0	0.9405	0.0141	0.0025	2.348e-08	++?	0	0.9405
548	rs60360051	10	21673883	RNMTL1P1	C	T	Known	215734	0.904207	-0.0227089	0.00554107	4.16223e-05	454042	0.908957	-0.0161671	0.00340603	2.1e-06	NA	NA	NA	NA	NA	-0.018	0.0029	6.021e-10	--	1.1	0.3145	-0.018	0.0029	6.021e-10	--?	1.1	0.3145
548	rs7084454	10	21821274	MLLT10	G	A	Known	215734	0.664564	-0.0198898	0.00328017	1.3307e-09	454290	0.678196	-0.0210206	0.00209531	1.1e-23	222112	0.7417	-0.0127	0.0042	0.002496	-0.0207	0.0018	1.022e-31	--	0	0.7714	-0.0195	0.0016	4.819e-33	---	36.8	0.2058
548	rs80008252	10	21821574	MLLT10	T	A	Known	215734	0.0175222	-0.0521285	0.0121863	1.88907e-05	456116	0.01366	-0.0317502	0.00840658	0.00016	NA	NA	NA	NA	NA	-0.0383	0.0069	3.062e-08	--	47.2	0.1687	-0.0383	0.0069	3.062e-08	--?	47.2	0.1687
549	rs10829163	10	27317840	ANKRD26	C	T	Known	215734	0.858337	-0.0119987	0.00437326	0.00607587	456426	0.863037	-0.0145281	0.00283958	3.1e-07	449889	0.846	-0.017	0.0031	6.2e-08	-0.0138	0.0024	7.242e-09	--	0	0.6276	-0.015	0.0019	2.217e-15	---	0	0.633
550	rs4097319	10	33860515	RP11-476F14.1	G	T	Known	215734	0.441196	-0.00526553	0.00317953	0.0977069	453732	0.434974	-0.0104021	0.00197748	1.4e-07	233971	0.4583	-0.0119	0.0038	0.001739	-0.009	0.0017	9.22e-08	--	46.9	0.1701	-0.0094	0.0015	7.678e-10	---	15.9	0.3043
550	rs12782894	10	33966320	RP13-259N13.2	G	A	Known	215734	0.92238	-0.018515	0.00582334	0.00147556	456128	0.923201	-0.0261117	0.00366838	1.1e-12	233922	0.9417	-0.0178	0.0068	0.008854	-0.024	0.0031	1.188e-14	--	17.9	0.2697	-0.0229	0.0028	5.167e-16	---	0	0.3875
550	rs10827285	10	34073829	LINC00838	G	A	Known	215734	0.334384	0.0080071	0.00333869	0.0164723	455018	0.330621	0.0124346	0.00207993	2.3e-09	233705	0.275	0.0114	0.004	0.004372	0.0112	0.0018	2.262e-10	++	21.1	0.2603	0.0112	0.0016	3.573e-12	+++	0	0.5302
550	rs1510593	10	34263653	RP11-490O24.2	C	A	Known	215734	0.661923	0.00616663	0.0034046	0.0700999	446531	0.668555	0.0115712	0.002099	3.5e-08	310802	0.7	0.0052	0.0034	0.1264	0.0101	0.0018	1.67e-08	++	45.2	0.1766	0.009	0.0016	1.151e-08	+++	41.9	0.1789
550	rs674388	10	34443331	PARD3	G	C	Known	215734	0.685133	0.00937303	0.00344146	0.00645817	446657	0.685612	0.0105238	0.00212618	7.4e-07	233876	0.75	0.0073	0.0041	0.075	0.0102	0.0018	1.678e-08	++	0	0.776	0.0097	0.0017	4.08e-09	+++	0	0.7782
550	rs16935275	10	34570702	PARD3	C	T	Known	215734	0.89526	0.0235498	0.00521593	6.33266e-06	453673	0.896325	0.0112614	0.00321492	0.00046	233881	0.8833	0.0133	0.0059	0.02418	0.0146	0.0027	8.749e-08	++	75.1	0.0449	0.0144	0.0025	6.525e-09	+++	50.8	0.131
550	rs2477017	10	34911879	PARD3	G	A	Known	215734	0.616714	-0.0102714	0.00315321	0.00112422	455750	0.632405	-0.00989225	0.00202902	1.1e-06	233914	0.6583	-0.0121	0.0038	0.001451	-0.01	0.0017	4.557e-09	--	0	0.9195	-0.0104	0.0016	2.881e-11	---	0	0.8765
551	rs1937684	10	53680085	PRKG1	T	A	Known	215734	0.342989	-0.00622526	0.00324183	0.0548213	455046	0.345266	-0.0109743	0.00206205	1e-07	232855	0.3333	-0.0126	0.004	0.001633	-0.0096	0.0017	3.367e-08	--	34.5	0.2164	-0.0101	0.0016	2.625e-10	---	0	0.3681
551	rs79782488	10	53683971	PRKG1	C	T	Known	215734	0.930422	-0.0147218	0.00658715	0.0254224	441189	0.936868	-0.0235419	0.00408599	8.3e-09	NA	NA	NA	NA	NA	-0.0211	0.0035	1.246e-09	--	22.8	0.2552	-0.0211	0.0035	1.246e-09	--?	22.8	0.2552
552	rs2393585	10	61868222	ANK3	C	T	Novel	215734	0.612011	-0.00738201	0.00320512	0.0212681	450306	0.602753	-0.00806296	0.00200653	5.9e-05	233864	0.6417	-0.0131	0.0038	0.0005661	-0.0079	0.0017	3.69e-06	--	0	0.8571	-0.0087	0.0016	1.775e-08	---	0	0.4471
553	rs10761785	10	65318766	REEP3	G	T	Known	215734	0.484146	0.0032663	0.00314285	0.298675	453190	0.488574	0.0130395	0.00196327	3.1e-11	321685	0.4833	0.0128	0.0031	4.07e-05	0.0103	0.0017	6.266e-10	++	85.6	0.008355	0.0109	0.0015	1.348e-13	+++	73.2	0.02397
554	rs11001034	10	76180335	ADK	C	T	Known	215734	0.611862	-0.00649365	0.0031227	0.0375717	452365	0.600254	-0.0102185	0.00200475	3.4e-07	449889	0.6173	-0.011	0.0024	4.9e-06	-0.0091	0.0017	6.207e-08	--	0.8	0.3155	-0.0097	0.0014	1.619e-12	---	0	0.4933
554	rs946185	10	76423739	ADK	G	A	Known	215734	0.606339	-0.0075602	0.00320079	0.0181776	445228	0.595147	-0.0130478	0.00201557	9.6e-11	449889	0.6133	-0.0089	0.0023	0.00012	-0.0115	0.0017	1.622e-11	--	52.5	0.1468	-0.0106	0.0014	1.201e-14	---	31.6	0.2319
554	rs10824226	10	76481311	ADK	G	A	Known	215734	0.0428331	0.0218441	0.00822129	0.00788369	455753	0.035368	0.0264239	0.00529497	6e-07	231146	0.0167	0.0222	0.0105	0.03449	0.0251	0.0045	1.759e-08	++	0	0.6395	0.0246	0.0041	1.826e-09	+++	0	0.868
554	rs3088142	10	76854564	DUSP13	C	T	Known	215734	0.575537	-0.00948008	0.00307815	0.00207144	456426	0.591057	-0.00923833	0.00198763	3.4e-06	449889	0.5836	-0.0098	0.0023	1.6e-05	-0.0093	0.0017	2.471e-08	--	0	0.9474	-0.0095	0.0014	2.301e-12	---	0	0.9831
554	rs7911113	10	77454713		G	A	Known	215734	0.229316	-0.0109227	0.00378976	0.00394957	450458	0.225106	-0.0120599	0.00235517	3e-07	NA	NA	NA	NA	NA	-0.0117	0.002	4.345e-09	--	0	0.7988	-0.0117	0.002	4.345e-09	--?	0	0.7988
554	rs4745794	10	77534000	C10orf11	G	A	Known	215734	0.504025	0.0140602	0.00322408	1.29469e-05	448026	0.528347	0.011175	0.00197602	1.6e-08	230102	0.4917	0.012	0.0038	0.001589	0.012	0.0017	1.242e-12	++	0	0.4455	0.012	0.0015	7.777e-15	+++	0	0.7474
555	rs11001963	10	78760959	KCNMA1	C	T	Novel	215734	0.43304	-0.00991478	0.00324885	0.00227488	442641	0.41689	-0.0116826	0.00201188	6.4e-09	233460	0.55	-0.0081	0.0038	0.03304	-0.0112	0.0017	6.007e-11	--	0	0.6436	-0.0107	0.0016	7.816e-12	---	0	0.6822
555	rs1247785	10	78835356	KCNMA1	C	T	Novel	215734	0.631312	-0.0100247	0.0032266	0.00189059	452854	0.618454	-0.00699103	0.00201872	0.00053	321986	0.6583	-0.0098	0.0032	0.002571	-0.0078	0.0017	4.568e-06	--	0	0.4254	-0.0083	0.0015	4.105e-08	---	0	0.6295
556	rs1108616	10	81043372	ZMIZ1	G	C	Novel	215734	0.530086	-0.0159095	0.00309421	2.72278e-07	454723	0.517043	-0.00689618	0.00196028	0.00043	233672	0.5	-0.0101	0.0038	0.007863	-0.0095	0.0017	1.044e-08	--	83.5	0.01387	-0.0096	0.0015	2.814e-10	---	67.1	0.04789
557	rs7899106	10	87410904	GRID1	G	A	Known	215734	0.0477226	0.0371319	0.00717761	2.30004e-07	454854	0.049331	0.0308972	0.00451692	7.9e-12	321770	0.05	0.0395	0.0071	2.96e-08	0.0327	0.0038	1.288e-17	++	0	0.4622	0.0342	0.0034	2.961e-24	+++	0	0.5329
557	rs1917152	10	87603451	GRID1	C	A	Known	215734	0.732163	-0.00315383	0.00360155	0.3812	454052	0.74867	-0.012831	0.0022573	1.3e-08	234007	0.775	-0.0078	0.0042	0.06329	-0.0101	0.0019	1.282e-07	--	80.7	0.0228	-0.0097	0.0017	2.458e-08	---	63.2	0.06613
557	rs10887578	10	88096047	GRID1	G	C	Known	215734	0.516099	-0.00597447	0.00321727	0.0633109	443479	0.500571	-0.0133979	0.00198325	1.4e-11	233531	0.5083	-0.0112	0.0037	0.00247	-0.0114	0.0017	1.754e-11	--	74.1	0.04951	-0.0113	0.0015	1.645e-13	---	48.2	0.1452
558	rs2631681	10	93032943	PCGF5	C	T	Known	215734	0.674304	0.00345982	0.00325125	0.287261	455666	0.676508	0.0136781	0.00208569	5.5e-11	449889	0.66	0.0084	0.0024	0.00039	0.0107	0.0018	1.098e-09	++	85.7	0.008161	0.0099	0.0014	2.842e-12	+++	73.7	0.02242
559	rs2497306	10	94485211	Y_RNA	C	A	Novel	215734	0.490732	-0.00816144	0.00304004	0.00726057	456426	0.493803	-0.0066053	0.00195318	0.00072	449889	0.5119	-0.0085	0.0022	0.00011	-0.0071	0.0016	1.736e-05	--	0	0.6667	-0.0076	0.0013	8.703e-09	---	0	0.7943
560	rs35808802	10	97143826	SORBS1	C	T	Novel	215734	0.05662	-0.00577317	0.00658301	0.380497	456426	0.06162	-0.0231425	0.00406206	1.2e-08	449889	0.05174	-0.0098	0.0047	0.038	-0.0184	0.0035	1.102e-07	--	80.2	0.02474	-0.0154	0.0028	3.544e-08	---	72.2	0.02745
561	rs577525	10	99769388	CRTAC1	C	T	Known	215734	0.54607	0.00454065	0.00325715	0.1633	454494	0.563032	0.0186936	0.00197241	2.6e-21	233960	0.575	0.0097	0.0037	0.008751	0.0149	0.0017	1.056e-18	++	92.8	0.0002017	0.014	0.0015	7.444e-20	+++	87.1	0.0004422
561	rs4919186	10	99958280	R3HCC1L	G	A	Known	215734	0.0589093	0.0167018	0.00774373	0.0310194	446167	0.061419	0.0251015	0.00411927	1.1e-09	NA	NA	NA	NA	NA	0.0232	0.0036	1.629e-10	++	0	0.3382	0.0232	0.0036	1.629e-10	++?	0	0.3382
561	rs1983864	10	100017453	LOXL4	G	T	Known	215734	0.33744	-0.012965	0.00321487	5.51109e-05	456426	0.338876	-0.017079	0.00206253	1.2e-16	449889	0.3379	-0.015	0.0023	2e-10	-0.0159	0.0017	5.841e-20	--	13.8	0.2814	-0.0156	0.0014	2.906e-29	---	0	0.5344
561	rs12784535	10	100034883	LOXL4	C	T	Known	215734	0.721249	-0.0113276	0.00364324	0.00187594	435571	0.723389	-0.0123246	0.00223631	3.6e-08	216255	0.7417	-0.0088	0.0047	0.06116	-0.0121	0.0019	2.559e-10	--	0	0.8156	-0.0116	0.0018	5.255e-11	---	0	0.7924
562	rs17094222	10	102395440	HIF1AN	C	T	Known	215734	0.208273	0.0234671	0.00380369	6.84779e-10	452882	0.212168	0.0152739	0.00239898	1.9e-10	321770	0.2083	0.0249	0.0038	5.942e-11	0.0176	0.002	4.083e-18	++	69.9	0.06847	0.0192	0.0018	6.595e-27	+++	67.7	0.04535
562	rs4075098	10	102411943	HIF1AN	C	T	Known	215734	0.772801	0.0228605	0.00363542	3.21023e-10	453477	0.778715	0.00709325	0.00236285	0.0027	319435	0.7167	0.018	0.0037	1.327e-06	0.0118	0.002	2.783e-09	++	92.4	0.0002764	0.0132	0.0017	4.83e-14	+++	87	0.0004475
562	rs41310284	10	102447647	HIF1AN	C	A	Known	215734	0.912023	0.0268369	0.0056811	2.31363e-06	451191	0.900599	0.0312506	0.00328093	1.7e-21	NA	NA	NA	NA	NA	0.0301	0.0028	2.658e-26	++	0	0.5011	0.0301	0.0028	2.658e-26	++?	0	0.5011
562	rs72844454	10	102475167	HIF1AN	G	A	Known	215734	0.0419672	0.0272639	0.00814172	0.000812007	454452	0.044398	0.0224045	0.0047554	2.5e-06	NA	NA	NA	NA	NA	0.0236	0.0041	8.553e-09	++	0	0.6063	0.0236	0.0041	8.553e-09	++?	0	0.6063
562	rs876670	10	102571560	PAX2	G	A	Known	215734	0.720027	0.0106128	0.00341969	0.00191285	455950	0.718324	0.010335	0.00217378	2e-06	233892	0.7083	0.0148	0.0042	0.0004254	0.0104	0.0018	1.369e-08	++	0	0.9453	0.0111	0.0017	3.764e-11	+++	0	0.6312
562	rs17113518	10	102620555	PAX2	C	T	Known	215734	0.891629	-0.0241459	0.00519996	3.42586e-06	445809	0.898671	-0.0143039	0.00327648	1.3e-05	321481	0.875	-0.0202	0.0054	0.0001555	-0.0171	0.0028	6.873e-10	--	61	0.1093	-0.0177	0.0025	6.18e-13	---	29.2	0.2435
562	rs10883553	10	102635475	Y_RNA	C	A	Known	215734	0.542074	-0.0116306	0.00305586	0.000141232	456426	0.554184	-0.0124304	0.00196751	2.7e-10	231603	0.55	-0.0098	0.0041	0.01684	-0.0122	0.0017	1.676e-13	--	0	0.8258	-0.0119	0.0015	1.065e-14	---	0	0.8428
562	rs754909	10	103058991	RNU2-43P	G	A	Known	215734	0.828865	-0.0208704	0.00431644	1.33082e-06	449521	0.837273	-0.00952955	0.00266546	0.00035	NA	NA	NA	NA	NA	-0.0127	0.0023	2.373e-08	--	80	0.02539	-0.0127	0.0023	2.373e-08	--?	80	0.02539
562	rs9787495	10	103206115	BTRC	G	A	Known	215734	0.567406	0.0185691	0.00309459	1.96721e-09	453821	0.576871	0.0101509	0.00198029	3e-07	233796	0.525	0.0105	0.0038	0.005725	0.0126	0.0017	4.289e-14	++	81	0.02195	0.0123	0.0015	1.01e-15	+++	63.7	0.06376
562	rs147506742	10	103966916	ELOVL3	G	A	Known	215734	0.977236	-0.073415	0.01365	7.51618e-08	450902	0.985698	-0.036051	0.00828254	1.3e-05	NA	NA	NA	NA	NA	-0.0461	0.0071	7.454e-11	--	81.7	0.01927	-0.0461	0.0071	7.454e-11	--?	81.7	0.01927
562	rs7083450	10	103984060	ELOVL3	C	T	Known	215734	0.155094	-0.00961769	0.00433405	0.02648	456426	0.155617	-0.015752	0.00269559	5.1e-09	322111	0.2083	-0.0175	0.0042	3.226e-05	-0.014	0.0023	8.562e-10	--	30.8	0.2294	-0.0148	0.002	1.582e-13	---	0	0.3739
562	rs3977755	10	104420210	TRIM8	C	T	Known	215734	0.725147	0.00186255	0.0034103	0.584961	456385	0.715054	0.012033	0.00216336	2.7e-08	267690	0.7155	0.0171	0.0038	7.307e-06	0.0091	0.0018	6.056e-07	++	84.2	0.01179	0.0106	0.0016	1.145e-10	+++	79.9	0.006982
562	rs2486758	10	104597480	CYP17A1	C	T	Known	215734	0.199694	-0.0165599	0.00397533	3.10428e-05	452980	0.210301	-0.00767623	0.00240557	0.0014	322066	0.25	-0.0118	0.0037	0.001486	-0.0101	0.0021	1.025e-06	--	72.6	0.05589	-0.0105	0.0018	5.857e-09	---	47.7	0.1477
562	rs562783594	10	104699757	CNNM2	C	A	Known	215734	0.976926	-0.126189	0.0200123	2.87131e-10	NA	NA	NA	NA	NA	NA	NA	NA	NA	NA	-0.1262	0.02	2.871e-10	-?	0	1	-0.1262	0.02	2.871e-10	-??	0	1
562	rs12413409	10	104719096	CNNM2	G	A	Known	215734	0.911925	-0.0480537	0.00537062	3.6359e-19	456426	0.922666	-0.0252013	0.00365431	5.3e-12	449889	0.9105	-0.037	0.0041	1.4e-19	-0.0324	0.003	6.968e-27	--	91.9	0.0004349	-0.034	0.0024	1.658e-44	---	84.8	0.001374
562	rs11191478	10	104721725	CNNM2	C	T	Known	215734	0.00518832	0.496846	0.0687945	5.11605e-13	NA	NA	NA	NA	NA	NA	NA	NA	NA	NA	0.4968	0.0688	5.116e-13	+?	0	1	0.4968	0.0688	5.116e-13	+??	0	1
562	rs192165073	10	104771030	CNNM2	G	T	Known	215734	0.00194532	1.08526	0.186311	5.71058e-09	NA	NA	NA	NA	NA	NA	NA	NA	NA	NA	1.0853	0.1863	5.712e-09	+?	0	1	1.0853	0.1863	5.712e-09	+??	0	1
562	rs79780963	10	104952499	NT5C2	C	T	Known	215734	0.173271	-0.0208276	0.00739653	0.00486476	456366	0.922811	-0.0239763	0.00365654	5.5e-11	NA	NA	NA	NA	NA	-0.0234	0.0033	1.034e-12	--	0	0.7027	-0.0234	0.0033	1.034e-12	--?	0	0.7027
562	rs117457051	10	105222448	RP11-225H22.4	C	T	Known	215734	0.015135	-0.0374304	0.0145025	0.00985234	453648	0.017942	-0.0358261	0.00737539	1.2e-06	NA	NA	NA	NA	NA	-0.0362	0.0066	3.804e-08	--	0	0.9215	-0.0362	0.0066	3.804e-08	--?	0	0.9215
563	rs7912286	10	114693230	TCF7L2	G	A	Known	215734	0.636911	-0.00881735	0.00362225	0.014924	440118	0.603198	-0.00995047	0.00203458	1e-06	NA	NA	NA	NA	NA	-0.0097	0.0018	4.865e-08	--	0	0.7851	-0.0097	0.0018	4.865e-08	--?	0	0.7851
563	rs7903146	10	114758349	TCF7L2	C	T	Known	215734	0.704717	0.0413696	0.00333656	2.65022e-35	456426	0.709612	0.0157344	0.00215175	2.6e-13	449889	0.6829	0.029	0.0025	1.9e-31	0.0233	0.0018	7.071e-38	++	97.6	1.069e-10	0.0252	0.0015	1.799e-66	+++	95.6	1.572e-10
563	rs12245680	10	114820191	TCF7L2	C	T	Known	215734	0.101703	-0.0260718	0.00503402	2.2294e-07	456426	0.106502	-0.013556	0.00316305	1.8e-05	302287	0.0833	-0.0141	0.0055	0.01005	-0.0171	0.0027	1.722e-10	--	77.4	0.03528	-0.0165	0.0024	6.776e-12	---	57.2	0.09671
563	rs4639863	10	114854383	TCF7L2	C	T	Known	215734	0.766494	-0.0151716	0.00370802	4.28463e-05	454235	0.757319	-0.0100821	0.00228342	1e-05	305128	0.7417	-0.0081	0.0038	0.03489	-0.0115	0.0019	3.524e-09	--	26.8	0.2425	-0.0108	0.0017	4.728e-10	---	0	0.3691
563	rs17130183	10	114865194	TCF7L2	C	T	Known	215734	0.138565	-0.0121728	0.00440765	0.00574955	456426	0.139701	-0.0139871	0.00281505	6.7e-07	222338	0.1167	-0.0086	0.0056	0.1246	-0.0135	0.0024	1.395e-08	--	0	0.7287	-0.0127	0.0022	5.76e-09	---	0	0.6841
563	rs10787481	10	115028554	RNU7-165P	G	A	Known	215734	0.330693	-0.0107263	0.00346153	0.00194369	448966	0.357002	-0.00851142	0.00205467	3.4e-05	233074	0.3417	-0.0099	0.004	0.01332	-0.0091	0.0018	2.691e-07	--	0	0.5822	-0.0092	0.0016	1.161e-08	---	0	0.8449
564	rs9664945	10	116008497	VWA2	G	A	Novel	215734	0.763291	-0.0100758	0.00358186	0.00490814	456426	0.763145	-0.0107123	0.00229902	3.2e-06	449889	0.7669	-0.0082	0.0027	0.0025	-0.0105	0.0019	5.306e-08	--	0	0.8811	-0.0097	0.0016	5.96e-10	---	0	0.7738
565	rs1681720	10	118594392	RP11-539I5.1	G	A	Known	215734	0.634764	-0.0122891	0.00335852	0.000253133	445844	0.632467	-0.00855137	0.00205152	3.1e-05	233969	0.6083	-0.0108	0.0038	0.004482	-0.0096	0.0018	4.64e-08	--	0	0.3422	-0.0098	0.0016	7.63e-10	---	0	0.6099
565	rs2170862	10	118620996	ENO4	G	A	Known	215734	0.731506	-0.00876578	0.00348619	0.0119225	455435	0.731439	-0.0146482	0.00220719	3.2e-11	320765	0.675	-0.0125	0.0034	0.0002891	-0.013	0.0019	3.594e-12	--	50.8	0.154	-0.0129	0.0016	3.732e-15	---	2.3	0.3594
566	rs72641394	10	120484949	CACUL1	C	T	Novel	215734	0.10446	0.0163545	0.004972	0.00100431	456386	0.098226	0.0175419	0.00327898	8.8e-08	NA	NA	NA	NA	NA	0.0172	0.0027	3.452e-10	++	0	0.842	0.0172	0.0027	3.452e-10	++?	0	0.842
567	rs4523610	10	122069448	RP11-572P18.1	C	T	Novel	215734	0.244062	0.00629853	0.00370638	0.0892483	450812	0.236877	0.0132824	0.00231035	9e-09	233931	0.3833	0.0094	0.0044	0.03265	0.0113	0.002	7.569e-09	++	60.9	0.1098	0.011	0.0018	7.892e-10	+++	26.4	0.257
568	rs12218544	10	124947286	RP11-162A23.5	G	C	Known	215734	0.900767	0.0202673	0.00550661	0.000232745	454519	0.888229	0.014076	0.00310738	5.9e-06	233928	0.9167	0.0153	0.0059	0.009508	0.0156	0.0027	8.722e-09	++	0	0.3275	0.0155	0.0025	2.77e-10	+++	0	0.6186
568	rs705128	10	125196872	RP11-282I1.1	G	A	Known	215734	0.704979	-0.0127875	0.00341384	0.000179821	455050	0.716364	-0.0130153	0.00216993	2e-09	321957	0.7167	-0.0079	0.0034	0.02028	-0.0129	0.0018	1.534e-12	--	0	0.9551	-0.0118	0.0016	2.344e-13	---	0	0.4246
568	rs845085	10	125217896	RP11-282I1.1	G	A	Known	215734	0.545529	0.0161258	0.00315369	3.16573e-07	446715	0.528811	0.0112806	0.00197567	1.1e-08	449889	0.5596	0.008	0.0023	0.00037	0.0126	0.0017	4.244e-14	++	41	0.1929	0.011	0.0014	3.529e-16	+++	54.2	0.1129
569	rs7923382	10	126576503	NPM1P31	C	T	Known	215734	0.224619	-0.00649324	0.00363937	0.0743964	456426	0.231628	-0.0126933	0.00231335	4.1e-08	233856	0.2333	-0.0119	0.0046	0.009683	-0.0109	0.002	2.3e-08	--	51.6	0.1505	-0.0111	0.0018	7.538e-10	---	5.1	0.3488
569	rs17636031	10	126594078	RP11-298J20.4	C	T	Known	215734	0.278909	0.0132904	0.00346182	0.00012346	452266	0.289077	0.0164117	0.00216691	3.6e-14	313509	0.25	0.0149	0.0037	6.729e-05	0.0155	0.0018	2.749e-17	++	0	0.4447	0.0154	0.0016	7.577e-21	+++	0	0.738
569	rs12220302	10	126607739	RP11-298J20.4	G	A	Known	215734	0.523325	-0.00856092	0.0033739	0.0111681	444524	0.565177	-0.0115075	0.00199844	8.5e-09	NA	NA	NA	NA	NA	-0.0107	0.0017	4.171e-10	--	0	0.4524	-0.0107	0.0017	4.171e-10	--?	0	0.4524
569	rs11245482	10	126733546	CTBP2	C	T	Known	215734	0.376491	0.0093585	0.00338815	0.00574265	454350	0.385411	0.0100934	0.00201306	5.3e-07	233537	0.375	0.0082	0.004	0.04036	0.0099	0.0017	1.057e-08	++	0	0.8521	0.0096	0.0016	1.319e-09	+++	0	0.9106
570	rs75947329	10	131804843	EBF3	G	A	Novel	215734	0.0111191	0.0755896	0.0188782	6.22618e-05	449731	0.014538	0.0447874	0.00821807	5e-08	NA	NA	NA	NA	NA	0.0497	0.0075	4.249e-11	++	55.3	0.1346	0.0497	0.0075	4.249e-11	++?	55.3	0.1346
571	rs11017772	10	132954247	TCERG1L	C	T	Novel	215734	0.802435	0.00796218	0.0038431	0.038283	455843	0.793713	0.0127889	0.00242114	1.3e-07	233975	0.7833	0.0066	0.0047	0.1602	0.0114	0.002	2.496e-08	++	11.4	0.2879	0.0106	0.0019	1.424e-08	+++	0.6	0.3657
572	rs4880341	10	133992689	JAKMIP3	C	T	Novel	215734	0.448634	0.0167595	0.00311269	7.27415e-08	455492	0.422501	0.0116649	0.00198206	4e-09	231358	0.4417	0.0123	0.0037	0.0008863	0.0131	0.0017	3.959e-15	++	47.5	0.1674	0.013	0.0015	1.487e-17	+++	0	0.3775
572	rs2474329	10	134161517	LRRC27	C	T	Novel	215734	0.77148	-0.00399937	0.00362398	0.269773	456426	0.765126	-0.00939991	0.0023035	4.5e-05	449889	0.7776	-0.01	0.0026	8.3e-05	-0.0078	0.0019	5.44e-05	--	36.8	0.2085	-0.0086	0.0016	3.105e-08	---	1.1	0.3639
572	rs74383458	10	134221545	PWWP2B	C	A	Novel	215734	0.966777	-0.0352395	0.0102548	0.000589536	456426	0.954128	-0.0235362	0.00466522	4.5e-07	NA	NA	NA	NA	NA	-0.0255	0.0042	1.797e-09	--	7.3	0.2989	-0.0255	0.0042	1.797e-09	--?	7.3	0.2989
572	rs2786887	10	134405178	INPP5A	G	A	Novel	215734	0.894011	0.0199112	0.00501376	7.14779e-05	455706	0.886098	0.0143891	0.00307719	2.9e-06	219373	0.95	0.0093	0.0061	0.1274	0.0159	0.0026	1.339e-09	++	0	0.3479	0.0149	0.0024	6.749e-10	+++	0	0.3927
573	rs7116130	11	244129	PSMD13	C	T	Novel	215734	0.25292	-0.00840074	0.00349979	0.0163791	456426	0.244217	-0.00825119	0.00227514	0.00029	449889	0.2592	-0.0095	0.0027	0.00041	-0.0083	0.0019	1.368e-05	--	0	0.9714	-0.0087	0.0016	2.376e-08	---	0	0.9352
573	rs11246136	11	371265	B4GALNT4	C	A	Novel	215734	0.89486	0.0252629	0.00498277	3.97711e-07	456168	0.897052	0.0157479	0.00321685	9.8e-07	170843	0.8833	0.0188	0.0084	0.02521	0.0185	0.0027	6.756e-12	++	61.1	0.1086	0.0186	0.0026	5.26e-13	+++	22.3	0.276
573	rs12793222	11	554047	LRRC56	G	A	Novel	215734	0.790162	0.00761997	0.00372955	0.0410393	453074	0.786065	0.00742459	0.00238959	0.0019	449889	0.7967	0.013	0.0028	9.8e-06	0.0075	0.002	0.0002005	++	0	0.9648	0.0094	0.0016	1.011e-08	+++	22	0.2775
573	rs4963153	11	791462	SLC25A22	G	A	Novel	215734	0.52397	-0.00552489	0.00316275	0.0806612	450904	0.524434	-0.0114769	0.00196949	5.6e-09	231547	0.5083	-0.0069	0.004	0.08453	-0.0098	0.0017	4.357e-09	--	60.8	0.1102	-0.0094	0.0015	1.193e-09	---	33.4	0.2227
573	rs7126805	11	828916	EFCAB4A	G	A	Novel	215734	0.279502	-0.00881043	0.00339553	0.00946689	456426	0.271579	-0.00908767	0.00219681	3.5e-05	449889	0.2945	-0.013	0.0027	2e-06	-0.009	0.0018	1.047e-06	--	0	0.9453	-0.0103	0.0015	1.502e-11	---	0	0.4731
573	rs34037130	11	835878	CD151	G	A	Novel	215734	0.983887	0.0529564	0.0134374	8.11501e-05	452644	0.985291	0.0343761	0.00813895	2.4e-05	NA	NA	NA	NA	NA	0.0394	0.007	1.564e-08	++	28.5	0.2369	0.0394	0.007	1.564e-08	++?	28.5	0.2369
573	rs7952102	11	892089	CHID1	C	T	Novel	215734	0.387602	-0.00638765	0.0031509	0.0426374	455972	0.386806	-0.0148056	0.00200329	1.5e-13	NA	NA	NA	NA	NA	-0.0124	0.0017	2.398e-13	--	80.3	0.02416	-0.0124	0.0017	2.398e-13	--?	80.3	0.02416
573	rs11246340	11	900809	CHID1	G	A	Novel	215734	0.835739	-0.00845059	0.00436932	0.0531041	456426	0.824735	-0.0132484	0.00256906	2.5e-07	222619	0.7583	-0.01	0.0054	0.06405	-0.012	0.0022	5.772e-08	--	0	0.3439	-0.0117	0.002	1.049e-08	---	0	0.6019
573	rs2943510	11	1263776	MUC5B	C	T	Novel	215734	0.871492	0.0106441	0.0045475	0.0192505	456426	0.875875	0.012754	0.00296261	1.7e-05	449889	0.8747	0.0093	0.0033	0.0046	0.0121	0.0025	1.036e-06	++	0	0.6975	0.0111	0.002	2.172e-08	+++	0	0.7337
574	rs10840606	11	2234690	MIR4686	G	A	Known	215734	0.168351	0.0179622	0.00420769	1.96451e-05	443056	0.17281	0.017123	0.00262391	6.8e-11	196788	0.225	0.0136	0.0054	0.01178	0.0174	0.0022	6.381e-15	++	0	0.8656	0.0168	0.0021	3.146e-16	+++	0	0.8015
574	rs1011476	11	2299035	ASCL2	G	T	Known	215734	0.734602	-0.0137707	0.0036094	0.00013605	456426	0.723442	-0.00716407	0.00218384	0.001	320098	0.7417	-0.0089	0.0034	0.009496	-0.0089	0.0019	1.738e-06	--	59.2	0.1173	-0.0089	0.0016	4.999e-08	---	18.5	0.2934
575	rs2237895	11	2857194	KCNQ1	C	A	Novel	215734	0.415992	-0.0138023	0.00308178	7.51113e-06	456426	0.41579	-0.00630458	0.00197869	0.0014	449889	0.4195	-0.0069	0.0022	0.0017	-0.0085	0.0017	3.38e-07	--	76.1	0.04063	-0.0079	0.0013	2.521e-09	---	55.8	0.1041
575	rs6578300	11	2876284	KCNQ1-AS1	G	A	Novel	215734	0.697781	0.0160848	0.00339262	2.12547e-06	449667	0.697624	0.0102127	0.00214128	1.8e-06	308375	0.7083	0.0061	0.0035	0.07817	0.0119	0.0018	5.246e-11	++	53.3	0.1433	0.0107	0.0016	3.342e-11	+++	53.5	0.1166
576	rs4929923	11	8639200	TRIM66	C	T	Known	215734	0.635276	0.01145	0.00316439	0.000296425	456426	0.645898	0.0173767	0.00204141	1.7e-17	449889	0.6233	0.017	0.0023	6.2e-13	0.0156	0.0017	7.913e-20	++	59.6	0.1155	0.0161	0.0014	9.485e-32	+++	26	0.2588
577	rs1037587	11	11796727	RP11-756D7.1	C	T	Known	215734	0.554168	-0.00903409	0.00312543	0.00384612	451588	0.555964	-0.0114091	0.0019726	7.3e-09	233809	0.4833	-0.0077	0.0038	0.04273	-0.0107	0.0017	1.244e-10	--	0	0.5205	-0.0102	0.0015	2.005e-11	---	0	0.6228
578	rs1982350	11	13350131	ARNTL	G	A	Known	215734	0.626865	0.0118344	0.00333946	0.000394406	439271	0.635593	0.016912	0.00206727	2.8e-16	449889	0.6471	0.014	0.0024	8.1e-09	0.0155	0.0018	1.133e-18	++	40.2	0.1961	0.015	0.0014	4.405e-26	+++	0	0.3815
579	rs7121171	11	14446420	RP11-140L24.3	G	A	Novel	215734	0.384985	-0.00751505	0.00313378	0.0164813	448454	0.367856	-0.00773673	0.0020423	0.00015	321861	0.325	-0.0115	0.0031	0.0002267	-0.0077	0.0017	7.357e-06	--	0	0.9527	-0.0086	0.0015	1.081e-08	---	0	0.5562
580	rs11023948	11	16481965	SOX6	C	T	Known	215734	0.213885	0.00713331	0.00387224	0.0654511	452678	0.21248	0.00976863	0.00240025	4.7e-05	321944	0.15	0.0139	0.0038	0.0003029	0.009	0.002	9.435e-06	++	0	0.563	0.0101	0.0018	1.77e-08	+++	0	0.448
580	rs393625	11	16912116	PLEKHA7	C	T	Known	215734	0.896451	-0.0173254	0.00501139	0.0005458	456398	0.909475	-0.012352	0.00340343	0.00028	322150	0.9	-0.0138	0.005	0.005281	-0.0139	0.0028	7.627e-07	--	0	0.4117	-0.0139	0.0025	1.489e-08	---	0	0.7137
580	rs2051772	11	17389850	NCR3LG1	G	A	Known	215734	0.377691	-0.0151426	0.00322554	2.67155e-06	455994	0.377616	-0.0112979	0.00201612	2.1e-08	315778	0.4333	-0.0148	0.0031	2.35e-06	-0.0124	0.0017	4.481e-13	--	2.1	0.3121	-0.0129	0.0015	5.357e-18	---	0	0.4748
581	rs4757638	11	18312953	HPS5	G	A	Novel	215734	0.416757	-0.0128296	0.00315171	4.68759e-05	454580	0.375109	-0.0104888	0.00202477	2.2e-07	229403	0.2917	-0.0087	0.0041	0.03384	-0.0112	0.0017	5.433e-11	--	0	0.5321	-0.0108	0.0016	6.386e-12	---	0	0.7045
582	rs35107435	11	27249330	RP11-1L12.3	T	A	Known	215734	0.847147	0.0182639	0.00439406	3.23155e-05	443109	0.851769	0.0175267	0.00278874	3.3e-10	NA	NA	NA	NA	NA	0.0177	0.0024	4.936e-14	++	0	0.8874	0.0177	0.0024	4.936e-14	++?	0	0.8874
582	rs7952482	11	27423086	LGR4	C	T	Known	215734	0.786246	0.0143335	0.0038151	0.000171927	448504	0.793924	0.0141812	0.00243331	5.6e-09	233808	0.8083	0.0136	0.0046	0.003111	0.0142	0.0021	4.093e-12	++	0	0.9732	0.0141	0.0019	4.813e-14	+++	0	0.9918
582	rs7481311	11	27583129	BDNF-AS	C	T	Known	215734	0.774512	-0.0192297	0.00362504	1.12864e-07	456426	0.771108	-0.0261124	0.00231835	2e-29	449889	0.7942	-0.026	0.0026	2.9e-23	-0.0241	0.002	5.066e-35	--	60.9	0.1097	-0.0248	0.0016	9.012e-57	---	30.9	0.2352
582	rs6265	11	27679916	BDNF	C	T	Known	215734	0.811789	0.0345946	0.00388759	5.64966e-19	456426	0.811422	0.0405014	0.0024973	3.8e-59	449889	0.8074	0.041	0.0028	1.2e-48	0.0388	0.0021	4.773e-76	++	38.8	0.2011	0.0396	0.0017	1.26e-122	+++	1.9	0.361
582	rs145596917	11	27707826	BDNF-AS	C	T	Known	215734	0.976707	-0.0467247	0.0108291	1.59784e-05	453367	0.978142	-0.036686	0.00670437	4.5e-08	NA	NA	NA	NA	NA	-0.0395	0.0057	4.399e-12	--	0	0.4306	-0.0395	0.0057	4.399e-12	--?	0	0.4306
582	rs908867	11	27745764	RP11-587D21.4	C	T	Known	215734	0.903945	-0.0141515	0.00517843	0.00628032	455294	0.901939	-0.0199384	0.0032824	1.2e-09	322017	0.8833	-0.0165	0.0051	0.00134	-0.0183	0.0028	4.295e-11	--	0	0.3452	-0.0179	0.0024	2.166e-13	---	0	0.6111
582	rs10835219	11	27791178	RP11-587D21.4	C	A	Known	215734	0.370357	-0.0105624	0.00330554	0.00139659	441918	0.351378	-0.0135501	0.00207985	7.3e-11	219984	0.3083	-0.0113	0.0042	0.007135	-0.0127	0.0018	5.357e-13	--	0	0.4443	-0.0125	0.0016	1.415e-14	---	0	0.7117
582	rs1596299	11	28581557	RP11-22P4.1	C	T	Known	215734	0.317588	-0.00491803	0.00326326	0.131788	456426	0.319996	-0.0103112	0.00209328	8.4e-07	225090	0.3333	-0.0096	0.0042	0.02227	-0.0087	0.0018	7.054e-07	--	48.3	0.1642	-0.0089	0.0016	4.817e-08	---	0	0.3733
582	rs7948120	11	28763321	RP11-115J23.1	C	T	Known	215734	0.738796	0.0217753	0.00364083	2.21982e-09	449751	0.741801	0.0133772	0.00224907	2.7e-09	291399	0.725	0.0118	0.0038	0.002077	0.0157	0.0019	2.335e-16	++	74	0.04971	0.0149	0.0017	2.696e-18	+++	57.4	0.09585
582	rs10835482	11	29122702	RP11-115J23.1	C	T	Known	215734	0.864503	0.0122243	0.00478853	0.0106853	451855	0.869718	0.0134259	0.0029142	4.1e-06	233724	0.8917	0.0162	0.0054	0.0027	0.0131	0.0025	1.42e-07	++	0	0.8303	0.0136	0.0023	1.587e-09	+++	0	0.8532
582	rs4923597	11	29250910	RP11-466I1.1	G	A	Known	215734	0.581285	0.0165779	0.00310395	9.24868e-08	455422	0.580458	0.0116058	0.00198289	4.8e-09	233494	0.6	0.0132	0.004	0.0009668	0.013	0.0017	5.824e-15	++	45.1	0.177	0.0131	0.0015	2.323e-17	+++	0	0.4018
583	rs140232655	11	30251419	FSHB	C	T	Known	215734	0.982206	0.042588	0.0124675	0.000635657	454345	0.980228	0.0311648	0.00703607	9.5e-06	NA	NA	NA	NA	NA	0.0339	0.0061	3.09e-08	++	0	0.4249	0.0339	0.0061	3.09e-08	++?	0	0.4249
583	rs2065418	11	30422068	MPPED2	G	T	Known	215734	0.354336	-0.0179124	0.00320772	2.34821e-08	455817	0.360605	-0.0183729	0.00203309	1.6e-19	233728	0.35	-0.0101	0.004	0.01157	-0.0182	0.0017	2.346e-26	--	0	0.9035	-0.017	0.0016	5.495e-27	---	43.1	0.1727
583	rs549272	11	30463110	MPPED2	C	A	Known	215734	0.186361	-0.0104759	0.00393403	0.00774723	454328	0.184235	-0.0140509	0.00252411	2.6e-08	233870	0.15	-0.0027	0.0049	0.5816	-0.013	0.0021	9.17e-10	--	0	0.4444	-0.0114	0.0019	5.311e-09	---	53.6	0.1159
584	rs223051	11	32131303	RP1-65P5.1	C	T	Known	215734	0.315378	-0.00764099	0.0033379	0.0220698	453311	0.331262	-0.011128	0.00208136	9e-08	233983	0.3667	-0.0112	0.004	0.00511	-0.0102	0.0018	9.03e-09	--	0	0.3754	-0.0103	0.0016	1.667e-10	---	0	0.656
585	rs4755713	11	43532201	CTBP2P6	C	T	Known	215734	0.39737	0.00566855	0.00318006	0.0746627	452418	0.387305	0.0140907	0.00201324	2.6e-12	NA	NA	NA	NA	NA	0.0117	0.0017	6.554e-12	++	80	0.02524	0.0117	0.0017	6.554e-12	++?	80	0.02524
585	rs2862996	11	43653833		G	T	Known	215734	0.312172	0.0113982	0.00328932	0.000529808	456426	0.310455	0.023672	0.00211325	4e-29	321995	0.2667	0.017	0.0033	4.023e-07	0.0201	0.0018	1.352e-29	++	89.9	0.001693	0.0194	0.0016	2.993e-35	+++	81	0.005161
585	rs7114842	11	43839431	HSD17B12	C	A	Known	215734	0.29545	-0.0128686	0.00354274	0.000280804	455344	0.28437	-0.00950854	0.00216717	1.1e-05	233701	0.3167	-0.0082	0.0041	0.0455	-0.0104	0.0018	1.718e-08	--	0	0.4185	-0.01	0.0017	2.491e-09	---	0	0.6379
585	rs12801812	11	43860390	RP11-613D13.5	G	T	Known	215734	0.980933	-0.0337219	0.0149136	0.0237505	456426	0.976823	-0.0276879	0.00649841	2e-05	229001	0.9833	-0.0488	0.0132	0.0002254	-0.0287	0.006	1.515e-06	--	0	0.7107	-0.0321	0.0054	3.541e-09	---	3.5	0.3546
585	rs2434467	11	43899601	RP11-613D13.5	C	T	Known	215734	0.647306	-0.0104221	0.00329136	0.00154276	452299	0.650515	-0.0131791	0.00205901	1.5e-10	233815	0.7167	-0.0104	0.004	0.009322	-0.0124	0.0017	1.197e-12	--	0	0.4776	-0.0121	0.0016	4.269e-14	---	0	0.6994
586	rs10742752	11	45438374	RP11-430H10.4	C	T	Known	215734	0.622466	0.00602621	0.0032233	0.0615431	453614	0.612091	0.0119073	0.00200883	3.1e-09	322020	0.6417	0.0141	0.0031	6.529e-06	0.0103	0.0017	1.751e-09	++	58.3	0.1215	0.0112	0.0015	8.257e-14	+++	44	0.1674
586	rs137946119	11	45964735	PHF21A	G	A	Known	215734	0.98587	-0.0443266	0.0148527	0.00284121	453738	0.985746	-0.0451656	0.00826199	4.6e-08	NA	NA	NA	NA	NA	-0.045	0.0072	4.722e-10	--	0	0.9606	-0.045	0.0072	4.722e-10	--?	0	0.9606
586	rs6485674	11	46324835	CREB3L1	G	C	Known	215734	0.487723	0.0135757	0.00314085	1.54413e-05	441660	0.490313	0.00827929	0.00198714	3.1e-05	232026	0.5167	0.006	0.004	0.1336	0.0098	0.0017	5.481e-09	++	50.8	0.1541	0.0092	0.0015	2.556e-09	+++	28.5	0.2472
586	rs7128102	11	46928455	LRP4	G	A	Known	215734	0.910241	-0.0225041	0.00545854	3.74414e-05	454534	0.914287	-0.0186865	0.00349165	8.7e-08	321963	0.925	-0.0181	0.0055	0.001031	-0.0198	0.0029	1.698e-11	--	0	0.5558	-0.0194	0.0026	7.074e-14	---	0	0.8102
586	rs3740694	11	47182926	C11orf49	G	A	Known	215734	0.838632	0.0196087	0.00421611	3.30491e-06	456426	0.83501	0.0126629	0.00263229	1.5e-06	322061	0.8417	0.0124	0.0043	0.003858	0.0146	0.0022	6.002e-11	++	48.8	0.1623	0.0141	0.002	9.584e-13	+++	7.5	0.3394
586	rs7114704	11	47293457	RP11-17G12.3	C	T	Known	215734	0.9425	-0.0237923	0.00652722	0.000267299	456426	0.943531	-0.0217898	0.00423742	2.7e-07	297494	0.925	-0.0307	0.0069	7.784e-06	-0.0224	0.0036	3.018e-10	--	0	0.7969	-0.0241	0.0032	2.238e-14	---	0	0.5449
586	rs10769254	11	47362465	MYBPC3	G	C	Known	215734	0.81635	0.0171074	0.00405593	2.46599e-05	449162	0.813066	0.0139296	0.00252424	3.4e-08	319731	0.8417	0.0103	0.0038	0.007295	0.0148	0.0021	4.72e-12	++	0	0.5059	0.0137	0.0019	1.93e-13	+++	0	0.469
586	rs55957907	11	47397005	SPI1	G	A	Known	215734	0.975796	0.0386778	0.0113412	0.000648725	456426	0.972505	0.0268936	0.00597691	6.8e-06	NA	NA	NA	NA	NA	0.0295	0.0053	2.538e-08	++	0	0.358	0.0295	0.0053	2.538e-08	++?	0	0.358
586	rs11606287	11	47407439	RP11-750H9.5	C	A	Known	215734	0.641869	0.0123525	0.00327737	0.000163893	452669	0.633928	0.0133268	0.00203489	5.8e-11	309113	0.6083	0.0137	0.0033	4.475e-05	0.0131	0.0017	4.285e-14	++	0	0.8006	0.0132	0.0015	6.923e-18	+++	0	0.9542
586	rs3817334	11	47650993	MTCH2	C	T	Known	215734	0.588402	-0.0268186	0.00309583	4.60305e-18	456426	0.591981	-0.0264868	0.00198364	1.1e-40	449889	0.5785	-0.024	0.0024	6.5e-24	-0.0266	0.0017	4.884e-57	--	0	0.9281	-0.0257	0.0014	1.181e-78	---	0	0.6741
586	rs11039325	11	47670056	MTCH2	C	T	Known	215734	0.989372	-0.081867	0.0276078	0.00302331	453674	0.975523	-0.0321883	0.00634285	3.9e-07	NA	NA	NA	NA	NA	-0.0347	0.0062	2.025e-08	--	67.5	0.07947	-0.0347	0.0062	2.025e-08	--?	67.5	0.07947
586	rs72911714	11	47673300	AGBL2	C	T	Known	215734	0.0972044	0.0189928	0.00553181	0.000596094	454195	0.095203	0.0146425	0.00333314	1.1e-05	NA	NA	NA	NA	NA	0.0158	0.0029	3.118e-08	++	0	0.5006	0.0158	0.0029	3.118e-08	++?	0	0.5006
586	rs12146571	11	48314077	OR4S1	C	T	Known	215734	0.837603	0.0210124	0.00455118	3.89499e-06	439589	0.83381	0.0155368	0.00266489	5.5e-09	NA	NA	NA	NA	NA	0.0169	0.0023	1.784e-13	++	7.2	0.2992	0.0169	0.0023	1.784e-13	++?	7.2	0.2992
586	rs7120873	11	49459474	RP11-61N20.3	C	T	Known	215734	0.88079	-0.00839685	0.00494022	0.0891891	455779	0.884799	-0.0181688	0.00305991	2.9e-09	233909	0.925	-0.0132	0.0063	0.03615	-0.0155	0.0026	2.801e-09	--	64.6	0.09265	-0.0151	0.0024	3.121e-10	---	31.9	0.2302
587	rs1124847	11	56956082	LRRC55	G	A	Known	215734	0.436106	-0.00758905	0.00311346	0.0147895	451871	0.434405	-0.00995653	0.00197929	4.9e-07	233894	0.4667	-0.0061	0.0037	0.09922	-0.0093	0.0017	2.811e-08	--	0	0.5211	-0.0087	0.0015	9.503e-09	---	0	0.5994
587	rs12801000	11	57080352	TNKS1BP1	G	A	Known	215734	0.954859	0.016058	0.00734336	0.028762	456426	0.954738	0.0232243	0.00470638	8e-07	449889	0.95462	0.019	0.0053	0.00031	0.0211	0.004	9.578e-08	++	0	0.4113	0.0204	0.0032	1.371e-10	+++	0	0.6773
588	rs11231657	11	63725609	NAA40	G	A	Known	215734	0.95987	-0.0312799	0.00847236	0.0002225	456025	0.965022	-0.0213455	0.00531577	5.9e-05	233534	0.9167	-0.0178	0.0099	0.07218	-0.0242	0.0045	8.156e-08	--	0	0.3206	-0.0231	0.0041	1.836e-08	---	0	0.5149
588	rs562664	11	63823619	RP11-21A7A.2	C	T	Known	215734	0.80481	0.00877132	0.0038825	0.0238714	454124	0.804934	0.0143098	0.00246787	6.7e-09	211898	0.825	0.018	0.0053	0.0006832	0.0127	0.0021	1.025e-09	++	31	0.2286	0.0134	0.0019	4.373e-12	+++	13.4	0.315
588	rs7947143	11	64090422	PRDX5	G	A	Known	215734	0.844132	0.00639243	0.00426557	0.133975	454681	0.836837	0.0190581	0.00264705	6e-13	233620	0.8667	0.0141	0.0053	0.007805	0.0155	0.0022	4.924e-12	++	84.3	0.01164	0.0153	0.0021	1.381e-13	+++	68.9	0.0402
588	rs505802	11	64357072	SLC22A12	C	T	Known	215734	0.30156	-0.0154592	0.00332206	3.26363e-06	456426	0.286893	-0.0136153	0.00215688	2.7e-10	449889	0.2932	-0.015	0.0025	4.5e-10	-0.0142	0.0018	4.936e-15	--	0	0.6415	-0.0145	0.0015	6.228e-23	---	0	0.8648
589	rs10896012	11	65278461	SNRPGP19	C	T	Known	215734	0.207283	-0.00159567	0.00387984	0.680873	455174	0.217101	0.014691	0.0023756	6.2e-10	233502	0.225	0.0138	0.0048	0.00404	0.0103	0.002	4.209e-07	-+	92.2	0.0003436	0.0108	0.0019	7.512e-09	-++	84.9	0.001307
589	rs2234458	11	65639374	EFEMP2	C	T	Known	215734	0.35419	0.0117621	0.00328673	0.000345371	455973	0.360652	0.018336	0.002032	1.8e-19	NA	NA	NA	NA	NA	0.0165	0.0017	1.211e-21	++	65.4	0.08889	0.0165	0.0017	1.211e-21	++?	65.4	0.08889
589	rs527737	11	65884800	PACS1	C	T	Known	215734	0.441286	0.00796561	0.00329546	0.0156427	453449	0.421465	0.0124639	0.0019845	3.4e-10	NA	NA	NA	NA	NA	0.0113	0.0017	3.418e-11	++	26.9	0.2423	0.0113	0.0017	3.418e-11	++?	26.9	0.2423
589	rs801741	11	65917084	PACS1	C	T	Known	215734	0.475751	-0.00505499	0.00304321	0.0966994	456426	0.479411	-0.0108938	0.00195554	2.5e-08	322036	0.4083	-0.0065	0.0031	0.03224	-0.0092	0.0016	2.343e-08	--	61.6	0.1065	-0.0086	0.0015	3.302e-09	---	37.3	0.2027
590	rs12274114	11	68255577	PPP6R3	C	A	Known	215734	0.268444	-0.00728592	0.00383322	0.0573371	452828	0.275257	-0.0128588	0.00219116	4.4e-09	NA	NA	NA	NA	NA	-0.0115	0.0019	1.559e-09	--	37.2	0.2069	-0.0115	0.0019	1.559e-09	--?	37.2	0.2069
590	rs622082	11	68703959	IGHMBP2	G	A	Known	215734	0.304991	0.00758469	0.00330332	0.0216713	456426	0.291873	0.0106448	0.00214753	7.2e-07	449889	0.3192	0.0095	0.0023	4.9e-05	0.0097	0.0018	6.4e-08	++	0	0.4374	0.0096	0.0014	1.019e-11	+++	0	0.7372
590	rs10796821	11	69305417	AP000439.3	G	A	Known	215734	0.518723	-0.0153065	0.00305766	5.55846e-07	454219	0.528179	-0.0140609	0.00196092	7.5e-13	226029	0.525	-0.0123	0.0041	0.0027	-0.0144	0.0017	2.365e-18	--	0	0.7317	-0.0141	0.0015	2.797e-20	---	0	0.8401
590	rs7122472	11	69414781	CCND1	C	T	Known	215734	0.723213	-0.00832739	0.00339871	0.0142792	456426	0.732781	-0.0123812	0.00220996	2.1e-08	233736	0.7417	-0.0129	0.0042	0.00213	-0.0112	0.0019	1.615e-09	--	0	0.3173	-0.0115	0.0017	1.39e-11	---	0	0.5653
590	rs1789165	11	69481969	ORAOV1	G	A	Known	215734	0.384451	-0.0167167	0.00336436	6.73776e-07	452863	0.369308	-0.0135614	0.00202884	2.3e-11	305206	0.3167	-0.0143	0.0033	1.547e-05	-0.0144	0.0017	1.133e-16	--	0	0.4219	-0.0144	0.0015	8.425e-21	---	0	0.7241
591	rs2440885	11	70563286	SHANK2	G	A	Known	215734	0.463388	-0.0113275	0.00314529	0.000316498	453549	0.465239	-0.00930543	0.00196316	2.1e-06	233988	0.4833	-0.0087	0.0037	0.01871	-0.0099	0.0017	3.067e-09	--	0	0.5855	-0.0097	0.0015	1.882e-10	---	0	0.8266
592	rs1552224	11	72433098	ARAP1	C	A	Known	215734	0.15028	0.0118141	0.00425055	0.00544552	456426	0.154712	0.00923369	0.00269699	0.00062	449889	0.1501	0.022	0.003	1.2e-13	0.01	0.0023	1.187e-05	++	0	0.6082	0.0144	0.0018	2.326e-15	+++	80.9	0.005361
593	rs7942337	11	76465272	RP11-21L23.4	C	T	Novel	215734	0.75616	0.0038255	0.00399609	0.338412	439233	0.789571	0.015297	0.00244225	3.8e-10	NA	NA	NA	NA	NA	0.0122	0.0021	5.108e-09	++	83.3	0.01431	0.0122	0.0021	5.108e-09	++?	83.3	0.01431
594	rs2450128	11	77940075	GAB2	G	A	Known	215734	0.838475	0.00881047	0.00416216	0.0342767	454989	0.849572	0.0131408	0.00273556	1.6e-06	310126	0.8833	0.015	0.0042	0.0004044	0.0118	0.0023	2.256e-07	++	0	0.3846	0.0126	0.002	3.991e-10	+++	0	0.5504
595	rs349088	11	84814393	DLG2	C	A	Novel	215734	0.50798	0.00860439	0.00318704	0.00693803	448490	0.499309	0.0137454	0.001971	3.1e-12	233749	0.6083	0.0097	0.0038	0.01069	0.0123	0.0017	1.964e-13	++	46.9	0.1701	0.0119	0.0015	8.754e-15	+++	12.3	0.3196
595	rs1213257	11	85220773	DLG2	C	T	Novel	215734	0.836566	0.000601608	0.00411974	0.883897	456426	0.838322	0.0150782	0.00265263	1.3e-08	234001	0.8833	0.0134	0.0052	0.009968	0.0108	0.0022	1.184e-06	++	88.5	0.003132	0.0112	0.002	4.236e-08	+++	77.6	0.01148
596	rs675775	11	86179542	RP11-317J19.1	G	A	Known	215734	0.59234	0.0076734	0.00312964	0.0142126	451081	0.590946	0.00823787	0.00199915	3.8e-05	233908	0.5583	0.0115	0.0038	0.002476	0.0081	0.0017	1.647e-06	++	0	0.8792	0.0086	0.0015	2.049e-08	+++	0	0.7039
597	rs7118690	11	87486602	RP11-665E10.5	G	A	Novel	215734	0.257011	0.00961513	0.00353869	0.0065847	455332	0.262847	0.00991782	0.0022223	8.1e-06	233634	0.2167	0.0099	0.0043	0.02132	0.0098	0.0019	1.747e-07	++	0	0.9423	0.0098	0.0017	1.135e-08	+++	0	0.9973
598	rs1898236	11	89296511	RP11-643G5.6	G	A	Known	215734	0.614868	0.00968888	0.0032332	0.00272933	455934	0.609562	0.00826022	0.00200466	3.8e-05	234013	0.6917	0.0096	0.0038	0.01153	0.0087	0.0017	3.752e-07	++	0	0.7073	0.0088	0.0016	1.428e-08	+++	0	0.9083
598	rs10830452	11	89966202	CHORDC1	G	A	Known	215734	0.322704	0.0152248	0.00344314	9.78958e-06	454787	0.330062	0.0118022	0.00208019	1.4e-08	233504	0.3333	0.0082	0.0041	0.0455	0.0127	0.0018	9.152e-13	++	0	0.3949	0.012	0.0016	2.008e-13	+++	0	0.4179
598	rs7114979	11	90090709	DISC1FP1	C	T	Known	215734	0.346418	-0.0129735	0.00349984	0.000209813	449140	0.353741	-0.00794582	0.00205988	0.00011	232833	0.3333	-0.009	0.004	0.02445	-0.0092	0.0018	1.944e-07	--	34.8	0.2157	-0.0092	0.0016	1.429e-08	---	0	0.464
599	rs2605593	11	93206897	SMCO4	G	C	Known	215734	0.490482	-0.0126809	0.00308496	3.94703e-05	455129	0.480728	-0.0110019	0.00195741	1.9e-08	233603	0.4667	-0.0102	0.0037	0.005838	-0.0115	0.0017	3.701e-12	--	0	0.6458	-0.0113	0.0015	8.12e-14	---	0	0.8557
600	rs2509324	11	94245740	LINC01171	G	A	Novel	215734	0.58804	0.0102727	0.00309543	0.000904545	453184	0.593322	0.00843959	0.0019955	2.3e-05	233448	0.6583	0.0071	0.004	0.0759	0.009	0.0017	8.659e-08	++	0	0.6187	0.0087	0.0015	1.879e-08	+++	0	0.8045
601	rs7933205	11	97831073	RP11-379J13.2	G	A	Novel	215734	0.785543	0.00977193	0.00371118	0.00846089	456250	0.784751	0.0114303	0.00237574	1.5e-06	234020	0.8417	0.0128	0.0046	0.005392	0.0109	0.002	4.457e-08	++	0	0.7067	0.0112	0.0018	8.926e-10	+++	0	0.8703
602	rs10895901	11	105940015	KBTBD3	G	A	Novel	215734	0.96287	-0.035573	0.00954656	0.000194338	455923	0.974861	-0.030088	0.00623476	1.4e-06	215724	0.9833	-0.0157	0.0124	0.2055	-0.0317	0.0052	1.217e-09	--	0	0.6305	-0.0293	0.0048	1.107e-09	---	0	0.4381
603	rs2604968	11	106866008	GUCY1A2	G	A	Novel	215734	0.315501	-0.0139917	0.00344129	4.7859e-05	449514	0.313088	-0.010234	0.00211806	1.4e-06	NA	NA	NA	NA	NA	-0.0113	0.0018	4.211e-10	--	0	0.3524	-0.0113	0.0018	4.211e-10	--?	0	0.3524
604	rs2155645	11	112912947	NCAM1	C	T	Known	215734	0.728476	0.0115978	0.00362079	0.00135949	450576	0.749309	0.00999265	0.00226703	1e-05	322089	0.7333	0.0157	0.0035	6.345e-06	0.0104	0.0019	5.456e-08	++	0	0.7071	0.0117	0.0017	4.402e-12	+++	0	0.3919
604	rs719802	11	113234679	TTC12	C	T	Known	215734	0.614908	-0.00947721	0.0031379	0.00252577	456426	0.614556	-0.0107713	0.00200575	7.9e-08	449889	0.6332	-0.0056	0.0023	0.014	-0.0104	0.0017	7.678e-10	--	0	0.7282	-0.0087	0.0014	1.566e-10	---	32.1	0.2294
605	rs513249	11	114032592	ZBTB16	T	A	Novel	215734	0.75849	-0.0129204	0.00365632	0.000409768	446117	0.759563	-0.012036	0.00231262	1.9e-07	NA	NA	NA	NA	NA	-0.0123	0.002	3.227e-10	--	0	0.838	-0.0123	0.002	3.227e-10	--?	0	0.838
606	rs2507885	11	114959238	ACA59	C	A	Known	215734	0.231674	0.0102865	0.00366056	0.00495274	455571	0.225712	0.0123273	0.00233593	1.3e-07	322049	0.2083	0.0062	0.0036	0.08932	0.0117	0.002	2.518e-09	++	0	0.6384	0.0105	0.0017	1.399e-09	+++	2	0.3603
606	rs1048932	11	115044850	CADM1	C	A	Known	215734	0.589804	0.0121434	0.00317147	0.000128694	456426	0.586794	0.0148833	0.00198406	6.3e-14	321672	0.5	0.019	0.0031	9.429e-10	0.0141	0.0017	4.852e-17	++	0	0.4639	0.0152	0.0015	7.223e-25	+++	18.6	0.2928
606	rs10128746	11	115075436	CADM1	C	T	Known	215734	0.048767	0.0386325	0.00735897	1.52332e-07	454032	0.041722	0.0154406	0.00489051	0.0016	233740	0.05	0.0175	0.0091	0.05447	0.0225	0.0041	3.109e-08	++	85.5	0.008671	0.0217	0.0037	5.288e-09	+++	72	0.02808
606	rs220839	11	115319096	CADM1	C	A	Known	215734	0.820317	0.0133737	0.00401667	0.000869857	455878	0.827499	0.0122288	0.00258356	2.2e-06	233589	0.8667	0.0115	0.0051	0.02414	0.0126	0.0022	7.377e-09	++	0	0.8105	0.0124	0.002	5.531e-10	+++	0	0.9539
607	rs925151	11	116369171	AP001891.1	G	A	Known	215734	0.581166	-0.0113975	0.00316266	0.000313636	441681	0.579747	-0.00777019	0.00201124	0.00011	233287	0.55	-0.0081	0.0041	0.0482	-0.0088	0.0017	2.06e-07	--	0	0.3331	-0.0087	0.0016	2.783e-08	---	0	0.618
607	rs145802214	11	116998912	RP11-109L13.1	C	A	Known	215734	0.0577912	0.00665615	0.00659102	0.312552	455894	0.056403	0.0263839	0.00423969	4.9e-10	NA	NA	NA	NA	NA	0.0206	0.0036	7.465e-09	++	84.2	0.01183	0.0206	0.0036	7.465e-09	++?	84.2	0.01183
607	rs573455	11	117267884	CEP164	G	A	Known	215734	0.540481	0.00645044	0.00305209	0.0345626	456426	0.534416	0.00976096	0.00195801	6.2e-07	321638	0.5583	0.0088	0.0031	0.004654	0.0088	0.0016	9.444e-08	++	0	0.3613	0.0088	0.0015	1.493e-09	+++	0	0.6592
608	rs1064939	11	118396331	RP11-770J1.3	T	A	Known	215734	0.0198189	-0.0167216	0.0127885	0.191023	454814	0.021699	-0.045414	0.00672347	1.4e-11	NA	NA	NA	NA	NA	-0.0392	0.006	4.485e-11	--	74.6	0.04705	-0.0392	0.006	4.485e-11	--?	74.6	0.04705
608	rs55772432	11	118805385	RN7SL688P	G	A	Known	215734	0.905478	0.0231691	0.00545904	2.19397e-05	448266	0.909063	0.0135695	0.00342636	7.5e-05	NA	NA	NA	NA	NA	0.0163	0.0029	2.016e-08	++	54.9	0.1364	0.0163	0.0029	2.016e-08	++?	54.9	0.1364
608	rs15818	11	118952173	VPS11	G	A	Known	215734	0.405253	0.00922972	0.00309962	0.00290421	456426	0.407805	0.0131817	0.00198851	3.4e-11	449889	0.3968	0.01	0.0023	6.4e-06	0.012	0.0017	6.607e-13	++	13.2	0.2832	0.0113	0.0014	5.775e-17	+++	0	0.4359
608	rs3809046	11	119018766	ABCG4	G	T	Known	215734	0.92314	0.0145698	0.00587968	0.0132125	456223	0.925733	0.0161702	0.00372666	1.4e-05	233724	0.9083	0.0214	0.0075	0.004326	0.0157	0.0031	5.991e-07	++	0	0.8182	0.0166	0.0029	1.151e-08	+++	0	0.7626
608	rs672113	11	119386594	USP2-AS1	C	T	Known	215734	0.328985	0.0105678	0.00340088	0.00188753	445332	0.325445	0.00829001	0.00210877	8.5e-05	449889	0.3241	0.011	0.0026	5.2e-05	0.0089	0.0018	6.406e-07	++	0	0.5692	0.0096	0.0015	8.021e-11	+++	0	0.685
608	rs693701	11	119804461	RP11-831A10.2	C	T	Known	215734	0.756297	-0.0135908	0.00361067	0.00016718	454037	0.754025	-0.0105731	0.0022753	3.4e-06	322026	0.7667	-0.0094	0.0035	0.007747	-0.0114	0.0019	2.882e-09	--	0	0.4795	-0.011	0.0017	8.171e-11	---	0	0.6844
608	rs472611	11	119824102	RP11-831A10.2	G	A	Known	215734	0.335934	0.00795562	0.00331666	0.0164542	453052	0.340161	0.0116503	0.00206979	1.8e-08	233159	0.4417	0.0044	0.004	0.2713	0.0106	0.0018	1.493e-09	++	0	0.3446	0.0096	0.0016	2.267e-09	+++	31.4	0.2326
608	rs11827471	11	120122394	RP11-778O17.4	G	A	Known	215734	0.073702	-0.0117213	0.00629655	0.0626684	450845	0.079448	-0.0174666	0.00363357	1.5e-06	233943	0.0583	-0.0148	0.0069	0.03196	-0.016	0.0031	3.507e-07	--	0	0.4294	-0.0158	0.0029	3.3e-08	---	0	0.7222
609	rs1219414	11	121797897	RNU6-256P	G	A	Known	215734	0.673234	-0.00830536	0.00341689	0.0150707	450551	0.685947	-0.0092667	0.00211693	1.2e-05	221746	0.6417	-0.0096	0.0041	0.01921	-0.009	0.0018	5.695e-07	--	0	0.811	-0.0091	0.0016	3.378e-08	---	0	0.9631
609	rs11218510	11	121922587	RP11-166D19.1	G	A	Known	215734	0.607465	0.0165549	0.00316319	1.66228e-07	455820	0.59878	0.0125162	0.00199741	3.7e-10	NA	NA	NA	NA	NA	0.0137	0.0017	5.839e-16	++	14.2	0.2803	0.0137	0.0017	5.839e-16	++?	14.2	0.2803
609	rs579682	11	122014110	MIRLET7A2	C	T	Known	215734	0.284143	0.0105326	0.00348429	0.00250386	450295	0.283356	0.00965171	0.00218358	9.9e-06	233968	0.2833	0.0119	0.0042	0.004607	0.0099	0.0019	8.764e-08	++	0	0.8304	0.0102	0.0017	1.552e-09	+++	0	0.8888
609	rs7127978	11	122526501	UBASH3B	C	A	Known	215734	0.374072	0.0060483	0.00318809	0.0578079	455484	0.369337	0.0122066	0.0020246	1.6e-09	233781	0.3583	0.0104	0.0038	0.006203	0.0104	0.0017	1.018e-09	++	62.4	0.103	0.0104	0.0016	2.204e-11	+++	24.8	0.2646
609	rs7950748	11	122762432	C11orf63	T	A	Known	215734	0.266452	0.0101051	0.00375275	0.0070873	449608	0.246283	0.0130137	0.00228656	1.3e-08	233936	0.2833	0.0081	0.0043	0.0596	0.0122	0.002	3.816e-10	++	0	0.5081	0.0115	0.0018	9.176e-11	+++	0	0.5484
610	rs11220135	11	125451422	STT3A-AS1	G	A	Novel	215734	0.166438	0.0131451	0.00408531	0.00129248	456156	0.156148	0.011341	0.00269264	2.5e-05	221369	0.1167	0.0097	0.0052	0.06213	0.0119	0.0022	1.24e-07	++	0	0.7123	0.0115	0.0021	2.225e-08	+++	0	0.8672
611	rs7122903	11	129305889	BARX2	C	T	Novel	215734	0.758055	-0.0143128	0.00365275	8.91539e-05	449621	0.761707	-0.00990645	0.00230967	1.8e-05	222178	0.7833	-0.0093	0.0044	0.03455	-0.0112	0.002	1.07e-08	--	3.8	0.3079	-0.0109	0.0018	1.165e-09	---	0	0.5517
612	rs7944782	11	130795698	SNX19	G	T	Novel	215734	0.506672	0.0108611	0.00319796	0.000683124	449593	0.510261	0.0155062	0.00197032	3.5e-15	233550	0.4417	0.0112	0.0038	0.003205	0.0142	0.0017	2.218e-17	++	34.6	0.2162	0.0137	0.0015	3.567e-19	+++	2.9	0.3569
613	rs2512885	11	131467794	NTM	C	T	Known	215734	0.514788	0.00969662	0.00307203	0.00159716	446958	0.518069	0.0135426	0.00197599	7.2e-12	321759	0.5833	0.0108	0.0031	0.0004831	0.0124	0.0017	7.918e-14	++	9.8	0.2924	0.0121	0.0015	1.854e-16	+++	0	0.5168
[truncated: 831 more rows]

## Sheet: SData2_AFR_Significant_Loci
Supplementary Data 2: Genome-wide significant loci in BMI meta-analysis of African ancestry combining the MVP and the AAAGC consortium
[truncated: 103 more rows]

## Sheet: SData3_BMI-associated Phecodes
Supplementary Data 3: BMI-associated diagnosis codes after Bonferroni correction
[truncated: 663 more rows]

[truncated: 6 more sheets: SData4_MR Sig phecode EUR, SData5_TwoSampleMR, SData6_Phecode Burden, SData7_BMI sig. MR insig., SData8_MRSigPhecode_AFR, SData9_Network Properties]
